# Supplementary material for: The relationship of mRNA with protein expression in CD8+ T cells associates with gene class and gene characteristics
Source: PLoS One. 2022 Oct 19;17(10):e0276294. doi: 10.1371/journal.pone.0276294 (PMC9581405; doi:10.1371/journal.pone.0276294)
Supplement: S1 Table — (XLSX) [file pone.0276294.s005.xlsx]

## Sheet: Legend
Table S1: In vitro re-activated human CD8+ T cells (Tactivated) data
	Nicolet et al 2020a (original publication), Nicolet & Wolkers, 2020b (re-analysis)
Location	Description
Tab 1	CN (protein copy number) values
Tab 2	TPM (transcript per kilobase per million) values
Tab 3	RNA and protein levels of secreted proteins(TPM + CN)
Tab 4	RNA and protein levels of CD molecules (TPM + CN)
Tab 5	RNA and protein levels of Transcription factors (TPM + CN)
Tab 6	RNA and protein levels of RNA-Binding proteins (TPM + CN)
Tab 7	RNA and protein levels of ribosomal proteins (TPM + CN)
Tab 8	RNA and protein levels of cirtric acid cycle (TCA) (TPM + CN)
Tab 9	RNA and protein levels and AU-rich elements (TPM + CN)
Tab 10	Cumulative protein contribution to proteome (from CN)
Tab 11	Cumulative mRNA contribution to transcriptome (from TPM)
Tab 12	RNA and protein levels and conservation
Tab 13	RNA and protein levels and 5'UTR and 3'UTRlength
Tab 14	RNA and protein levels and GC%

## Sheet: CN (MS)
ID	DN1_CN	DN2_CN	DN3_CN	IL2_1_CN	IL2_2_CN	IL2_3_CN	IFNG1_CN	IFNG2_CN	IFNG3_CN	DP1_CN	DP2_CN	DP3_CN	Avg_MW	full_ID	avg_CN	avg_log_CN
AAAS	41894.9	34197.2	37401.8	45319.7	41377.2	45727.7	41027.5	36512.2	39067.2	30455.1	40516.7	39500.2	59574.2	AAAS	39416.4	4.59568
AAK1	41294.7	28098.2	34414.8	46701.1	54118.7	40468	33719.9	38765.8	28633.3	37336	42701	43252.8	103885	AAK1	39125.4	4.59246
AAMP	6587.84	NA	12269.4	NA	NA	12933.9	NA	NA	10274.8	8384.41	14769	NA	46750.9	AAMP	10869.9	4.03623
AAR2	18634	NA	NA	15355.4	NA	14533.4	NA	NA	19233	NA	NA	17233.1	43472.2	AAR2	16997.8	4.23039
AARS	49205.9	56828.5	54133.2	43718.8	69216.9	43056.7	66524	57099.5	53583.1	64187.4	64095.5	87326.2	106810	AARS	59081.3	4.77145
AARS2	11697.6	10530.3	14007	8674.92	12086	10700.5	15090.4	NA	12805.8	21510.3	12238.6	16065.4	107340	AARS2	13218.8	4.12119
AARSD1	16306.6	12285.8	13538.8	21195.3	NA	13885.5	18532.3	12159.6	21743.4	12101.8	13149.3	18253.6	45479.6	AARSD1	15741.1	4.19703
AASDHPPT	28723.4	31638.3	35365.1	21106.5	52570.7	28547.5	28349.8	20798.4	31814.4	30114.2	39632	44316.2	35776	AASDHPPT	32748	4.51519
AATF	83010.5	49179.2	55238.1	57402.6	73507.9	47213.5	78799	57161.4	64769.5	72299.3	60046.4	68360.5	63132.9	AATF	63915.7	4.80561
ABCB10	10226.8	6684.37	7237.25	6424.42	11946.8	6235.29	9648.19	7829.19	9265.09	10821.3	7698.54	11185.6	79147.8	ABCB10	8766.9	3.94285
ABCB7	9325.64	9976.26	14906.5	NA	17482	11978.8	19472	11151.7	5814.28	15701	14210.5	22629.1	82641.3	ABCB7	13877.1	4.1423
ABCC1	8841.86	8449.84	10118.1	8660.33	13017.9	8495	12016.5	8478.47	8915.17	11006.1	11595.6	10282.8	171591	ABCC1	9989.81	3.99956
ABCD2	NA	NA	NA	NA	NA	391.126	NA	NA	NA	NA	NA	870.033	83232.8	ABCD2	630.58	2.79974
ABCD3	37038.9	36829.5	33122.3	34759.3	38623	38308.5	33148.5	36534.3	30805.3	42073.9	19505.1	47468	75475.9	ABCD3	35684.7	4.55248
ABCE1	255633	181790	211660	227893	293229	202392	295624	277553	239031	297483	257164	297098	67314.3	ABCE1	253046	5.4032
ABCF1	119553	82506.4	97480.1	140441	126954	112374	117730	87524	125772	145487	133122	201129	95925.7	ABCF1	124173	5.09403
ABCF2	81320.6	81955.7	100096	93995.4	105633	83005.2	130309	122374	108736	100846	106133	156522	71290.3	ABCF2	105910	5.02494
ABCF3	11727.9	12454.6	15715.8	NA	19821.4	15405.4	21268.2	16875.7	16682.9	19181.1	20359	14905.1	79744.7	ABCF3	16763.4	4.22436
ABHD10	234658	166203	164479	294307	324931	213703	257515	137378	171350	230330	138938	159268	33932.5	ABHD10	207755	5.31755
ABHD11	NA	7004.63	9579.6	NA	NA	17419.6	15048.9	NA	10560.1	18443.4	NA	NA	34690	ABHD11	13009.4	4.11426
ABHD12	27427.3	NA	18377.6	NA	NA	19146.6	40840.7	NA	26889	NA	NA	NA	45096.8	ABHD12	26536.2	4.42384
ABHD14B	116497	160959	103488	142623	182579	80699.8	180261	115515	121846	229967	159311	109953	22345.7	ABHD14B	141975	5.15221
ABHD16A	7173.6	NA	12962.8	14187.3	9541.08	6379.08	10124.3	12945.7	7755.54	13298.9	NA	7451.47	63243.3	ABHD16A	10182	4.00783
ABI1	23731.6	16832	31364.9	27659.6	45096.7	16233.9	47986	43310.4	28913.4	32200.1	42875.3	65794.2	55080.8	ABI1	35166.5	4.54613
ABI3	38833.7	37807.8	44038	53916.9	91881	55150.3	43008.8	86684.2	53912.9	56788	62289.3	131533	39035.3	ABI3	62987	4.79925
ABLIM1	3099.65	NA	NA	4163.88	NA	NA	NA	NA	NA	NA	NA	NA	87687.5	ABLIM1	3631.76	3.56012
ABR	NA	7032.01	6451.28	5651.63	6744.28	5119.12	8477.77	12403.6	14655.6	9059.08	18438.1	9978.53	97597.8	ABR	9455.55	3.97569
ABRACL	161237	311672	232401	NA	214487	216774	263794	130525	175565	149080	168419	42945.4	9056.5	ABRACL	187900	5.27393
ABRAXAS2	23332.3	16816.8	19852.1	25725.1	31224.6	18843.1	32474.3	22292.6	28916.6	20469	27135.5	65761.5	46900.8	ABRAXAS2	27737	4.44306
ABT1	16239.7	NA	NA	17379.7	46924	11622.3	NA	23936.7	26163.8	27796.1	26023.4	30837.8	31078.9	ABT1	25213.7	4.40164
ACAA1	140648	159981	158244	155917	238752	126684	149734	133994	120235	166305	154281	165727	44292	ACAA1	155875	5.19278
ACAA2	519097	751553	606286	595079	826298	529722	821543	652793	670281	610537	847056	834060	41924.2	ACAA2	688692	5.83803
ACACA	5189.82	3933.37	6081.92	5130.28	6681.6	3107.04	6026.13	6166.81	5238.52	4743.75	5990.28	4357.95	265554	ACACA	5220.62	3.71772
ACAD8	15718.6	14700.7	12156.4	NA	18949.6	11474.7	12805.6	12426.9	NA	15663.1	12166.5	21694.8	45069.8	ACAD8	14775.7	4.16955
ACAD9	48495.8	60800.7	62133.6	54489.2	63986.3	48586.8	64514.6	61699.4	53133.9	75693.2	61835.6	77991.5	68760.3	ACAD9	61113.4	4.78614
ACADM	214939	182496	255726	223645	234733	219725	242082	174955	171575	258602	203420	362071	46588.3	ACADM	228664	5.3592
ACADS	102773	111696	103910	103237	95283.2	81177.3	109612	51981.2	67110.5	107473	80811.2	103423	44297.2	ACADS	93207.3	4.96945
ACADSB	75568.4	103086	90603.7	114605	117674	74148.8	104384	93913.5	80379.8	95286.2	74255.3	142606	47485.4	ACADSB	97209.2	4.98771
ACADVL	367992	334814	278752	387126	438829	259929	444043	368300	237718	418517	380183	396945	70390.1	ACADVL	359429	5.55561
ACAP1	117853	151492	147362	148940	240195	106738	182788	145590	113994	142553	165523	148432	81535.9	ACAP1	150955	5.17885
ACAP2	10629	4925.91	7960.02	6555.82	12500.3	5162.16	9295.64	NA	9307.69	10218.8	14538.2	11434.1	88028.6	ACAP2	9320.69	3.96945
ACAT1	470886	450881	393537	475282	596214	384305	623111	554505	447619	537045	628470	775078	45199.6	ACAT1	528078	5.7227
ACAT2	261447	460502	428520	248347	406766	303833	574068	453965	340725	243451	323960	379179	41350.8	ACAT2	368730	5.56671
ACBD3	16535	11602.8	NA	15833.9	22010.7	14902.4	23062.4	20576.9	22990.1	12949.5	17876.7	36343	60593.4	ACBD3	19516.7	4.29041
ACBD5	NA	NA	5451.36	NA	NA	NA	NA	NA	NA	10139.8	NA	NA	60091.8	ACBD5	7795.58	3.89185
ACIN1	85962.2	106917	111595	95052.1	151305	90191.3	110661	104231	105057	105521	104424	188909	151862	ACIN1	113319	5.0543
ACLY	337015	307922	325562	320426	384479	278356	400496	362063	389428	347542	337091	395926	120839	ACLY	348859	5.54265
ACO1	NA	5486.53	NA	NA	NA	NA	NA	5702.34	NA	NA	NA	NA	98398.9	ACO1	5594.44	3.74776
ACO2	340869	295616	316676	395476	457062	257565	459779	324151	293126	418470	370592	402957	85425.4	ACO2	361028	5.55754
ACOT1	35813.6	31263.7	37197.1	49478.8	59294.3	35562.1	31002.2	31263.7	45177.2	41852.4	43308.2	61139	49747.9	ACOT1;ACOT2	41862.7	4.62183
ACOT13	133911	123961	145571	203473	219782	148742	161294	225831	205405	181431	185547	146304	14960.5	ACOT13	173438	5.23914
ACOT7	105200	83437	52730.2	108708	107379	83927.3	84212.5	59375.1	109319	110393	116568	110301	41796	ACOT7	94295.8	4.97449
ACOT8	9927.84	9517.89	NA	12844.1	9932.92	NA	NA	NA	NA	8921.54	NA	NA	35914.2	ACOT8	10228.9	4.00983
ACOT9	74117.1	47230.4	69515.3	83988.5	121877	46168.6	97203.4	99440.5	75402.1	102512	84763.9	79652.4	49901.7	ACOT9	81822.6	4.91287
ACOX1	42530.3	44654.8	51994.5	60671.9	42092.5	52606.2	51803.2	47892.6	41373.6	60446.7	55203.7	38728.7	74423.6	ACOX1	49166.6	4.69167
ACOX3	3272.86	6182.84	6054.7	6529.37	NA	NA	12284.1	5637.48	NA	7165.74	4714.51	NA	77629.1	ACOX3	6480.2	3.81159
ACP1	215871	142269	235126	289895	266137	211832	219101	212993	298243	192751	250231	339286	18042.5	ACP1	239478	5.37927
ACSF2	8743.45	21284.3	14105.4	13178.9	26048.8	14725.1	17696.8	16696.6	9106.42	15182.6	14197.5	33899.7	68124.8	ACSF2	17072.1	4.23229
ACSF3	13353.7	16029.1	13993.8	14331.1	14399.6	12862.6	11031.9	11964.3	13437.3	14665.4	16356.2	16308.5	64130.1	ACSF3	14061.1	4.14802
ACSL1	10449	15101.9	10834.2	9953	11649.8	8372.6	24855.4	16500.9	13400.6	17444.7	13181.5	18788.2	77943.3	ACSL1	14211	4.15262
ACSL3	44620.1	46337.3	58985	40595.9	73025.2	53669.6	46345.8	57632.7	43517.3	48189.9	56671.2	82067.6	80420.1	ACSL3	54304.8	4.73484
ACSL4	80492	90706.8	94527.2	91619.9	138138	71247.9	141869	126119	102506	145349	135717	165389	79188	ACSL4	115307	5.06185
ACSL5	26850	29116.9	40145.1	36516.7	39980	25074.4	47828.6	40914.5	35149.7	48526.4	42385.5	38255.2	75990.8	ACSL5	37561.9	4.57475
ACSS1	14500	27727.2	22893.9	27223.9	31688.1	26336.3	24099.5	19450.9	21554.1	19263.3	25687.4	16800.5	74856.7	ACSS1	23102.1	4.36365
ACTA1	2908210	2076130	2439090	2023110	3071590	2000690	3719810	3120750	2720660	1044910	5652920	5464410	42035	ACTA1;ACTC1	3020190	6.48003
ACTB	25160400	19346800	22431800	23803100	30092800	23835700	25842200	24752400	23922700	32147400	33717800	42852500	41736.7	ACTB	2.73255e+07	7.43657
ACTG1	NA	NA	229589	NA	176532	NA	NA	NA	NA	263621	503458	348920	41792.8	ACTG1	304424	5.48348
ACTL6A	173430	209558	217775	164348	314376	147983	270060	161219	189246	179370	201121	279935	47461	ACTL6A	209035	5.32022
ACTN1	301783	222575	330583	328285	389250	278604	172473	134838	177359	203923	135819	342395	103058	ACTN1	251491	5.40052
ACTN4	608323	573094	671840	675001	778443	539306	909437	937952	784537	831851	1049700	1368510	104854	ACTN4	810666	5.90884
ACTR10	7196.42	12404.4	7487.47	8211.1	13864.1	11987.9	9953.69	11506.3	14003.6	NA	NA	15332.3	46307	ACTR10	11194.7	4.04901
ACTR1A	95330.5	86606.4	140823	88847.8	153767	104895	123719	77715.1	92734.5	113008	100700	191368	42613.7	ACTR1A	114126	5.05739
ACTR1B	169218	145041	211066	231826	292713	171256	228406	209008	180118	241825	218036	252836	42293.4	ACTR1B	212612	5.32759
ACTR2	1705640	1991810	2113990	1819980	2512840	1885260	1954950	1933340	2070850	2018320	2425100	2585620	44760.8	ACTR2	2.08481e+06	6.31907
ACTR3	1942020	1767950	2129620	1781740	2777610	1817340	1964510	1964540	2192220	1871030	2481530	3016560	47371.2	ACTR3	2.14222e+06	6.33086
ACYP1	NA	22623.1	45240.2	45425.1	27658.7	NA	NA	28026.5	58298.4	52657.5	30339.2	NA	11260.8	ACYP1	38783.6	4.58865
ADA	22923.7	43115.2	22280.4	24458.2	29325.3	28264	27671	32591.2	26765.2	34165.2	30684	NA	40764.4	ADA	29294.9	4.46679
ADAM10	9114.46	9779.81	14398.4	13406.1	17420.5	16860.6	13502.8	17095.1	11302.2	14144.7	19101.4	15902.2	84142.1	ADAM10	14335.7	4.15642
ADAR	199315	197177	187072	203019	296205	146696	258164	176587	158029	201176	186437	211663	136066	ADAR	201795	5.30491
ADD1	83273.3	87403.1	76224.5	91810.7	159660	81690.2	73139.6	105772	88116.8	80325.7	129058	140164	80955.1	ADD1	99719.8	4.99878
ADD3	37477.3	43787	40808.9	50822.6	74993.7	44050.3	42229.6	52751.3	42731.7	40641.8	78318.3	62733.3	79154.6	ADD3	50945.5	4.70711
ADH5	115614	123559	162546	134334	156847	110414	171276	117191	114677	139754	160961	175959	39724.2	ADH5	140261	5.14694
ADK	50476	30798.8	38683.3	75485.7	48636.5	49450.8	65800.8	42550.4	72997.7	52860	64408.6	107793	40545.4	ADK	58328.5	4.76588
ADNP	30391.7	36109.2	36066.1	35146.9	45426	27778.1	44761.5	41382.4	28603.5	33589.5	40066.5	48542.4	123563	ADNP	37322	4.57196
ADO	NA	NA	NA	NA	8724.35	NA	11674.7	NA	NA	NA	NA	NA	29750.9	ADO	10199.5	4.00858
ADPGK	34780.9	33561.4	51989.3	44033.5	53573.9	28149.3	53066.2	32523.3	26689	28868.5	38372.2	34612.8	54088.8	ADPGK	38351.7	4.58378
ADPRHL2	35032.4	31125.3	32754.7	52955.7	48077.2	32897.5	46073.3	36180.5	31412.8	47800	38425.5	59163.8	38946.8	ADPRHL2	40991.6	4.61269
ADRM1	53638.4	24207.7	33018.1	45384.3	30822.4	46466.2	65647.5	30692	53791.6	41803.6	53254.2	111520	42153.3	ADRM1	49187.2	4.69185
ADSL	161699	131196	107526	137633	205270	140439	139710	111640	129182	168682	138404	195404	54889.3	ADSL	147232	5.168
ADSS	95913	119342	109419	120463	155492	100500	127905	183722	149653	125123	173359	161824	50097.4	ADSS	135226	5.13106
AEBP2	NA	NA	NA	NA	NA	2025.01	NA	NA	3870.93	NA	NA	NA	54466.6	AEBP2	2947.97	3.46952
AFDN	NA	NA	NA	NA	NA	NA	NA	NA	1443.09	681.947	1195.74	NA	206804	AFDN	1106.93	3.04412
AFG3L2	44057.8	57507.9	59951.4	59806.8	70912.4	49744.8	68592	55680.5	51567.3	52072.7	47344.6	59488.1	88583.7	AFG3L2	56393.9	4.75123
AFTPH	NA	3862.06	5725.6	NA	5068.49	NA	7101.76	6251	NA	2518.8	NA	NA	102113	AFTPH	5087.95	3.70654
AGFG1	58057.6	40222.1	33976.4	76638.3	86389.7	37286.7	50884.8	47421.9	38714.8	62429.8	62443.5	90923.5	58260.2	AGFG1	57115.8	4.75676
AGFG2	3514.92	3976.29	3695.28	3544.7	7283.1	3938.81	8603.17	4459.11	4878.61	7240.61	8824.32	15399.5	48963.1	AGFG2	6279.87	3.79795
AGK	194116	163083	228195	188189	276074	191523	201507	200481	201314	185067	215802	356459	47137.1	AGK	216818	5.33609
AGL	11034.6	11498.6	15942.9	15850.1	14122.4	12721.7	17552.6	15304.4	12280.8	16576.4	15715.7	18903	174764	AGL	14791.9	4.17002
AGO1	NA	15699.7	18691.7	12061	17890	14501	26784.7	10619.4	15592	15069.7	12398.5	12623.2	97214.3	AGO1	15630.1	4.19396
AGO2	35030.8	27483.7	28177.8	28305	44796.7	32954.8	45934.5	40755	36397.5	28789.2	38702	43394.8	97208.1	AGO2	35893.5	4.55502
AGO3	NA	4415.49	NA	NA	NA	NA	NA	2525.63	NA	NA	NA	NA	97360.2	AGO3	3470.56	3.5404
AGPAT1	NA	15764.4	NA	NA	22795.6	NA	NA	21040.4	NA	9277.25	14953.9	NA	31716.5	AGPAT1	16766.3	4.22444
AGPAT3	12575.8	14044.6	10915.2	21406.1	NA	NA	13510	10119.6	15570.9	20953.6	19068.8	19515.2	43381	AGPAT3	15768	4.19778
AGPAT5	10532.1	13479.5	12186	9338.53	24111.1	NA	13724.5	15486.8	13927.4	22319.4	26191	28733.1	42072.2	AGPAT5	17275.4	4.23743
AGPS	94356.6	91722.6	91248.7	102683	121192	83405.4	128548	105129	111595	119737	107622	141701	72911.8	AGPS	108245	5.03441
AGTPBP1	NA	NA	NA	NA	NA	NA	NA	1349.91	NA	1572.24	NA	NA	138448	AGTPBP1	1461.08	3.16467
AHCTF1	11884.3	13131.3	15941.5	15605.2	22688	13771.8	18047.8	18695.4	14368.7	17983.3	17426.3	23881.2	252498	AHCTF1	16952.1	4.22922
AHCY	760584	764736	826860	575163	1154160	654204	785753	693378	707084	730325	758355	1033300	47716.1	AHCY	786992	5.89597
AHCYL1	38527.3	16907.2	21871.3	40413.3	45047	28932.2	40047	36583.4	28802.1	42160.4	42620.1	49608	58951.4	AHCYL1	35959.9	4.55582
AHNAK	77049.1	91738.9	96721.7	136554	236142	103836	286598	451458	288604	300828	459585	434910	629101	AHNAK	247002	5.3927
AHR	NA	2895.41	3196.37	NA	5307.72	NA	NA	NA	NA	2279.58	2388.53	NA	96147.4	AHR	3213.52	3.50698
AHSA1	179571	172449	221360	206021	274671	199728	225861	203795	212159	199081	316762	450387	38274.3	AHSA1	238487	5.37746
AIDA	5278.02	NA	NA	6484.84	NA	NA	NA	NA	8246.96	6556.58	NA	10534.6	35023.2	AIDA	7420.2	3.87042
AIFM1	254151	235761	257626	269913	285996	219450	277920	175599	207727	317334	211682	345903	66900.6	AIFM1	254922	5.40641
AIMP1	264246	241180	325445	285039	412336	214390	332765	358898	306485	390747	363299	440691	34352.7	AIMP1	327960	5.51582
AIMP2	126333	185670	210954	178093	240827	115981	204546	230593	130305	249161	163512	270048	35348.8	AIMP2	192169	5.28368
AIP	296543	308082	328734	290862	503115	276204	369375	289615	302758	277744	279378	368163	37636	AIP	324214	5.51083
AK2	1454580	893919	931782	1564320	1059440	1177320	1392520	737567	1095420	1561350	979610	1413290	26477.7	AK2	1.18843e+06	6.07497
AK3	86023	115629	123192	126097	98877.6	97140.9	131654	86021	116437	77703.2	108898	186101	25565.4	AK3	112814	5.05236
AK4	183009	209457	236683	223698	339754	214054	246544	361376	291761	259917	294020	306559	25268	AK4	263903	5.42144
AK6	NA	NA	18993.4	NA	NA	NA	20906.7	NA	NA	27357.1	11683.6	NA	20061.5	AK6	19735.2	4.29524
AKAP1	3338.78	4018.49	5111.29	NA	2681.17	4063.12	NA	NA	NA	NA	NA	5086.41	97341.6	AKAP1	4049.88	3.60744
AKAP13	2955.26	3557.23	2157.42	4417.77	6772.35	3095.64	2814.91	7859.55	4815.91	5189.71	10305.7	6749.71	307550	AKAP13	5057.6	3.70394
AKAP17A	13408.6	15904.6	23988.9	16159	13074.6	11451.4	20091.6	16534	8405.93	7979.25	20242	16982.3	80735.4	AKAP17A	15351.8	4.18616
AKAP8	45134.6	38016.6	40293.4	38262.9	69992.7	33750.6	34807.7	37428.6	45606.7	32913	32667.5	44981	76108.3	AKAP8	41154.6	4.61442
AKAP8L	24198.4	12246.4	28315.2	22832.2	32309	23228.8	31633.6	12173.7	18786	22267.2	17115.9	22955.7	71639.7	AKAP8L	22338.5	4.34905
AKAP9	1738.97	NA	NA	NA	NA	2104.35	NA	NA	1553.56	NA	NA	NA	452987	AKAP9	1798.96	3.25502
AKNA	5856.32	4890.72	7526.8	4613.47	9568.57	5505.08	5227.51	7837.09	6274.16	2943.63	10055.1	9716.54	155139	AKNA	6667.92	3.82399
AKR1A1	119463	77833.7	90466.2	122463	130138	112519	111278	110569	167802	115911	131177	190741	36573	AKR1A1	123363	5.09119
AKR1B1	213988	235894	276113	183709	366714	177356	227837	261749	223842	255131	264064	443256	35853.4	AKR1B1	260804	5.41631
AKR7A2	114896	106905	107461	137784	151949	132534	134144	112318	108435	119726	122241	149530	39589	AKR7A2	124827	5.09631
AKT1	14283.5	18677.9	16098.6	13798	33769.1	14860.5	19915	22814.4	13543.3	22795.9	26799.9	27628.3	55686.4	AKT1	20415.4	4.30996
AKT2	8606.28	8270.23	7916.08	5958.06	16985.5	5771.37	9422.65	8363.42	6801.31	NA	8992.41	12699.7	55768.8	AKT2	9071.55	3.95768
ALDH16A1	37450.5	48798.9	49803.1	46003.7	64233.4	44097.2	39415.8	48356.7	39621.3	51676.8	49638.6	65331.3	85127.5	ALDH16A1	48702.3	4.68755
ALDH18A1	162236	130779	157329	144206	174629	154392	233737	138962	159441	194999	171996	268798	87302.3	ALDH18A1	174292	5.24128
ALDH1B1	39447.4	50881.1	48205.4	33474.5	60315.3	39565.2	67542.5	42863.4	43605.6	53190.4	34030.9	44191	57206.3	ALDH1B1	46442.7	4.66692
ALDH3A2	NA	22043.1	18827.1	NA	22418.5	19548.8	20758.1	20957.3	NA	14849.4	27957.1	18870.3	54847.8	ALDH3A2	20692.2	4.31581
ALDH5A1	NA	10712.5	10802	NA	17941.2	NA	14358	6332.6	NA	8107.98	9443.39	11882.3	57214.8	ALDH5A1	11197.5	4.04912
ALDH6A1	28199.9	37952.9	32370.8	49168.5	41677.1	36602.8	43055.3	24396.7	28860.3	45365.4	30361.2	34607.8	57839.7	ALDH6A1	36051.6	4.55692
ALDH9A1	68907.3	68761.1	61347.1	94367.4	96139.2	68096	84826.9	86288.4	72438.9	101830	81686	136086	53801.9	ALDH9A1	85064.5	4.92975
ALDOA	3800030	3790270	4264360	3926830	5442110	3702270	4488210	4672480	3985590	4810850	4760550	5984680	39420	ALDOA	4.46902e+06	6.65021
ALDOC	454775	460641	489561	486011	725643	410810	462798	391934	361053	445921	461235	728204	39455.9	ALDOC	489882	5.69009
ALG1	32885.3	30265.2	24059	21221.2	37261.7	26683.6	48954.8	32709.9	22163.3	35234.9	40105.4	35312.6	52518.1	ALG1	32238.1	4.50837
ALG10B	NA	NA	NA	7103.59	NA	NA	NA	NA	10017.5	NA	NA	NA	55527	ALG10B;ALG10	8560.55	3.9325
ALG2	13280.7	14802.5	NA	22160.9	16317.2	9462.2	15771.8	14603.4	NA	27448.3	24900.7	32992.5	47091.5	ALG2	19174	4.28271
ALG5	43923.7	29662.9	38522.4	54194.8	62367	42521.9	53415.2	41769.2	41347	46408.1	56541.7	84118.6	36946.1	ALG5	49566	4.69518
ALG6	NA	NA	NA	NA	NA	NA	NA	NA	NA	12392.1	18135.6	NA	58120.6	ALG6	15263.9	4.18366
ALG8	15668.7	5523.8	11257.3	NA	25077.3	14565.3	19574.8	24811	24176.3	27186.3	15570.9	18118.6	60087.6	ALG8	18320.9	4.26295
ALG9	NA	4999.8	NA	NA	NA	NA	NA	NA	NA	6099.95	7476.74	NA	69863.4	ALG9	6192.16	3.79184
ALKBH5	44208.4	46620.1	71968	76314.2	84042.6	49777.7	93492.7	51570.7	62544.1	55966.7	64350.9	89307	44255.9	ALKBH5	65846.9	4.81854
ALOX5AP	586640	521010	502460	820648	1036150	471213	817651	1089520	860842	726930	1516220	1019740	18157.1	ALOX5AP	830752	5.91947
ALYREF	1332830	1162030	1069030	1273400	1623630	1159600	1308690	1286780	1201520	1558880	1921960	1938530	26887.9	ALYREF	1.40307e+06	6.14708
AMPD2	16252.7	19213.1	15368.5	14291.2	24503.9	21646.2	17433.2	23904	19737.3	19205.5	17445.1	33471.8	100688	AMPD2	20206	4.30548
AMPD3	NA	4592.79	NA	NA	5142.81	NA	NA	4838.43	NA	2938.96	2922.81	NA	88812.3	AMPD3	4087.16	3.61142
AMZ2	NA	NA	NA	NA	NA	NA	3164.5	NA	NA	NA	NA	4590.72	41263.4	AMZ2	3877.61	3.58856
ANAPC1	7176.01	10099.4	7165.41	7900.65	11737.5	6149.02	9957.5	8011.72	5328.93	9571.11	10239	9934.07	216500	ANAPC1	8605.86	3.93479
ANAPC10	17830.3	NA	20474.7	NA	NA	NA	32428.1	NA	NA	NA	14364.3	NA	21252.1	ANAPC10	21274.3	4.32786
ANAPC2	NA	4446.25	NA	NA	NA	NA	2477.31	NA	NA	NA	NA	NA	93828.1	ANAPC2	3461.78	3.5393
ANAPC4	14833.9	13857.3	13673	16200.8	20608.1	17634.2	18676.1	14197.8	16511.1	9002.4	20236.7	16553.6	92116.4	ANAPC4	15998.8	4.20409
ANAPC5	7297.14	6829.59	6761.36	9521.37	12051.8	7219.21	8771.66	7420.83	6381.47	8198.47	11474.3	16307.6	85076.9	ANAPC5	9019.57	3.95519
ANAPC7	19153.8	26481.7	28048.5	29836.9	45877.2	24737.9	36205.8	28635.7	21213.1	33752.2	35547.8	30766.8	66855.5	ANAPC7	30021.5	4.47743
ANKFY1	14275.5	18095	14028.3	17482.4	24421.4	14062	15574.2	19640	20172.9	13490.6	28046.6	28347.6	128399	ANKFY1	18969.7	4.27806
ANKHD1	10014.7	11451.4	10449.1	11652	14819.2	8000.26	8455.79	12259.5	14894.7	10641.4	16257.2	18944.4	269458	ANKHD1	12320	4.09061
ANKLE2	NA	2856.46	3695.27	4841.56	4454.4	NA	7240.75	3431.08	NA	3794.07	3371.08	NA	104114	ANKLE2	4210.58	3.62434
ANKRD13A	NA	NA	NA	NA	NA	4039.4	NA	NA	NA	4081.3	NA	NA	67619.1	ANKRD13A	4060.35	3.60856
ANKRD44	68511.2	79195.4	86753.9	61981.9	102865	65291.3	92024.8	89736.8	80891.5	71349.8	92731.5	118276	107603	ANKRD44	84134.1	4.92497
ANKZF1	24220.5	19404.4	26649.1	20103	27187.4	18138.8	20870.7	23221.3	21945.3	29166.7	21912.8	34555.3	80926.8	ANKZF1	23947.9	4.37927
ANLN	NA	3671.25	2682.88	NA	2530.81	NA	NA	3090.22	NA	NA	NA	NA	124199	ANLN	2993.79	3.47622
ANP32A	1281960	800010	1002940	1128540	804593	915253	1490250	748029	1038800	777345	1061210	1823630	28585.4	ANP32A	1.07271e+06	6.03048
ANP32B	757068	591561	696374	661403	1085060	510477	813913	659000	679909	869401	657857	805220	28787.7	ANP32B	732270	5.86467
ANP32E	1462030	1320510	1553650	1337390	1559160	1251820	1446370	1289510	1352790	1835110	1846510	1581660	30692.5	ANP32E	1.48638e+06	6.17213
ANXA1	1100360	1057670	1307730	2221110	1997180	1516510	2582060	2578270	2754720	2520590	2597650	3465280	38714.2	ANXA1	2.14159e+06	6.33074
ANXA11	451340	521059	522563	710929	792215	502951	598625	483607	509202	587714	513304	663446	54389.7	ANXA11	571413	5.75695
ANXA2	843808	945819	1003230	1267010	1560280	1102760	2537230	2253320	2291530	2091830	3669140	3366750	38631.5	ANXA2;ANXA2P2	1.91106e+06	6.28127
ANXA4	104932	116095	119978	142452	144746	126377	216365	166954	207978	170870	244199	346461	35882.7	ANXA4	175617	5.24457
ANXA5	297291	335341	425933	436159	380067	421375	684343	448619	502903	371345	571982	478255	35936.8	ANXA5	446134	5.64947
ANXA6	1113160	1235500	1340230	1316450	1500300	1228900	1604720	1345320	1449330	1378050	1616260	1921730	75873.3	ANXA6	1.42083e+06	6.15254
ANXA7	326720	248877	272323	366387	345800	275323	438519	234440	304606	384957	272146	445014	52739.2	ANXA7	326259	5.51356
AP1B1	72225.8	72210.5	76227.1	98869	86087.5	78181.2	82129.5	54503.7	72327.7	83666.5	108265	75996.4	104637	AP1B1	80057.5	4.9034
AP1G1	58643	59896.1	66350.8	69077.7	82843.7	59884.6	78049.6	53256.2	62172.8	63152.8	85700.3	70451.4	91351.5	AP1G1	67456.6	4.82902
AP1G2	20489.3	35087.2	28145.1	26199.2	48875.4	26046	33789.8	34804.7	28000.5	32055.4	41018.2	45110.4	87116.6	AP1G2	33301.8	4.52247
AP1M1	76495.9	111487	109703	117778	214577	98643.9	154909	173812	115282	152091	143966	125120	48586.9	AP1M1	132822	5.12327
AP1S1	NA	38138.2	NA	NA	NA	NA	NA	25408.9	NA	24563.6	34361.5	NA	18733	AP1S1	30618	4.48598
AP1S2	26140.5	36019.5	52796.3	44822.4	41616.4	NA	38431.5	29249.4	NA	36511.7	47232.7	50262.8	18614.7	AP1S2	40308.3	4.60539
AP2A1	135719	138438	150393	138401	206269	132968	171872	144541	150290	177552	146880	185508	107546	AP2A1	156569	5.19471
AP2A2	24474.3	27045.9	23433.8	23779.2	33668.1	20484.6	29488.7	25144.4	21043	20452.2	19917.9	29817	103960	AP2A2	24895.8	4.39613
AP2B1	221358	223126	229191	245739	320661	250510	298440	260703	225485	231556	294373	329044	104553	AP2B1	260849	5.41639
AP2M1	89008.6	107411	116757	96410.8	139778	114167	129536	83444	117667	113305	125807	168726	49654.7	AP2M1	116835	5.06757
AP2S1	121164	NA	134793	115433	113772	175111	109744	85932.2	174072	118857	127339	187969	17017.7	AP2S1	133108	5.1242
AP3B1	37516.4	39058.6	47613.1	39968.7	69557.6	36420.4	45477.7	45481.1	51566.6	39614.4	48215.3	52357.8	121320	AP3B1	46070.6	4.66342
AP3D1	47300.3	60990.8	58245.4	43360.2	55400.3	44902.4	70190.4	62110.4	57185.1	49978.2	65140.9	77262.9	130158	AP3D1	57672.3	4.76097
AP3M1	59383	86980.2	89107.4	65427.5	146418	71139.8	96394.2	96101.2	72176.3	87714.4	82877.4	93269.2	46939.2	AP3M1	87249.1	4.94076
AP3S1	59603.4	66418.6	66556.4	85258.7	96382.5	60626.9	82206	70607.1	NA	98151.4	85327	111460	21732.1	AP3S1	80236.2	4.90437
AP4B1	NA	NA	NA	1012.17	NA	1594.11	NA	NA	NA	NA	NA	NA	83259.5	AP4B1	1303.14	3.11499
APBB1IP	89989.2	83619.6	82381.5	84031.3	162407	73197.1	70833.4	95329.7	103847	70766.4	86632.5	168963	73182.7	APBB1IP	97666.5	4.98975
APEH	12691.8	19949.4	17986.1	NA	30801.7	14965.5	16867.4	17862.6	NA	13695.8	19976.2	26899	81224.6	APEH	19169.5	4.28261
APEX1	988836	793760	893470	837461	830833	641592	1310610	787892	914711	1061500	848700	1263570	35554.5	APEX1	931078	5.96899
API5	373896	323949	399608	408799	471029	281992	448765	291778	412076	347001	312935	638173	59004.6	API5	392500	5.59384
APIP	35988.1	17004	20716.2	34222.5	37444.8	16225.3	33972.2	28081.9	26704.7	42371.3	18029.8	66152.4	27125.2	APIP	31409.4	4.49706
APMAP	120726	109690	123707	119957	152567	98456	262919	234219	196059	210562	186308	187056	46480.4	APMAP	166852	5.22233
APOA1	6317.95	16807.3	NA	NA	9255.78	NA	NA	NA	NA	NA	23307.2	290944	30777.8	APOA1	69326.4	4.8409
APOBEC3B	8790.43	15596.8	20785.7	26995.3	11133.4	15509.6	32173.5	26646.4	38567.5	20312.6	30159.2	70739.5	45924.3	APOBEC3B	26450.8	4.42244
APOBEC3C	307962	191295	230172	215499	88397.1	288065	575344	237841	420561	177705	248604	166753	22825.9	APOBEC3C	262350	5.41888
APOBEC3D	13988	6824.64	7612.59	14951.9	10878.4	11505.4	18275.4	13242.8	NA	38233	17496.6	21316.9	46598.4	APOBEC3D	15847.8	4.19997
APOBEC3F	60757.6	26157.3	44745.2	58791.8	46449	52647.6	88902.5	34534.6	60730.3	48841.6	55298.9	96756.9	45020.2	APOBEC3F	56217.8	4.74987
APOBEC3G	417100	302387	397304	390496	379629	298173	715592	541293	573229	590076	613571	593981	46408	APOBEC3G	484403	5.68521
APOBR	4154.36	10285.1	6775.35	3746.19	8767.75	9027.81	5487.11	7510.59	5821.87	3716.21	21290.9	20544.5	114874	APOBR	8927.31	3.95072
APOL3	15658.5	28776.8	26525.5	18283	23765.6	19603.9	24016.1	29309.6	21325.4	17444.6	31672.7	33139.7	44278.2	APOL3	24126.8	4.3825
APOO	47329.1	24980.6	11687.5	53654.4	NA	27702.8	NA	NA	39969	38157.2	37202.5	49339	22284.6	APOO	36669.1	4.5643
APOOL	22558.9	NA	17023.1	NA	NA	23742.3	NA	NA	19558.2	23600.3	NA	34803.7	29158.9	APOOL	23547.8	4.37195
APPL1	NA	9396.44	NA	NA	NA	NA	NA	6922.43	NA	NA	8332.7	NA	79663.5	APPL1	8217.19	3.91472
APRT	72821.4	57913.9	67208.6	77946.1	54988.1	42343.9	93377.5	55533.9	59909.1	47955.2	33260.2	73807.3	19607.8	APRT	61422.1	4.78832
AQR	42226.7	40327.5	43049.8	43361.8	59433.3	41086.7	47966.8	43704.9	45972.4	41280.1	46788.9	48321.7	171295	AQR	45293.4	4.65603
ARAF	9733.05	12424.6	9860.48	15057.9	15098.7	15906	15145.6	12332.6	14020.9	15147.9	16964	20909.7	67585.4	ARAF	14383.5	4.15786
ARAP1	4658.09	7061	6080.03	6486.89	9218.49	4932.99	6265.25	8202.89	7688.16	6099.51	7197.32	5801.82	162192	ARAP1	6641.04	3.82224
ARCN1	244319	256839	290228	258381	413778	202371	316500	363551	305571	304967	284915	401648	57210.4	ARCN1	303589	5.48229
ARF1	809441	213655	276017	608750	642040	449358	319008	599450	528160	1071140	379247	447489	20648.8	ARF1;ARF3	528646	5.72317
ARF4	142525	111650	136708	156322	120863	159804	122223	153422	164603	129647	141569	285709	20510.8	ARF4	152087	5.18209
ARF5	881537	518395	538890	672475	594262	600221	758023	440315	751757	359562	748900	873412	20529.7	ARF5	644812	5.80943
ARF6	523808	457852	478209	416768	612823	420756	629406	637180	525577	715352	554575	520254	20082.2	ARF6	541047	5.73323
ARFGAP1	18017.6	19715.6	NA	24201.7	21823.4	18595.6	NA	23028.5	18586	20505.5	25565	32906.2	44667.9	ARFGAP1	22294.5	4.3482
ARFGAP2	51788	41940.5	45651.7	53374.5	67235.2	46532.3	53807	51325.6	55323.1	47234.6	66715.2	83066.5	56720.4	ARFGAP2	55332.8	4.74298
ARFGAP3	15574.8	21502.6	28331	11370.9	42712.8	14467.4	19188	22390.8	16688.2	16090.6	23355.3	30762.7	56928.4	ARFGAP3	21869.6	4.33984
ARFGEF1	12846.8	12514.3	10274.3	15907	15522.5	12012.5	14808	10902.8	11631.8	18167.7	15169.5	14531.1	208767	ARFGEF1	13690.7	4.13643
ARFGEF2	4593.13	3939.47	2351.95	NA	3908.44	1950.93	4188.35	3036.43	2856.57	3160.17	2341.48	6728.04	202038	ARFGEF2	3550.45	3.55028
ARFIP1	10391	15353.8	15763.8	14176	20703	16012.2	17710.6	18131.1	15700.2	12969.6	16298.5	14034.6	41738.3	ARFIP1	15603.7	4.19323
ARFIP2	NA	NA	NA	5359.84	NA	NA	4636.64	NA	NA	NA	NA	NA	37855.7	ARFIP2	4998.24	3.69882
ARFRP1	NA	NA	NA	NA	NA	NA	NA	NA	NA	6439.25	6748.66	NA	22614.1	ARFRP1	6593.95	3.81915
ARGLU1	147991	53755	84698.3	50294	77113.7	64257	61014.3	80216.2	108363	76618.2	65528.9	105472	33216.4	ARGLU1	81276.8	4.90997
ARHGAP1	61592.7	69184.6	81786.3	66517.1	117250	61239.8	98797.6	75426.2	80637.5	85576.1	99135.6	111871	50435.8	ARHGAP1	84084.5	4.92472
ARHGAP15	27940.3	56831	51662.9	34724.6	114169	40616.9	41217.8	64990.3	40041.7	34349.8	61399.1	99401.9	54544.5	ARHGAP15	55612.1	4.74517
ARHGAP17	11932.3	16370.8	19275.8	14228.5	20247.2	10670.4	17253.2	12681.9	12518.4	8685.85	20091.3	31831.7	95436.7	ARHGAP17	16315.6	4.2126
ARHGAP18	NA	3419.84	NA	NA	4787.92	NA	NA	4514.59	NA	6203.13	6402.13	6399.95	74976.7	ARHGAP18	5287.93	3.72329
ARHGAP19	NA	2401.5	NA	NA	NA	NA	NA	2797.62	NA	4410.22	3176.22	NA	55756.2	ARHGAP19	3196.39	3.50466
ARHGAP27	3861.8	NA	6723.52	6095.6	NA	5914.51	NA	NA	4878.31	7177.36	4369.92	NA	98396	ARHGAP27	5574.43	3.7462
ARHGAP30	24103.1	30701	21120.4	27166.7	50568.4	23803	17490.7	38724.5	28126.9	30670.3	38329.9	61593.1	118582	ARHGAP30	32699.8	4.51455
ARHGAP4	30754.6	41189.2	33836	36376.3	73278.7	39436.6	35204	31351.3	32358.1	26215.3	43501.5	51371.8	105026	ARHGAP4	39572.8	4.5974
ARHGAP45	83693.3	108088	119085	105980	182644	98762.2	107605	106566	81946.1	82697.9	126087	159644	124614	ARHGAP45	113567	5.05525
ARHGAP9	6727.91	6916.63	7783.83	9755.09	15689.8	7689.9	5277.74	8315.65	7400.67	4668.75	4184.03	11913	83259.6	ARHGAP9	8026.92	3.90455
ARHGDIA	682478	829077	1174500	1135830	1790970	937893	1442060	1340220	1180480	1217340	1378650	2842950	23207.1	ARHGDIA	1.32937e+06	6.12365
ARHGDIB	1518060	1689880	1268720	1350230	2699260	1387390	1752030	1476560	1306230	1367080	1504270	2130670	22988	ARHGDIB	1620865	6.20975
ARHGEF1	190482	182944	223285	201166	301046	197218	219634	183505	190144	186445	222555	280047	102435	ARHGEF1	214873	5.33218
ARHGEF18	NA	7443.75	NA	NA	12065.6	NA	9649.72	11297.8	5367.88	6141.32	10443.5	NA	138873	ARHGEF18	8915.65	3.95015
ARHGEF2	50387.2	51663.3	54758.1	60333.4	75578.3	55709.7	64142.8	52649.6	54977.9	54840.4	60719.6	82110	111543	ARHGEF2	59822.5	4.77686
ARHGEF6	57124.6	64748	65544.2	65186.6	83004.8	67704.8	80301.5	60952.3	68626	69681.7	89168.6	106463	87498.8	ARHGEF6	73208.8	4.86456
ARHGEF7	22039.2	14838.9	15609.2	21825.4	14494.4	17734.7	22644	14751.5	17544	10053.4	13031.7	19547.4	90012	ARHGEF7	17009.5	4.23069
ARID1A	27735.5	27727.3	32132.1	31624	54378.6	27213.3	32632	37272.1	31371.1	34664.5	35042.5	45260.1	242045	ARID1A	34754.4	4.54101
ARID2	3725.11	3498.89	2261.88	4403.64	5874.74	3266.33	3404.26	3921.69	3027.22	3086.33	4497.1	3483.85	197391	ARID2	3704.25	3.5687
ARID3B	7372.25	NA	NA	18954.1	NA	9058.73	NA	NA	NA	NA	NA	9328.54	60637.1	ARID3B	11178.4	4.04838
ARID4A	NA	NA	NA	NA	NA	NA	NA	4250.99	NA	NA	6813.49	NA	142752	ARID4A	5532.24	3.7429
ARID4B	NA	3951.51	10731.8	NA	NA	NA	NA	NA	NA	4575.31	2966.62	NA	147809	ARID4B	5556.31	3.74479
ARIH1	28354.5	20529.6	25555	20157.2	37851.5	25167.5	21364.4	31297.7	21137.3	25048.1	31088.6	28319.3	64117.8	ARIH1	26322.6	4.42033
ARIH2	17343.3	18996.7	15309.8	12394	24111.8	14786.3	18211.1	13848.9	16588.6	16597.3	16408.5	28039.1	57818.9	ARIH2	17719.6	4.24845
ARL1	38734.5	36467.5	53086.1	NA	43978.5	45870.9	61194.5	26223.3	33206.2	31808.1	51513.5	35157.4	20417.5	ARL1	41567.3	4.61875
ARL2	25728.6	NA	NA	NA	NA	NA	NA	28796.3	40609.3	NA	26967.2	35607.3	20878	ARL2	31541.7	4.49889
ARL3	NA	NA	42315.2	38175.5	25885.5	NA	41650.1	25054.8	NA	NA	35331.2	66539	20455.5	ARL3	39278.8	4.59416
ARL5B	25184.7	NA	17660.8	36088.4	NA	25815.2	NA	NA	16426.3	NA	NA	NA	20374.6	ARL5B	24235.1	4.38444
ARL6IP5	818085	726641	921811	1201390	1126380	805103	1143480	1032320	1085970	1263610	1056510	2155590	21614.7	ARL6IP5	1.11141e+06	6.04587
ARL6IP6	NA	NA	NA	NA	NA	NA	NA	13610.7	NA	NA	19481.1	NA	24676.3	ARL6IP6	16545.9	4.21869
ARL8A	NA	NA	NA	NA	NA	NA	NA	NA	37934.6	38121.4	NA	NA	21415.9	ARL8A	38028	4.5801
ARL8B	176027	255587	142284	202573	180459	144403	292645	173139	237764	268367	211782	303379	21539	ARL8B	215701	5.33385
ARMC1	NA	25076.7	20994.8	NA	NA	NA	17904.7	19064.8	NA	NA	NA	NA	31280.6	ARMC1	20760.2	4.31723
ARMC10	11808.3	17718.2	15674.4	15423.4	16908.4	17258.2	19456.9	12491.5	16511.1	19681.3	10961.5	NA	37540	ARMC10	15808.5	4.19889
ARMC6	14127.5	NA	NA	NA	NA	NA	NA	NA	NA	12345.1	12347.3	NA	54141.9	ARMC6	12940	4.11193
ARMC8	14414.1	11681.9	13867.3	11221.6	16438.8	11821.9	16258.5	16226.8	13548.3	12965.7	18912.3	12064.6	75509.3	ARMC8	14118.5	4.14979
ARMCX3	9558	14560.6	NA	26118.2	26841.5	6977.91	NA	15083.6	13112.2	12409.8	17832.2	25103.4	42500.6	ARMCX3	16759.7	4.22427
ARMT1	20888.8	16695	23082.2	18095.8	22596.5	17030	21992.6	28228.5	27259.7	17658.4	18674.1	27624.7	51172.3	ARMT1	21652.2	4.3355
ARNT	6054.16	5787.56	NA	6554.67	9878.57	8173.72	8268.83	6735.95	6471.11	7691.11	7192.65	NA	86636.5	ARNT	7280.83	3.86218
ARPC1A	16077.9	18384.9	25353.9	20942	15982.6	22877.1	28747	15366.1	31017	27556	22213.7	45086.8	41569.3	ARPC1A	24133.8	4.38262
ARPC1B	1257660	1179920	1458000	1183640	1505180	1608760	1591580	1426440	1431440	1257670	2076000	2157410	40949.8	ARPC1B	1.51114e+06	6.17931
ARPC2	1076990	1123440	1224660	1202390	2129960	1154430	1104550	1512910	1108050	1037180	1510200	1786850	34333	ARPC2	1.33097e+06	6.12417
ARPC3	667952	827683	705293	781647	649385	688732	694453	626057	634893	631150	751189	961476	20546.7	ARPC3	718326	5.85632
ARPC4	1587210	1312530	1516910	1816100	1617380	1627540	1441330	1286740	2010800	1526660	1950240	2392410	19667	ARPC4	1.67382e+06	6.22371
ARPC5	370250	728470	558207	446515	991625	477603	647504	616393	461782	660337	594833	882828	16320.4	ARPC5	619696	5.79218
ARPC5L	167131	143376	262087	247846	199321	129118	225017	330518	273862	248063	260437	318246	16941.2	ARPC5L	233752	5.36876
ARRB1	NA	8277.48	10385.6	NA	17593.7	NA	NA	NA	NA	NA	NA	NA	47065.7	ARRB1	12085.6	4.08227
ARRB2	54647.8	46282.4	58656.4	46343.1	90089.9	51935.2	77364.5	60317.1	62674	53551.8	70297.4	66616.7	46105.8	ARRB2	61564.7	4.78933
ARRDC1	NA	9324.49	6316.45	NA	10174.4	NA	8703.78	10651.1	NA	NA	13129.9	NA	45981.4	ARRDC1	9716.69	3.98752
ASCC1	25597.5	19674.2	23244.9	31718.4	40825.2	40083.6	34533.4	18313.9	NA	23865	29026.9	29551.2	45509.5	ASCC1	28766.7	4.45889
ASCC2	18143.1	13954.5	15474.6	10973.2	13219.1	19555.1	21190	17548.6	18498.6	24457.2	23128	37902.7	86360.4	ASCC2	19503.7	4.29012
ASCC3	10192.9	11192.1	13954.9	12248.6	16601.3	9847.39	16808	16436.1	12543.2	13482.2	16252.4	21112	251460	ASCC3	14222.6	4.15298
ASDURF	NA	NA	NA	NA	NA	15764.4	NA	NA	NA	NA	NA	18689.4	11249.8	ASDURF	17226.9	4.23621
ASF1B	69495	68154	98425.5	NA	127103	80708.5	108241	103272	86220.6	67890	27217.8	127365	22433.5	ASF1B	87644.8	4.94273
ASH2L	27885.8	39760.2	36258.9	25842.5	47276.7	28021.1	40255.6	34604	34683.8	37736.8	36308.2	48771.6	68722.8	ASH2L	36450.4	4.5617
ASMTL	24353.4	16834.9	27500.8	36739.5	26074.5	30872	86650.2	27078.4	31766.3	32351.2	22769.4	40386.5	68856.7	ASMTL	33614.8	4.52653
ASNA1	51803	42672.4	51171.9	48921.4	32936.7	47277	85319.4	48667	52845.5	52410.8	62472.3	59015.4	38792.8	ASNA1	52959.4	4.72394
ASNS	135466	117445	121840	120770	149267	101593	200329	128933	118376	179711	125745	151076	64369.9	ASNS	137546	5.13845
ATAD1	24440.7	23641.2	30559.5	28921.8	33654.9	21889.4	25895.2	19677.9	25022.8	15711.8	32144.2	47508	40744	ATAD1	27422.3	4.4381
ATAD2	27661.4	34404	27649.5	26362.9	34996.5	27891.9	32858.3	39758.2	33076.9	29112.7	35601.5	56555.9	158554	ATAD2	33827.5	4.52927
ATAD3A	135302	161248	222164	141979	223219	129731	202964	180035	165971	198498	175604	283726	71369.1	ATAD3A	185037	5.26726
ATAD3B	7885.15	7436.34	7916.89	15191.2	9480.23	NA	NA	7596.72	8065.63	8968.92	11523.7	10933.3	72572.9	ATAD3B	9499.81	3.97771
ATE1	NA	NA	NA	NA	NA	NA	NA	NA	4901.3	10230	NA	NA	59090.2	ATE1	7565.65	3.87885
ATF7	NA	NA	NA	NA	15458.2	NA	7356.76	NA	NA	NA	NA	NA	52967.3	ATF7	11407.5	4.05719
ATF7IP	4796.69	5073.85	7320.71	NA	11489.6	7488.9	9346.45	4222.24	6351.81	5669.66	5909.91	9050.91	136394	ATF7IP	6974.61	3.84352
ATG3	26776.8	18491.5	14641.7	29803.7	39027.3	25856.2	33183.4	25978.8	23978.5	20530.4	42507.4	38484	35864.4	ATG3	28271.6	4.45135
ATG4B	NA	15049.1	13473.7	17474.7	22871.7	15906.5	12682.7	20350	22234.8	12977.3	16260.9	34237.6	44294.4	ATG4B	18501.7	4.26721
ATG5	NA	NA	NA	NA	NA	NA	17898.5	11650.8	NA	11344.3	18982.9	NA	32447.2	ATG5	14969.1	4.1752
ATG7	5443.46	NA	2173.8	NA	5554.03	6977.04	NA	7026.88	7197.33	3523.59	2311	3509	77959.6	ATG7	4857.35	3.6864
ATIC	207176	194576	233707	209025	254420	182111	258856	186379	216829	280705	236067	281420	64615.9	ATIC	228439	5.35877
ATL2	12290.4	13950.4	15679.7	14176.2	20484.3	17915.9	11847.9	17292.4	14334.6	15766.2	18084.3	16584	66229.2	ATL2	15700.5	4.19591
ATL3	NA	12034.7	NA	NA	17944.8	NA	21195.8	17627.2	NA	NA	31696.7	NA	60542	ATL3	20099.8	4.30319
ATM	10231.9	11464.2	8530.7	8061.58	16427.6	8270.99	5019.83	4987.25	3726.66	6020.61	8896.62	7302.54	350687	ATM	8245.04	3.91619
ATP11B	NA	2062.22	4305.57	NA	3578.18	NA	1528.56	2461.46	NA	NA	2924.22	3163.07	134190	ATP11B	2860.47	3.45644
ATP13A1	25294	31585.2	35903.1	32170.6	45224.3	25232.1	49114.9	44667.6	29159.5	36573.2	37120.9	55698.3	132955	ATP13A1	37312	4.57185
ATP13A3	1866.62	NA	NA	NA	NA	NA	NA	NA	3071	NA	NA	NA	138043	ATP13A3	2468.81	3.39249
ATP1A1	327013	243824	301271	325546	464437	283976	388790	334083	344553	365858	442974	643637	112896	ATP1A1	372164	5.57073
ATP1B3	360098	321475	267219	416296	521228	306752	387173	492743	314014	386586	458557	574747	31512.6	ATP1B3	400574	5.60268
ATP2A2	181047	193608	239873	205855	229890	168030	278596	215264	211608	243075	265520	329008	114757	ATP2A2	230114	5.36194
ATP2A3	74341.8	93738.7	81449.4	85348.1	163258	75057.1	108888	98426.2	70844.5	88775.1	132837	141556	113977	ATP2A3	101210	5.00522
ATP2B1	NA	NA	1855.11	NA	NA	NA	5492.95	NA	NA	NA	NA	NA	134685	ATP2B1	3674.03	3.56514
ATP2B4	19507.6	20143.2	19172	18631.2	32483.1	19430.3	41802.5	42587.1	31736.2	32584.5	47020.3	51510.3	137920	ATP2B4	31384	4.49671
ATP5F1A	2735730	1936690	2483850	2698620	2281950	2083250	2483340	1531060	2063460	2603670	1963300	3028570	59750.6	ATP5F1A	2.32446e+06	6.36632
ATP5F1B	4004170	3069840	3269070	4193540	3041700	3741560	4224080	2450040	3669540	4615410	3586650	4387000	56559.9	ATP5F1B	3.68772e+06	6.56676
ATP5F1C	649070	814246	717636	708323	674524	500209	763317	409079	682787	598068	702615	1020490	32996	ATP5F1C	686697	5.83677
ATP5F1D	351888	449432	469640	594608	648030	492761	544708	364318	493452	NA	485585	963045	17490	ATP5F1D	532497	5.72632
ATP5F1E	779050	549855	748454	361029	687715	549630	789975	401964	612651	542481	608147	1268740	5793.32	ATP5F1E;ATP5F1EP2	658308	5.81843
ATP5IF1	23863.5	229628	156930	58648.5	613299	64340.3	177314	442000	71730.3	166403	118764	152264	12248.8	ATP5IF1	189599	5.27784
ATP5MD	1103980	840306	921795	1253770	1411190	839392	1038740	1036000	785695	1064580	770416	1203510	6457.57	ATP5MD	1.02245e+06	6.00964
ATP5ME	NA	573692	739009	NA	913278	NA	73298.9	862501	137636	990014	439322	775316	7933.21	ATP5ME	611563	5.78644
ATP5MF	73540.5	60897.4	99668.5	77897.5	115734	93504.9	158309	88319.2	83588.9	105024	69481.7	NA	10917.9	ATP5MF	93269.6	4.96974
ATP5MG	514510	628552	586725	570930	806752	639316	597509	601142	528544	531824	674118	877970	11428.5	ATP5MG	629824	5.79922
ATP5MPL	190184	385797	885674	NA	525667	326081	666239	549897	385374	384060	NA	271254	6662.04	ATP5MPL	457023	5.65994
ATP5PB	551187	628182	595000	602464	852555	484385	773560	688507	663490	751195	603376	656023	28908.6	ATP5PB	654160	5.81568
ATP5PD	928426	1055310	1451630	1125250	1648510	882254	1121270	1098280	1229470	824477	936123	1290140	18491.2	ATP5PD	1132595	6.05407
ATP5PF	528869	757156	734602	1022890	1394720	768985	802011	658484	824085	938497	1008450	842864	12587.5	ATP5PF	856801	5.93288
ATP5PO	939145	815925	907705	779395	1125480	786384	989627	791160	960924	1085700	982559	1118310	25038.1	ATP5PO	940193	5.97322
ATP6AP1	11671.4	11491	10498	15217.6	13234.5	11204.4	20031.2	11987.4	13099.1	15811.8	14930.4	15232.3	52025.8	ATP6AP1	13700.8	4.13674
ATP6AP2	NA	16431.3	NA	14932.5	30565.4	21169.5	NA	NA	NA	22273.7	NA	23754.2	39008	ATP6AP2	21521.1	4.33286
ATP6V0A2	11246	12840.5	14666.1	11658.6	11212	12161.7	12594.9	11422.6	18536.1	19291.6	11906.6	10851.4	98082.3	ATP6V0A2	13199	4.12054
ATP6V0C	173195	132611	NA	NA	178334	NA	NA	135177	NA	308994	231801	343593	15735.8	ATP6V0C	214815	5.33206
ATP6V0D1	36032.7	35354.8	39573.4	31435.3	27982.2	34048.4	48497.6	38669.3	26918.5	31474.4	44492.8	81433.5	40329.1	ATP6V0D1	39659.4	4.59835
ATP6V1A	131037	143587	159677	163381	216331	149175	168409	159044	157509	212987	175594	158182	68304.1	ATP6V1A	166243	5.22074
ATP6V1B2	131654	146019	165146	166953	156882	145017	169024	169589	157469	150458	155691	215831	56500.7	ATP6V1B2	160811	5.20632
ATP6V1C1	26050.4	15705.8	23316	28305.4	21141	16558.2	17514.7	12157.4	18599.8	19773.8	23329.2	26456.2	43941.6	ATP6V1C1	20742.3	4.31686
ATP6V1D	44694.2	18823.2	41102.4	62515	54988.1	NA	36225.8	42760.2	NA	27824.1	34582.8	NA	28262.8	ATP6V1D	40390.6	4.60628
ATP6V1E1	121263	113206	101268	100281	147250	127482	121339	132526	102178	116742	136846	152654	26145.3	ATP6V1E1	122753	5.08903
ATP6V1F	NA	NA	59311.1	NA	66485.6	NA	NA	NA	NA	50297.3	49647.2	NA	13370.2	ATP6V1F	56435.3	4.75155
ATP6V1G1	72721.2	63085.6	62119.2	72572	112446	57645.5	77375.9	125492	78154.3	65324.3	123768	163262	13757.5	ATP6V1G1	89497.2	4.95181
ATP6V1H	37416.6	35468.2	43239.8	30585.2	43311.9	33212.7	41516.3	34747.2	31527.7	25837.8	32072	44282.3	55883.1	ATP6V1H	36101.5	4.55752
ATPAF2	11155.8	12057.5	NA	10800.3	11808.9	10758.1	NA	NA	11943.8	15609.7	15149	16367.5	32772.4	ATPAF2	12850.1	4.10891
ATRX	NA	1586.59	3049.9	1476.72	2369.12	1888.65	1922.52	2017.37	1840.87	NA	1841.49	2442.05	282586	ATRX	2043.53	3.31038
ATXN10	59593.5	61552.6	69428.2	64219.6	115964	59280.5	77104	97263.6	72887.6	91171.1	98131.5	88064.6	53488.8	ATXN10	79555.1	4.90067
ATXN2	1891.35	3179.28	6005.62	NA	3371.09	2567.79	NA	5315.89	3365.92	2817.05	NA	6903.53	140283	ATXN2	3935.28	3.59498
ATXN2L	75516.7	78032.1	87472.9	86535.2	138220	67083.2	105044	102944	97505.9	92899.6	105929	156993	113374	ATXN2L	99514.6	4.99789
ATXN3	NA	12737.4	NA	NA	20548.5	NA	NA	NA	NA	NA	NA	NA	41250	ATXN3	16643	4.22123
AUH	NA	12800	13003.6	20400.5	31411.4	16121.4	22746.3	23050	21039.8	24749.9	19579.7	14932	35608.6	AUH	19985	4.3007
AUP1	13964.3	11108.2	NA	12587.3	20005	8491.23	NA	15193.8	17134.2	13173.2	15532.9	21953.3	45786.9	AUP1	14914.3	4.1736
AURKA	NA	6824.92	NA	6661.38	NA	NA	9746.15	NA	NA	12473.6	7719.55	NA	45809.4	AURKA	8685.12	3.93878
AURKB	34873.2	39725.4	36012.4	32780.5	43210.4	33956.2	43370.3	29600.4	38009.7	47029.4	44993.5	38817.2	39310.5	AURKB	38531.6	4.58582
B2M	2069890	3876620	3843080	2089170	5487760	2795310	4685690	4602090	2382620	3105080	2715030	3584340	13714.6	B2M	3436390	6.5361
BABAM1	15105.3	14081.9	12033.7	10519.4	16467.1	13471.6	16588.7	16926.8	13456.3	9607.69	15493.1	NA	36560	BABAM1	13977.4	4.14543
BABAM2	42960.4	39052.8	41188.8	36461.4	45430.7	37900	49944.6	55453.4	38052.3	50177.2	60241.7	50413.2	43551.7	BABAM2	45606.4	4.65903
BACH2	7570.09	5375.73	NA	NA	16879.3	NA	NA	8054.77	NA	NA	6685.35	NA	92536.6	BACH2	8913.05	3.95003
BAG2	127038	162715	125941	82571.1	169694	117829	142364	102470	118482	126142	153727	155323	23771.9	BAG2	132025	5.12066
BAG3	NA	NA	NA	NA	NA	2254.18	NA	NA	NA	NA	NA	7010.2	61594.7	BAG3	4632.19	3.66579
BAG5	12738.4	12926.7	15305.8	16650.3	15936.7	13664.6	12284.2	12419	16902.3	11131.5	15036.9	10447.1	51199.6	BAG5	13787	4.13947
BAG6	55641.9	37049.2	51308.7	50573.1	34753.5	42857.1	61393.4	52906.5	46606	56844.1	44604.9	57587.5	119409	BAG6	49343.8	4.69323
BAK1	NA	46295.3	44803.3	34379	NA	46216.1	NA	26499.7	26173.2	NA	NA	NA	23408.7	BAK1	37394.4	4.57281
BANF1	306143	709956	677509	735780	1396170	504118	795240	661708	434374	785344	1058660	810863	10058.6	BANF1	739655	5.86903
BANP	NA	NA	NA	NA	NA	NA	NA	9468.36	NA	6837.79	NA	NA	56494.5	BANP	8153.07	3.91132
BAP18	416333	393209	415123	394878	572047	337785	644224	548734	471188	563110	498793	405617	17900.4	BAP18	471753	5.67372
BATF3	NA	NA	NA	NA	NA	NA	39101.1	19515.5	NA	14699.3	20052.1	NA	14467.5	BATF3	23342	4.36814
BAX	90038.1	87211.1	111772	79836.5	105452	100201	99007.1	78725.4	101142	112140	107519	194206	21184.4	BAX	105604	5.02368
BAZ1A	13518.6	14455.8	17307	13844	24119.4	13979.2	14980.7	18982.5	19281.1	14490.5	20752.7	23851	178702	BAZ1A	17463.5	4.24213
BAZ1B	56238.3	54147.9	68220.9	52850.2	93370.1	56271.4	64301.9	77935.1	66402.3	60225.8	76968.4	85760.7	170903	BAZ1B	67724.4	4.83075
BAZ2A	3871.4	3570.31	3339.79	3774.53	5252.37	3106.24	6725.22	5953.5	5750.74	6151.41	3594.98	6596.22	211198	BAZ2A	4807.23	3.68189
BCAP29	8151.28	8156.73	8704.94	6824.49	NA	NA	13571	12389.6	10802.4	12244.6	17053.7	23599.2	28320.1	BCAP29	12149.8	4.08457
BCAP31	284451	411176	319202	271888	856635	198400	469938	491877	316260	395157	509480	556614	27991.6	BCAP31	423423	5.62677
BCAS2	264225	252126	269952	304282	270275	222150	343772	282555	285113	257900	309955	387013	26131.4	BCAS2	287443	5.45855
BCAT2	94378.3	94863.7	105631	124100	125731	80849.3	163100	83581.8	94591.1	126891	108567	132455	44287.7	BCAT2	111228	5.04622
BCCIP	89401.6	87957.7	127687	80011.5	116832	57428.5	138511	86150.8	91803.6	140504	85231.8	105683	35979.5	BCCIP	100600	5.0026
BCKDHA	27193.1	32441.3	48701.6	50140	52311.7	40892	29538.2	31142	34185.9	59103.4	43475.4	55704.4	50471	BCKDHA	42069.1	4.62396
BCKDHB	52159.1	61227.5	54143.1	54526.7	43144.3	38814.4	62474.3	34274	42250.4	36330.9	42225.4	71072.7	43122.5	BCKDHB	49386.9	4.69361
BCKDK	10764.5	NA	NA	10410	NA	6778.93	NA	NA	NA	NA	8527.69	14735.5	46360.5	BCKDK	10243.3	4.01044
BCL10	NA	30176.6	88061.4	NA	NA	14270.4	NA	NA	83765.9	NA	NA	35605.7	26251.6	BCL10	50376	4.70222
BCL11B	12571.4	25429.2	18001.1	20859.1	33296.7	13236.9	15650.7	16680.5	10376.4	19953.5	16218.1	20824.6	95519.4	BCL11B	18591.5	4.26931
BCL2	77990.2	80728.1	101724	81549	135916	45304.7	138996	151200	87371.6	90996.4	133492	64089.9	26265.9	BCL2	99113.2	4.99613
BCL2A1	NA	20017.7	NA	29567.4	49961.9	22532.1	NA	NA	NA	NA	NA	20018.9	20132.2	BCL2A1	28419.6	4.45362
BCL2L13	23452.5	18867.4	16498.4	23046.1	32460.7	13567	31379.7	25337.2	18062.2	22548.4	24720.2	NA	52723.2	BCL2L13	22721.8	4.35644
BCLAF1	100962	126399	159955	122841	212790	102172	152523	157425	130398	123707	134663	193826	106122	BCLAF1	143138	5.15576
BCS1L	18799.5	7609.84	NA	16091.3	11059	13859.5	21565.5	NA	16779.5	16743.2	10880.4	NA	47534.3	BCS1L	14820.9	4.17087
BDH1	224619	287032	224357	245726	257755	220221	258960	141631	187409	187349	190412	314197	38157.1	BDH1	228306	5.35852
BDH2	NA	6280.71	10762.8	12739.5	NA	NA	23780.9	NA	NA	NA	NA	NA	26723.8	BDH2	13391	4.12681
BECN1	4898.64	NA	NA	NA	NA	NA	NA	NA	6721.01	NA	NA	NA	51896.3	BECN1	5809.82	3.76416
BHLHE40	13129.8	9320.81	20085.4	17875.8	21108.4	9187.16	18315	19086.4	NA	18824.5	12532.1	NA	45510	BHLHE40	15946.5	4.20267
BICD2	2077.96	2563.98	NA	2526.05	4077.98	NA	NA	NA	3403.39	3056.08	4102.97	4427.81	93533.1	BICD2	3279.53	3.51581
BIN1	67655.6	69915.8	60849.1	69591.7	118966	36884.2	89383.9	93405.4	66586.9	76232.5	102837	168833	64699.4	BIN1	85095.1	4.9299
BIN2	15787.9	37548.8	19687.4	28208.5	55360.1	15178.5	34532.4	69750.9	23180.5	24358.3	59132.2	42672.3	61874.4	BIN2	35449.8	4.54961
BIRC6	2650.16	2374.24	3063.92	2152.37	3683.86	3189.43	2498.13	2306.89	2589.71	2396.63	3305.7	5036.78	530255	BIRC6	2937.32	3.46795
BLM	17136.4	15304.8	24909.2	17302.9	23826.8	16257.2	27405.5	25639.7	17837.6	26712.5	28804.8	29838	159000	BLM	22581.3	4.35375
BLMH	20403	NA	NA	11337.4	16289.9	11743.1	15340.7	NA	9607.64	15667.6	16121.6	14310.7	52562.2	BLMH	14535.7	4.16244
BLOC1S1	27868.9	53841.2	34656.8	33558.5	32243.5	27985	NA	34990.5	42901	49348.9	38618	51061.6	17262.6	BLOC1S1	38824.9	4.58911
BLOC1S2	21285.4	NA	15515.1	27608.5	NA	21793.3	22364.6	NA	NA	19790.1	NA	NA	15961.1	BLOC1S2	21392.8	4.33027
BLOC1S4	NA	NA	NA	NA	NA	14252.1	NA	NA	NA	NA	4943.64	NA	23351.2	BLOC1S4	9597.87	3.98217
BLOC1S5	NA	8742.06	NA	NA	17105.1	NA	NA	22318.8	NA	NA	NA	NA	21609.5	BLOC1S5	16055.3	4.20562
BLVRA	63396.1	65035.9	57787.4	95512.8	67058.9	61301.4	64057.5	32574.6	74692.1	64741.4	69864	57012.5	33428.5	BLVRA	64419.6	4.80902
BMS1	54175.6	36086.6	54279.7	39898.3	42583.5	43155	48026	45495.9	53460.6	52552.1	45933.8	71728.3	145807	BMS1	48947.9	4.68973
BNIP1	32946	NA	NA	NA	33821.6	NA	38980.7	35275.1	42932.8	39829.9	36605.5	49865.6	26132.4	BNIP1	38782.2	4.58863
BNIP2	NA	NA	NA	NA	NA	NA	NA	NA	11120.2	NA	NA	12029	36017.9	BNIP2	11574.6	4.06351
BOD1L1	3504.95	4135.74	3708.67	2453.91	6036.26	3666.6	3691.31	3576.96	3221.64	4035.82	5004.49	6344.84	330466	BOD1L1	4115.1	3.61438
BOLA2B	304985	199681	206546	453470	295924	338546	223775	217961	299722	375270	309775	263969	10116.5	BOLA2B	290802	5.4636
BOP1	97918.8	75758.2	91310.8	80433.8	109211	96053.8	93061.9	96397.4	106138	121793	101657	133731	83629.5	BOP1	100289	5.00125
BORCS5	NA	10633.8	13568.3	9625.5	NA	NA	NA	13429.2	NA	13333.5	8263.51	10496.3	22222.4	BORCS5	11335.7	4.05445
BORCS6	NA	10981.9	NA	NA	18297.8	NA	NA	11594.4	NA	NA	NA	NA	37226.3	BORCS6	13624.7	4.13433
BPHL	NA	NA	8272.01	NA	NA	NA	8979.74	NA	NA	10440.6	NA	NA	32542.6	BPHL	9230.78	3.96524
BPNT1	20984.3	27378.3	17818.6	30215.9	37595.1	21997.6	27497.4	26541	25935.4	29248.9	30394.1	30836.1	33392.3	BPNT1	27203.6	4.43463
BPTF	2342.4	2631.23	3031.09	1720.98	3028.88	2122.01	2782.21	2018.72	4382.6	3561.19	3279.85	3161.29	338262	BPTF	2838.54	3.45309
BRAP	NA	NA	2416.58	NA	NA	NA	1934.28	NA	6316.25	NA	NA	NA	67304.6	BRAP	3555.7	3.55093
BRAT1	10688	11446.1	11263.9	6272.25	13586	25089.7	11151.8	11423.7	9651.33	11085.9	14763.9	18501.1	88119.1	BRAT1	12910.3	4.11094
BRCA1	NA	NA	NA	NA	1132.77	NA	NA	942.75	NA	1470.94	450.684	1034.15	207721	BRCA1	1006.26	3.00271
BRCC3	23892.5	37015.6	31881.7	24632	39704.2	16646.7	31717.9	38919.1	28062.6	37628.1	30089.3	20514.6	36071.9	BRCC3	30058.7	4.47797
BRD1	NA	NA	5702.13	NA	5027.34	NA	6812.57	5717.37	NA	NA	NA	NA	119520	BRD1	5814.85	3.76454
BRD2	19590.2	26397.2	26649.9	22160.5	48503.5	22678.4	34994.5	46370.3	26758.9	31631	33670.2	46431.4	88060.8	BRD2	32153	4.50722
BRD3	14600.8	17130.7	19677	10692.5	33511.7	14266.5	18511.1	9903.81	14626.9	13598.3	10103.8	20799.9	79541.5	BRD3	16451.9	4.21622
BRD4	38620.2	40150.2	47903.9	34644.2	64592.7	31979	43821.8	41344.1	36906.2	40254.1	39808.1	45353.6	152219	BRD4	42114.8	4.62444
BRD7	NA	NA	8245.02	NA	13546.1	NA	NA	NA	NA	7304.84	7243.73	NA	74138.6	BRD7	9084.92	3.95832
BRD8	NA	2478.74	3173.04	NA	4576.33	NA	4333.82	6051.72	NA	NA	NA	NA	135336	BRD8	4122.73	3.61518
BRI3BP	44858.8	30818.9	44519.2	38518.5	56100.6	34027.4	37199	28893.9	44408.2	42563.4	51179.4	111298	27835.5	BRI3BP	47032.1	4.67239
BRIX1	186452	166014	180653	179820	150535	176050	276379	215328	242645	196450	168657	136635	41401.3	BRIX1	189635	5.27792
BRK1	45411.6	123959	97195.5	NA	177544	57052.3	91100.9	115731	69986.7	109350	134177	123503	8744.92	BRK1	104092	5.01742
BRMS1	NA	NA	NA	10297.7	22837.5	NA	NA	NA	NA	13914.5	NA	NA	28460.6	BRMS1	15683.2	4.19544
BROX	16859.3	21353.7	20533.9	15513.2	22476.6	14524.6	24810.4	24912.4	18687.8	13774.7	23125.6	31409.9	46476.1	BROX	20665.2	4.31524
BSDC1	NA	NA	6810.45	NA	NA	NA	13684.8	NA	NA	NA	NA	NA	47163.2	BSDC1	10247.6	4.01062
BSG	157368	187986	216266	196568	229935	185095	216608	277614	241368	268459	237397	373061	42200.4	BSG	232310	5.36607
BST2	48180.1	55898.9	58857.6	NA	127443	NA	59685.2	NA	NA	64726.8	92537.3	122361	19768.9	BST2	78711.2	4.89604
BTAF1	10029.5	10956.8	12314.6	9593.05	11934.9	8372.08	13465.5	11998.6	8411.61	11682.2	12196.7	16311.7	206887	BTAF1	11438.9	4.05839
BTF3	325152	228305	248311	341544	197178	340960	450110	242866	490629	306901	304382	575746	22168	BTF3	337674	5.5285
BTF3L4	NA	41226.2	36148	NA	NA	NA	78244.4	59190.3	NA	NA	NA	NA	17270.5	BTF3L4	53702.2	4.72999
BTG1	NA	11703.7	NA	NA	NA	11589.7	NA	NA	NA	NA	NA	NA	19209	BTG1	11646.7	4.0662
BTN3A3	NA	13638.8	NA	8204.12	17864.6	NA	NA	12157.3	NA	13508.8	10222.8	NA	65002	BTN3A3	12599.4	4.10035
BUB1B	NA	NA	NA	NA	NA	NA	NA	2466.76	NA	2465.59	NA	NA	119545	BUB1B	2466.18	3.39202
BUB3	406767	453131	583962	468744	579230	381899	395893	421892	459065	439002	430711	609409	37154.8	BUB3	469142	5.6713
BUD13	11004.8	12877	NA	10288.3	19945	12971.9	NA	11879	10752.4	11831.8	12219	16871.6	70520.8	BUD13	13064.1	4.11608
BUD23	147786	150612	112285	164590	262163	164421	116705	145799	167670	138411	208230	203601	31880.4	BUD23	165189	5.21798
BUD31	269886	190263	229709	244369	310469	208180	276402	309731	254778	282665	284307	317473	16999.7	BUD31	264853	5.423
BYSL	80654	72140.1	62751.5	69791	96249.1	82448.7	84966.9	69888	87464.9	88503.1	87961.2	100221	49601.3	BYSL	81920	4.91339
BZW1	315689	249563	323660	341496	352394	311009	356234	280088	385161	338805	377211	345833	48043.2	BZW1	331429	5.52039
BZW2	69972.1	74206.1	90219.8	67336.4	116787	57084.9	96010.4	86942.9	70453.3	92858.2	98999.6	133117	48162.4	BZW2	87832.3	4.94365
C11orf54	NA	12319.9	10131.6	10675.7	13008.1	13498.9	10724.8	11291.3	10618.1	14845.3	10720.3	19384	35117.4	C11orf54	12474.4	4.09602
C11orf98	NA	NA	151271	NA	NA	NA	123258	NA	NA	NA	NA	NA	14233.7	C11orf98	137264	5.13756
C12orf10	14093.6	13076.3	18386.2	22806.1	19453.1	11616.8	23117.2	19787.7	16466.2	18956.9	17201.2	17932.6	42449.2	C12orf10	17741.2	4.24898
C16orf58	9312.82	21521.5	NA	NA	NA	NA	26291.7	17336	NA	NA	15490.1	NA	51017.8	C16orf58	17990.4	4.25504
C17orf75	NA	4878.46	6392.32	NA	5539.36	NA	7091.35	5441.74	6312.21	5944.06	9686.77	NA	44621.5	C17orf75	6410.78	3.80691
C18orf25	NA	NA	NA	NA	NA	NA	NA	NA	NA	NA	10048.4	16047.4	43395.1	C18orf25	13047.9	4.11554
C19orf25	NA	36375.7	38064.2	35961.4	27097.4	31237.9	56144.3	45684.3	30980.5	23194.9	29052.4	NA	12877.6	C19orf25	35379.3	4.54875
C19orf47	NA	5714.01	NA	NA	8291.04	NA	4348.06	NA	NA	4025.42	NA	NA	44746.3	C19orf47	5594.63	3.74777
C19orf53	31863.5	26517.2	NA	NA	NA	NA	52243.5	54292.7	NA	35825.2	30318.5	66592	10576.6	C19orf53	42521.8	4.62861
C1D	NA	NA	26828.3	NA	52687.5	NA	NA	50301.6	NA	28806.6	29464.2	NA	16019.4	C1D	37617.6	4.57539
C1orf174	NA	8379.94	14809.2	8882.65	NA	9953.25	16348.7	8486.6	NA	8500.06	11254	15551.3	25976.9	C1orf174	11351.7	4.05506
C1orf50	NA	NA	NA	NA	NA	NA	NA	NA	NA	5741.19	6821.2	13158.7	21876.6	C1orf50	8573.7	3.93317
C1QBP	1216670	403307	536934	1423650	456171	1151670	780818	303133	1156170	845368	1218530	1365040	31362.2	C1QBP	904788	5.95655
C20orf27	NA	NA	NA	NA	17171	NA	21452.7	NA	NA	NA	NA	NA	19291	C20orf27	19311.8	4.28582
C2CD5	4001.23	5592.79	NA	5431.45	9552.63	7755.82	NA	6261.57	5663.22	5610.96	11267.6	12108.3	110447	C2CD5	7324.56	3.86478
C3orf38	NA	5982.87	11175	NA	4407.96	NA	10455.8	8927.84	NA	NA	NA	NA	37540.9	C3orf38	8189.89	3.91328
C7orf26	NA	7503.12	10003.4	NA	11528.3	NA	10274	10054.4	NA	9891.33	11869.7	10885.9	50046.6	C7orf26	10251.3	4.01078
C7orf50	55567.1	34382.5	54525.4	52127.3	79900.1	41358.7	58502.8	33573.9	55771.7	58297	65311.8	117793	22083.4	C7orf50	58925.9	4.77031
C8orf33	16785.6	20672.3	29927	25999.5	34238.2	27856.6	33768.8	24992.6	38414.5	34425	44046.1	70684.1	24992.5	C8orf33	33484.2	4.52484
C8orf82	NA	6371.51	5318.68	NA	NA	NA	7882.58	NA	NA	NA	NA	NA	23889.4	C8orf82	6524.26	3.81453
C9orf78	74432.4	87631.1	89125.3	74207.5	201099	69519.1	78306.6	102889	86200.3	89512.1	115267	151629	33688	C9orf78	101652	5.00711
CAAP1	NA	NA	15046.2	NA	NA	NA	NA	18017.8	NA	NA	NA	NA	38367.9	CAAP1	16532	4.21833
CAB39	169706	207806	211983	180992	233646	165203	267157	235910	217977	237110	277506	323192	39869	CAB39	227349	5.35669
CACYBP	1234250	1002830	1159090	1070560	1507720	1216630	1396400	1486740	1598290	1337790	1334570	2561400	26209.9	CACYBP	1.40886e+06	6.14887
CAD	93079.3	80509.9	88224.9	89663.6	117585	82171.3	106321	107650	111070	115704	126609	156538	242984	CAD	106260	5.02637
CALR	811055	707363	692029	777037	1198810	619436	853781	695784	608856	817065	874441	1457150	48141.6	CALR	842734	5.92569
CALU	56626.7	52207.8	38315.7	68731.1	85960.4	44300.3	56481.3	64504	49021.6	62025.6	71087.6	77602.1	37106.8	CALU	60572	4.78227
CAMK1	35301.5	19357.2	34219.8	24832	30210.3	35420	29157.4	21960.1	34908.7	24408.3	25789.5	33106.5	41337.1	CAMK1	29055.9	4.46323
CAMK2D	88528.7	64904	95941.4	109830	121639	84132.3	104759	73088.1	95022.7	125728	103127	139671	56369.4	CAMK2D	100531	5.0023
CAMK2G	16522.2	19654.8	14166.4	15847.3	15185.1	12041.5	18789.5	11761.8	NA	25955.2	17238.8	18045.1	62607.2	CAMK2G	16837.1	4.22627
CAMK4	28785.1	29055.6	17675.1	30698.9	20172.1	23122.7	21616.8	14298.1	16226.9	25157.8	20238.6	36375.6	51925.5	CAMK4	23618.6	4.37325
CAND1	328333	303588	355676	334043	392489	305407	343470	246703	338699	332830	373980	476648	136376	CAND1	344322	5.53696
CANX	827861	751793	876079	834944	980086	763694	1169180	893044	953311	948739	1020730	1470230	67568.3	CANX	957474	5.98113
CAP1	842830	917533	1051530	824941	1635570	936778	1138790	1148970	999889	1049250	1428710	1794620	51901.5	CAP1	1.14745e+06	6.05973
CAPG	418025	525843	481038	554554	925405	546522	271181	213978	245244	390297	446412	469069	38498.5	CAPG	457297	5.6602
CAPN1	99266.6	100898	105646	145482	137573	111509	139999	115458	125120	131097	143586	188566	81890	CAPN1	128683	5.10952
CAPN2	70786.3	79968.6	83231	83367.3	116998	71597.9	139291	140472	145594	133350	170970	176569	79995.4	CAPN2	117683	5.07071
CAPNS1	215440	251239	277449	268665	418981	256172	464206	420103	402420	378555	452104	475059	28315.7	CAPNS1	356699	5.5523
CAPRIN1	257598	232364	212547	230841	243913	242511	301804	176721	282701	270603	344245	550936	78366.2	CAPRIN1	278899	5.44545
CAPZA1	770026	964414	968067	881242	1392970	841047	1197870	1037860	1012490	1041280	1140410	1566590	32922.8	CAPZA1	1.06786e+06	6.02851
CAPZA2	166118	145869	154192	229684	157566	186427	155724	163267	143194	152475	180128	297802	32949.1	CAPZA2	177704	5.2497
CAPZB	1039780	1028690	1172800	1087590	1643110	1006470	1280510	1115770	1028830	1232900	1749300	1957150	31350.5	CAPZB	1278575	6.10673
CARD11	7313.58	9415.43	10904.8	NA	13307.8	NA	9917.29	10957.7	10260.7	7896.13	10784.4	20276.7	133284	CARD11	11103.5	4.04546
CARD19	NA	NA	NA	NA	NA	NA	NA	NA	NA	15651.8	18612.7	28738.8	25589.5	CARD19	21001.1	4.32224
CARHSP1	128090	116154	120419	66992.3	128147	78735.8	87756.8	78643.2	90113.8	50870.9	89162.5	78134.5	15892.1	CARHSP1	92768.3	4.9674
CARM1	36959.2	68786.7	40922	62173.6	70552.8	47197.1	75083.6	21855.8	52522.4	51502.2	28390.7	59406.2	65853.7	CARM1	51279.4	4.70994
CARMIL2	21110.3	19858.4	21402	20497.6	27764.4	20699	20593.4	17089.5	16201.5	15512.6	16670.9	28010.4	154689	CARMIL2	20450.8	4.31071
CARS	44047.9	38940.2	45294.1	50636.5	54916	44499.2	76079.2	53259.1	39358.4	50108.8	54538.7	67438.3	85473.3	CARS	51593	4.71259
CARS2	32618	18459.9	17361	41681.5	43165.8	28700.5	19518.7	32701.3	37765	24136.3	31428.4	35947.8	62223.9	CARS2	30290.3	4.4813
CASC3	NA	3455.94	3015.59	NA	5193.64	NA	3515.57	4202.24	NA	NA	NA	NA	76278	CASC3	3876.6	3.58845
CASP1	43816.7	66119.1	89369.2	57765.3	97413.2	46819	133081	90105.8	91282	52579.9	79721.1	54510.9	45158.6	CASP1	75215.3	4.87631
CASP10	NA	7067.84	NA	NA	12396.9	NA	NA	NA	NA	NA	NA	10208.9	58950.6	CASP10	9891.21	3.99525
CASP2	21034.5	21273.6	24491.5	26764.5	32918.6	24064.1	28953.1	23583.6	26728.8	26683.1	35711	33124.9	50685.3	CASP2	27110.9	4.43314
CASP3	66069.2	54631.3	70346.6	63879.1	103169	97658.6	75781.1	76459.4	103225	40847.2	71242.1	141448	31607.9	CASP3	80396.4	4.90524
CASP6	18232.8	20835.1	16897.1	16446.6	23269.7	17916.8	18481.2	12226.7	17982.9	15646	18752.8	19318.7	33310	CASP6	18000.5	4.25529
CASP7	13211.6	9840.2	10803	NA	16422.2	9459.16	10026.6	10598.2	5649.44	11894.6	10561.8	NA	34276.8	CASP7	10846.7	4.0353
CASP8	7414.51	6676.1	10203.8	10421.8	NA	7826.76	9590.46	NA	12138.7	NA	14414.9	NA	55391.1	CASP8	9835.88	3.99281
CAST	31120.2	54980.3	40506.8	36699.9	94785.9	38606.8	57837.3	71940	46479.8	60491.5	72198.9	67671.5	76572.8	CAST	56109.9	4.74904
CAT	97918	125139	107368	135447	196092	109861	130026	99719.6	98042.9	124666	120498	159470	59756.2	CAT	125354	5.09814
CBFB	372719	380406	365174	635205	595669	440948	579240	544477	561125	591373	591577	758470	21508.1	CBFB	534699	5.72811
CBL	7352.37	7654.98	11187.9	11536	22086.7	7364.21	8785.55	8307.51	9115.42	9362.06	11642.2	11075.8	99632.8	CBL	10455.9	4.01936
CBLB	10125.9	9947.73	11754.7	11306.2	14290.5	8231.84	9252.79	11168.5	6827.05	7110.8	11359	12710.3	109450	CBLB	10340.4	4.01454
CBLL1	5498.66	10194.2	13161.9	9241.11	17051.5	7522.45	9046.84	NA	14959.8	7972.45	10152.8	18803.1	54519.1	CBLL1	11236.8	4.05064
CBR1	189988	183101	210592	241020	229427	185564	201187	160446	171609	234762	220393	172763	30374.9	CBR1	200071	5.30118
CBR3	17620.8	NA	21758	23549	37390.3	21450.6	NA	21968.2	17624	20377.1	27835.3	17582.2	30850.3	CBR3	22715.5	4.35632
CBR4	40608.1	NA	NA	38756.5	48919.7	23628	NA	31851.1	36646.6	NA	NA	45600	25301.4	CBR4	38001.4	4.5798
CBX1	57025	38713.6	48003.8	134388	71044.1	52280.8	48661.1	118782	94433.3	86357.7	70953.2	98334.9	21417.8	CBX1	76581.5	4.88412
CBX3	1579090	1407670	1660600	1217350	1321820	1703990	1442980	1154490	1603150	1506120	1857710	2502980	20811.4	CBX3	1.57983e+06	6.19861
CBX5	313201	392027	463178	354601	535438	430460	419133	414687	484691	331841	628883	818198	22225	CBX5	465528	5.66795
CC2D1A	NA	NA	NA	5048	NA	2651.89	NA	3890.47	NA	2235.69	NA	3562.86	104062	CC2D1A	3477.78	3.5413
CC2D1B	6515.22	7547.89	NA	NA	7386.45	7754.16	7623.11	8876.32	6948.43	6032.04	7668.08	9546.53	94224.4	CC2D1B	7589.82	3.88023
CCAR1	110457	98577.9	110975	98924.2	132179	84306.3	131320	98047.7	96357.7	121911	91416.7	142044	132821	CCAR1	109710	5.04025
CCAR2	203574	258649	279115	220658	315144	229403	269333	217583	192348	220903	230941	320288	102902	CCAR2	246495	5.39181
CCDC12	NA	46027.9	60196.2	42360.1	82418	NA	64959.8	72765.5	20770.5	43744.5	42032.8	40052.7	19180.7	CCDC12	51532.8	4.71208
CCDC124	65016.9	66357.9	83556.6	73334.4	74537	81389	107762	73563	102802	64115.3	98352.2	145349	25835.2	CCDC124	86344.6	4.93624
CCDC134	NA	11279.1	NA	NA	14474	NA	NA	12068	NA	NA	NA	NA	26560.6	CCDC134	12607	4.10061
CCDC137	NA	14100.9	22101.6	NA	30843.3	NA	29975.1	27827.7	NA	29035.3	NA	NA	33231.4	CCDC137	25647.3	4.40904
CCDC22	20895.6	34213.8	34376.3	28080.5	50651.7	27171.5	25033.2	37465.8	33797.9	31162.8	32490.3	32477.9	70755.6	CCDC22	32318.1	4.50945
CCDC25	52593.9	39669.5	55121.2	71841.9	64415.5	49239.7	69662.2	34891.3	81734	62041.1	58495.1	80264.3	24478.8	CCDC25	59997.5	4.77813
CCDC47	116633	88022.3	105714	111840	100285	96782	63161.8	11343.1	47926.5	84645.1	13862.6	18920.1	55873.8	CCDC47	71594.6	4.85488
CCDC51	12943.6	20734.5	24717.4	24304	27411.9	13542.7	29841.8	22349.5	13728.8	22491.5	13468.1	NA	45811.3	CCDC51	20503.1	4.31182
CCDC58	205101	176425	256775	245477	427514	256606	310585	198443	316776	288514	237524	257132	16620	CCDC58	264739	5.42282
CCDC59	15434.5	NA	NA	NA	NA	NA	NA	NA	24663.1	18632.5	NA	NA	28669.8	CCDC59	19576.7	4.29174
CCDC6	32524.8	25640.4	33325.3	34782.5	61780.6	26839.1	60629.1	42756.7	34031	48546.7	53392.8	57563.6	53290.9	CCDC6	42651.1	4.62993
CCDC61	NA	5192.63	3879.32	NA	NA	NA	9880.88	6112.97	NA	17076.9	6845.16	5604.59	57368.3	CCDC61	7798.92	3.89203
CCDC86	29491.8	38218.8	28597.4	19416.1	52639.3	24677	27853.9	33817.3	39164.5	52022.2	10276.6	58027.6	40235.6	CCDC86	34516.9	4.53803
CCDC88B	9985.39	10046	7967.96	10297.4	17802	10960.1	16981.1	12237.4	18561.8	10469.7	22322	22343	164809	CCDC88B	14164.5	4.1512
CCDC88C	NA	NA	NA	NA	NA	NA	NA	NA	NA	762.202	992.05	NA	228230	CCDC88C	877.126	2.94306
CCDC9	NA	6215.84	3698.12	NA	8255.29	NA	7894.33	6846.93	NA	NA	NA	NA	59703	CCDC9	6582.1	3.81836
CCDC90B	NA	NA	NA	NA	NA	NA	10281.1	NA	NA	6356.02	6907.87	NA	29505.6	CCDC90B	7848.33	3.89478
CCDC93	11429.9	7918.97	14582.4	9083.4	14401.8	12065.5	14227.8	14017.7	11610.8	11171.8	15003.6	14804.7	73197.6	CCDC93	12526.5	4.09783
CCDC97	NA	NA	NA	NA	27154.8	NA	NA	19479.9	NA	NA	NA	NA	38946.6	CCDC97	23317.3	4.36768
CCL3	NA	NA	NA	NA	NA	NA	135949	NA	90575.6	NA	162355	NA	10123.1	CCL3;CCL3L3	129627	5.11269
CCL5	89251.6	109593	28772.5	55048.7	71151.9	50090.6	293397	434000	365908	207747	438521	NA	9989.66	CCL5	194862	5.28973
CCM2	8056.98	7830.3	11911.6	11675.9	9986.95	9856.66	11336.3	11527.5	NA	NA	17189.2	NA	48836.8	CCM2	11041.3	4.04302
CCNA2	NA	NA	NA	NA	21163.5	NA	NA	NA	NA	NA	NA	14533.5	48550.8	CCNA2	17848.5	4.2516
CCNB1	16453	26181.2	25414	18473.2	38411.1	24503.6	24291.6	24898.9	31811.8	35914.2	30628	36163.4	48337.4	CCNB1	27762	4.44345
CCNH	21197	19450.5	26836.1	21819.1	21670.2	26581.2	27278.2	23878.7	20025.4	25042.8	20931.5	20164.9	37643.4	CCNH	22906.3	4.35995
CCNK	40975.7	27328.9	27317.9	40982.1	52244.4	48575.5	45552.1	24165.9	48136.8	41130.1	28489.7	34557.7	64239.8	CCNK	38288.1	4.58306
CCNL1	12952.5	NA	13914.2	20988	20183.5	15276.4	20425.6	15502.8	20730.8	22175.5	NA	40174.6	59633.6	CCNL1	20232.4	4.30605
CCNL2	NA	NA	33599.8	NA	NA	NA	40644.2	NA	NA	NA	NA	NA	58147.4	CCNL2	37122	4.56963
CCNT1	9628.22	20061.2	13504.8	13899.6	18794.9	14926.5	19715.3	26813.3	17968.1	16612.2	18117.7	41398.9	80684.6	CCNT1	19286.7	4.28526
CCNY	8120.09	NA	NA	NA	NA	9843.75	NA	NA	10080.2	8967.24	NA	NA	39336.7	CCNY	9252.82	3.96627
CCP110	1488.2	NA	NA	NA	NA	1502.04	NA	NA	1714.62	NA	NA	2629.68	113424	CCP110	1833.63	3.26331
CCR7	NA	49605.2	NA	53495.5	NA	NA	38852.4	NA	NA	NA	NA	NA	42874	CCR7	47317.7	4.67502
CCT2	990239	695756	943101	829230	901690	938281	1168660	1007720	1105110	910661	1004100	1434730	57488.2	CCT2	994106	5.99743
CCT3	941538	840009	1235900	882383	1000970	839860	1360420	1057990	1267710	1186330	1020870	1256130	60533.9	CCT3	1.07418e+06	6.03108
CCT4	873132	762674	938278	747912	828702	713981	1027990	711214	873272	941494	1043880	1117020	57924.2	CCT4	881629	5.94529
CCT5	714400	515790	715562	671613	635937	704061	865732	593549	847987	614979	716401	949195	59671	CCT5	712100	5.85254
CCT6A	1096240	791991	1060290	911741	890479	939435	1206580	1046710	1253280	1024440	1098930	1503520	58024.2	CCT6A	1.06864e+06	6.02883
CCT7	575417	500884	671274	708709	729335	550779	703075	621590	681320	682716	705192	1121980	59366.6	CCT7	687689	5.83739
CCT8	1028430	754248	980019	966258	1057940	957602	1154920	1037780	1166020	1336290	1221780	1703830	59620.6	CCT8	1.11376e+06	6.04679
CCZ1	12303.3	9578.74	12447.1	14359.7	15807.7	10545.6	15078.3	13996.7	10025.1	11556.2	15947.3	18048.6	55866.2	CCZ1;CCZ1B	13307.9	4.12411
CD2	38578.5	85531.8	75228.7	69856.9	139136	52359.9	107974	133557	73156.7	88264.3	97099.5	254557	39448.2	CD2	101275	5.0055
CD226	NA	NA	NA	NA	NA	NA	NA	39243.2	NA	32756.6	48085.3	31814.1	38614	CD226	37974.8	4.5795
CD247	207469	314515	311166	260126	650658	200585	261585	292999	287075	290223	437487	494539	18696.4	CD247	334036	5.52379
CD27	29830.7	NA	NA	NA	NA	NA	NA	NA	NA	11657	NA	25714.4	29137.3	CD27	22400.7	4.35026
CD28	NA	NA	NA	19244.6	NA	7424.35	NA	NA	17703.5	NA	11597	NA	25066.2	CD28	13992.4	4.14589
CD2AP	49034.8	66949.6	55732.3	57820.3	79087.9	51722.3	46295	48101.6	32807.8	43120.7	45731.8	60527.2	71451.2	CD2AP	53077.6	4.72491
CD2BP2	33541.6	51839.7	68655.7	46798.1	59995.1	54359.8	45486.5	46034.1	44296.3	49092.7	65787.4	53395.9	37646.5	CD2BP2	51606.9	4.71271
CD37	NA	NA	NA	13127.1	NA	NA	NA	NA	12355.4	NA	NA	18879.5	31703.3	CD37	14787.3	4.16989
CD38	93357.6	139101	135455	95717.9	189639	113224	38643	43633	26492.7	49527.7	76404.5	88719	34328.4	CD38	90826.2	4.95821
CD3D	192457	151949	179712	174116	375887	154310	167930	203445	201774	208036	208074	366607	18929.6	CD3D	215358	5.33316
CD3E	297101	202390	407790	493255	310528	306231	357557	235094	344573	231477	538181	537874	23147.2	CD3E	355171	5.55044
CD3EAP	12505.8	NA	19371.6	14585.3	42028.2	20173.1	29582.8	22245.2	18003.1	26486.8	23946.3	40601.2	54985.6	CD3EAP	24502.7	4.38921
CD3G	138377	88005.7	121131	152479	197876	113838	155733	161059	164872	130042	222891	417327	20469.5	CD3G	171969	5.23545
CD4	NA	NA	NA	9630.16	NA	20412.1	NA	NA	NA	NA	NA	NA	51110.5	CD4	15021.1	4.1767
CD40LG	28093.4	30250.9	58304.4	158207	60803.6	207801	45526.9	31744.8	37387.7	112250	73112.1	92609	29273.5	CD40LG	78007.6	4.89214
CD44	184948	221903	177646	157080	260809	159536	292278	233712	179719	195544	300984	448697	81537.6	CD44	234405	5.36997
CD46	9522.34	8113.92	14090	NA	NA	9692.63	NA	11971.9	11891.6	8679.87	14736.4	14549	43747.3	CD46	11472	4.05964
CD47	132725	107947	56891.1	129694	184877	89529.1	102326	NA	121056	167437	147476	220824	35213.6	CD47	132798	5.12319
CD48	190503	180520	162313	175437	292119	153758	177030	265004	220740	217763	360824	437826	27683.1	CD48	236153	5.37319
CD5	172441	230302	155646	248863	275471	212102	168552	135432	121874	159268	232245	231754	54577.9	CD5	195329	5.29077
CD53	45922	60610.6	44822.5	33151.7	129508	NA	63852.7	94554.6	26282.6	NA	109535	NA	24341	CD53	67582.2	4.82983
CD55	15683.8	10762.6	9518.75	11100	23886.5	10844.3	6941.17	NA	8780.4	15941.5	9986.21	NA	41400.1	CD55	12344.5	4.09147
CD58	NA	NA	NA	NA	NA	NA	NA	21374	NA	NA	39191.9	NA	28147.4	CD58	30283	4.4812
CD59	NA	71905.4	131563	45569.8	111701	59903.4	76915.8	99664.8	47494.2	52838.2	68999.5	NA	14177.3	CD59	76655.5	4.88454
CD6	47634.4	44628.2	52384.8	59322.6	61220.2	41171.3	50573	50942.9	40113	40127.5	46849.3	53969.5	71800.9	CD6	49078.1	4.69089
CD63	33398.6	NA	NA	NA	NA	NA	NA	NA	63868	NA	NA	NA	25636.6	CD63	48633.3	4.68693
CD69	128294	133271	150013	178433	242812	62083.8	198920	75774	157520	123988	170252	314000	22559.4	CD69	161280	5.20758
CD7	291774	171098	286960	243308	383268	143556	153264	NA	206021	168362	158162	269503	25409	CD7	225025	5.35223
CD70	NA	29200.2	35836.4	NA	NA	NA	NA	53388.4	NA	49781.6	42679.2	66914.7	21118.4	CD70	46300.1	4.66558
CD81	68223.5	87894.4	72828.5	NA	148796	109789	145098	175842	148562	185390	192582	371600	25809.4	CD81	155146	5.19074
CD82	64010.8	53322.5	41632.4	61605.8	51230.7	44832.9	48391.6	30451.9	56063	54946.1	74429.7	101912	29625.5	CD82	56902.4	4.75513
CD84	11599.4	7241.46	NA	12801.8	NA	10705.6	10555.4	NA	15524.1	12788.7	15672.4	22182.4	38782.1	CD84	13230.1	4.12156
CD8A	336885	382720	359812	387821	282447	250629	429191	369449	351735	348124	445198	366794	25729	CD8A	359234	5.55538
CD8B	104647	88363.5	102740	53697.2	NA	53762.8	96036.1	87409.2	45387.7	87407.9	78134.1	103711	23745.1	CD8B;CD8B2	81936	4.91347
CD97	125394	175319	127486	105043	324855	110575	110767	176624	117795	127398	199594	204599	91869.3	CD97	158787	5.20082
CD99	NA	31916.6	NA	NA	78774.2	26014.2	81479.1	35030.3	36678.3	25281.1	178116	213912	18847.9	CD99	78578	4.8953
CDC123	NA	NA	NA	NA	NA	NA	NA	5858.24	16912.5	NA	NA	NA	39134.8	CDC123	11385.4	4.05635
CDC16	21270.6	20099.6	24809.5	26703.8	32629.8	19916.6	21821.8	24918.3	26478.2	38190.9	37086	34393.8	71655.6	CDC16	27359.9	4.43711
CDC23	15898.8	18630.3	15315.1	14825	20781.4	14775.6	17355.7	22763.7	19331.4	21018.4	19269.7	24825.7	68834.2	CDC23	18732.6	4.2726
CDC27	15505.9	19467.8	19982.9	16048.8	34490.6	21135.9	27576.6	27740	20588.2	15291.1	28151.2	40888.5	91867.3	CDC27	23905.6	4.3785
CDC37	486837	559278	657702	458071	725566	531069	619894	708594	690584	729340	1072380	1242030	44468.3	CDC37	706779	5.84928
CDC40	37652.9	38768.8	53127.8	50464.4	48115.6	37057.7	61906.5	46990.3	30780.6	38810.8	41551.7	53934.4	65521.3	CDC40	44930.1	4.65254
CDC42	712421	884999	938325	790503	1070850	968263	1015440	1086700	1015490	656879	913837	1329280	21258.6	CDC42	948582	5.97707
CDC42SE2	NA	NA	NA	NA	NA	NA	NA	309733	NA	330288	267129	NA	9223.49	CDC42SE2	302383	5.48056
CDC45	8989.04	NA	NA	NA	9834.67	5942.1	NA	7864.16	11188.9	9672.51	8640.67	9919.89	65568.6	CDC45	9006.49	3.95456
CDC5L	162694	200842	205702	182122	313953	169729	223956	228242	210511	199189	202481	249272	92250.6	CDC5L	212391	5.32714
CDC73	46068.7	40996.4	39258.9	41193.6	64728.1	36646.6	44556.6	40550.7	42197.5	63770.9	56244.8	58056.2	60576.6	CDC73	47855.8	4.67993
CDCA5	13377.3	NA	21749.4	NA	32403.4	18177.9	25387.3	NA	17016.5	20727.2	12017.3	NA	27600.6	CDCA5	20107	4.30335
CDCA8	NA	16562.3	26564.2	19486.5	15706	NA	25804	25248.9	29815.6	27219.9	35031	30027.6	31323	CDCA8	25146.6	4.40048
CDIPT	91112.7	62511.4	59630.3	NA	NA	66168	86717.3	NA	66825.4	67022.6	89227.4	53802.5	23538.8	CDIPT	71446.4	4.85398
CDK1	272058	373206	475117	407274	574184	356093	419891	524432	438682	417004	438349	523671	34095.5	CDK1	434997	5.63849
CDK11B	83414.7	95039.9	106849	104624	139015	79830.5	107238	91130.9	92665.3	113139	117134	105418	91990.7	CDK11B;CDK11A	102958	5.01266
CDK12	5079.63	3138.01	7239.59	8088	8285.89	5485.49	7371.26	7661.18	5671	7888.05	7368.66	9573.53	164155	CDK12	6904.19	3.83911
CDK13	3049.19	3110.77	5086.13	NA	4676.06	NA	4152.14	NA	5213.86	5112.9	4485.75	6302.65	164923	CDK13	4576.61	3.66054
CDK2	125999	143755	146350	125710	240248	104572	163061	184453	138113	149909	135808	137391	33929.5	CDK2	149614	5.17497
CDK2AP1	42706.3	NA	NA	NA	NA	NA	NA	NA	40148.7	NA	NA	NA	12732.9	CDK2AP1;CDK2AP2	41427.5	4.61729
CDK5	18452.4	13994.9	13596.7	16774	17153.2	16709.4	NA	15078.6	13849	19775.4	12181.9	17979.8	33304.5	CDK5	15958.7	4.203
CDK5RAP3	68413.7	56450.8	55346.8	61608.9	62667.8	43711	80090.5	50301	67333.9	79707.2	74624.7	75928.9	56920.7	CDK5RAP3	64682.1	4.81078
CDK6	74590.4	74454.4	75155.9	71992.3	97168.8	61063	110528	117763	105496	103838	99988.3	104078	36938.4	CDK6	91343	4.96068
CDK7	42309.4	45835.5	47274.1	33873.2	60281.5	47618.3	44079	41203.4	65756.2	55067	36508.1	59768.7	39038.4	CDK7	48297.9	4.68393
CDK9	34293.8	14629.4	36061.1	36175.2	32181.4	30632.9	33201.7	20909.6	24256.6	22118.5	36532.5	70502.1	42777.5	CDK9	32624.6	4.51354
CDKAL1	15573	NA	13972	18665.8	12965.1	13362.8	21902	18443.3	16593	34825.8	16548.9	22410	65111.5	CDKAL1	18660.2	4.27092
CDKN1A	NA	NA	NA	NA	NA	NA	NA	NA	NA	NA	25241.5	22669.8	18119.3	CDKN1A	23955.7	4.37941
CDKN2AIP	41441.9	32907	36018.3	40282.7	63409.7	24016.6	40572.2	31672.5	39481.9	32359.3	45627.1	68328.4	61124.9	CDKN2AIP	41343.1	4.6164
CDS2	35397.4	20526.9	23940.9	32687.4	14676.7	19757.3	17543.9	17451.7	43581.5	36367	39861.3	76159	51418	CDS2	31495.9	4.49825
CDV3	320401	263432	216165	331267	568712	251361	352516	256698	292306	365606	353560	420262	27334.8	CDV3	332690	5.52204
CDYL	9408.51	8067.14	9547.13	6294.5	16408.7	10120.6	12767.6	12256.8	12083.1	NA	13922.9	13891.4	66481.7	CDYL	11342.6	4.05471
CEBPZ	67243.6	53980.5	75797.8	65605	58067.1	66633.8	95047.1	54142.8	78330.1	75420.7	63584.1	75040.8	120974	CEBPZ	69074.4	4.83932
CELF1	88731.1	68336.7	95465.7	90277.2	123201	72986.9	134643	114828	84351.9	122580	99333.6	107294	52063.1	CELF1	100169	5.00073
CELF2	274052	464957	567419	374116	948581	387434	730765	622811	402569	582798	725200	640470	54284.8	CELF2	560098	5.74826
CEMIP2	1741.27	2009.08	NA	3951.18	3945.34	4804.81	3791.06	3407.2	2943.23	2986.09	3664.28	NA	154374	CEMIP2	3324.35	3.52171
CENPA	NA	NA	NA	NA	51273	NA	17307.2	NA	NA	NA	NA	NA	15990.6	CENPA	34290.1	4.53517
CENPB	NA	6841.86	10128.4	7886.18	NA	NA	10151.6	NA	8398.24	9745.66	9262.91	20050.8	65171.3	CENPB	10308.2	4.01318
CENPC	4518.74	5753.27	7321.98	9185.89	14542.5	4097.95	6904	6392.89	4245.64	4502.65	5083.73	13502.8	106834	CENPC	7171	3.85558
CENPE	863.371	NA	NA	NA	NA	NA	NA	NA	2864.18	NA	NA	740.033	316415	CENPE	1489.19	3.17295
CENPF	NA	NA	1259.46	NA	1281.35	NA	NA	1410.21	NA	1262.05	1160.65	1591.27	357527	CENPF	1327.5	3.12303
CENPH	10577.1	11306.4	11473.2	NA	14209.2	12164.5	9311.2	12727.1	NA	NA	NA	19345.4	28480.9	CENPH	12639.3	4.10172
CENPK	6547.86	NA	NA	NA	NA	7453.6	NA	NA	NA	NA	NA	NA	31655.1	CENPK	7000.73	3.84514
CENPM	NA	11126.5	16440	NA	NA	NA	NA	NA	NA	NA	NA	NA	19736.9	CENPM	13783.2	4.13935
CENPQ	NA	7251.85	NA	8885.69	9047.58	NA	NA	12682.2	NA	10473.9	8146.15	NA	30595.3	CENPQ	9414.56	3.9738
CENPU	4091.43	NA	7321.77	NA	11070.6	8052.43	6717.09	5520	10857.4	NA	NA	10006.8	47521.6	CENPU	7954.69	3.90062
CENPV	61124	43381.7	75642.1	61301.5	72840.5	56709.7	39478	33789.2	42008.5	54579.2	38394.8	57737.1	29945.9	CENPV	53082.2	4.72495
CENPX	NA	NA	NA	NA	3605.9	NA	NA	2382.81	NA	NA	NA	NA	8959.43	CENPX	2994.36	3.4763
CEP131	NA	2967.64	NA	NA	2336.95	NA	NA	2590.55	NA	NA	NA	NA	122149	CEP131	2631.71	3.42024
CEP170	844.244	2399.09	1791.15	1241.76	4649.7	1065.57	1580.91	NA	1505.09	1593.02	1288.19	2660.25	175293	CEP170	1874.45	3.27287
CEP250	4257.64	4993.21	4728.73	5514.31	7137.66	3223.26	5087.4	4416.4	5175.96	6114.99	8038.79	8936.1	281137	CEP250	5635.37	3.75092
CEP55	NA	NA	NA	6367.08	NA	5739.66	NA	NA	NA	NA	NA	NA	54178.2	CEP55	6053.37	3.782
CEP97	4675.02	4602.66	NA	NA	5051.48	3923.66	NA	5278.84	5253.81	3030.63	5539.56	6053.22	96981	CEP97	4823.21	3.68334
CERS2	51727.9	48187.1	61577.6	53429	62342.6	44405	103035	70655.8	62589.1	128092	82882.7	56165.7	44876.2	CERS2	68757.5	4.83732
CETN2	26749.2	25810.8	44683.7	28341.8	24118	29006.5	40679.3	33246	20421.7	26758.7	27929.6	81540.6	19738.4	CETN2	34107.2	4.53285
CFAP20	50748.2	21487	57259.6	44783.2	90012	46164.4	69923	52307	56374.1	67996.7	42157.3	80561.5	22774.4	CFAP20	56647.8	4.75318
CFAP298	9419.75	NA	NA	NA	NA	8498.66	NA	NA	NA	NA	NA	NA	33585.7	CFAP298;C21orf59-TCP10L	8959.2	3.95227
CFDP1	47959	25442.3	33462.9	39653.2	39382.7	39234.4	NA	29048.1	32448.6	40881.6	40518.6	32584.5	33592.9	CFDP1	36419.6	4.56134
CFL1	3024820	2463670	2718050	3991040	3222050	2906940	3793130	2386050	3447570	2962110	3900590	5791290	18502.5	CFL1	3.38394e+06	6.52942
CFLAR	NA	NA	NA	NA	8076.24	NA	8722.56	5797.05	NA	6750.61	6041.24	5233.81	55344.1	CFLAR	6770.25	3.8306
CGAS	13786.9	13082.2	11714.7	21939.5	16033.9	21077.4	27360.8	15395.8	22997	15698.1	27799	28407.9	58814.5	CGAS	19607.8	4.29243
CGGBP1	116536	146812	147320	139122	202659	167082	121387	172427	142788	93763.8	172590	188099	18820.4	CGGBP1	150882	5.17864
CHAF1A	17471.9	9017.17	10698.4	14150.9	19618.1	12149.8	12864	13703.5	12320.5	8875.76	14351	21764.7	106910	CHAF1A	13915.5	4.1435
CHAF1B	14098.5	15190.8	19435	20932.4	32114	15274.5	16741.9	17867.3	19346.3	22215.1	20907	20769.6	61492.5	CHAF1B	19574.4	4.29169
CHAMP1	23001.4	19149.2	21771.8	20011.1	29049.1	18751.9	23790.3	17669.6	18080.1	18421	20828	26092.6	89099.1	CHAMP1	21384.7	4.3301
CHCHD1	53470.2	26908.9	NA	NA	48835.4	NA	NA	NA	NA	NA	NA	NA	13474.8	CHCHD1	43071.5	4.63419
CHCHD2	221388	198876	270599	558752	584986	329205	321338	217764	283933	634488	NA	498255	15501.1	CHCHD2;CHCHD2P9	374508	5.57346
CHCHD3	197861	196809	211536	180217	346153	144890	197366	233908	192710	261554	213191	311547	26152.4	CHCHD3	223978	5.35021
CHD1	7527.41	8338.4	9536.35	11400.4	12453.8	9414	12691.6	7490.27	9628.42	10500.5	8768.24	9602.84	196688	CHD1	9779.35	3.99031
CHD1L	11597.3	12632.4	9096.96	11619.6	NA	12040.1	13677.8	11060.6	10826.3	13760.9	6161.38	12352.4	101000	CHD1L	11347.8	4.05491
CHD2	2498.14	NA	NA	3777.19	2919.4	NA	NA	3118.49	NA	3828.07	4064.35	4547	211344	CHD2	3536.09	3.54852
CHD3	NA	2886.16	3379.45	NA	5018.26	NA	NA	NA	NA	6413.81	5230.36	NA	226592	CHD3	4585.61	3.6614
CHD4	214378	196845	233456	191995	281278	204207	232410	203644	237894	199335	250283	352274	218005	CHD4	233167	5.36767
CHD8	6756.55	7185.89	5651.53	5629.7	13023.2	5583.96	4131.98	8583.29	NA	5032.85	7621.61	6704.54	290519	CHD8	6900.46	3.83888
CHEK1	25687.3	15846.5	20067	14861.2	19213.4	23411.2	22236.9	29833.8	28716.8	22618.6	24899.8	32371.9	54433.6	CHEK1	23313.7	4.36761
CHEK2	NA	NA	NA	NA	NA	NA	NA	8531.37	NA	NA	5865.83	NA	60914.8	CHEK2	7198.6	3.85725
CHERP	112625	99549.8	119527	100263	143681	107737	118622	130740	128864	107973	146795	149941	103702	CHERP	122193	5.08705
CHID1	NA	7540.25	6136.45	NA	6051.1	NA	8169.76	7448.08	NA	NA	5154.2	5803.66	44940.6	CHID1	6614.79	3.82052
CHMP1A	46643.4	58236.5	80882.1	63325.8	96891.1	51300	100393	60659.9	77620.2	95452.8	69761.3	115259	21702.8	CHMP1A	76368.8	4.88292
CHMP1B	NA	28435	35656.2	28597.4	46822.1	NA	NA	34665.1	NA	36808.5	25802.2	46221.9	22109.4	CHMP1B	35376.1	4.54871
CHMP2A	57893	43407.7	67591.7	81202.9	64218.1	54935.9	43703.6	75610.1	55809.7	58391.5	112889	197222	25103.9	CHMP2A	76072.9	4.88123
CHMP2B	NA	NA	NA	NA	34545.3	NA	NA	23998.3	NA	NA	37716.7	NA	23906.5	CHMP2B	32086.8	4.50633
CHMP4A	59668.6	84883.5	74961.4	74008.1	94665.1	83922.9	94045.3	75204.1	99916.6	58766.5	92104.4	182522	25098.3	CHMP4A	89555.7	4.95209
CHMP4B	167616	171005	124851	117251	210115	97346.5	138397	114870	138503	145154	186115	218986	24950.2	CHMP4B	152517	5.18332
CHMP5	72974.2	69729.8	93693.7	118525	148241	56059	105868	89697.1	71113.7	141238	83868.9	113917	24570.8	CHMP5	97077.1	4.98712
CHMP6	54918.2	NA	NA	NA	37562.3	36280.6	45545.8	NA	62899.1	16670	NA	80179.5	23484.8	CHMP6	47722.2	4.67872
CHORDC1	131697	130601	152358	160446	226825	112789	164510	128980	155822	150275	133769	222619	37489.8	CHORDC1	155891	5.19282
CHP1	NA	26847.5	36867.9	NA	NA	NA	54418.3	26278.4	NA	53181.9	47723	53412.5	22456.2	CHP1	42675.6	4.63018
CHTF18	6492.95	9800.52	7586.17	6449.21	11785.5	5950.02	NA	8207.99	7496.84	5367.05	6625	7933.17	107383	CHTF18	7608.58	3.8813
CHTOP	151472	273453	180339	152259	509423	117807	252620	437372	152753	266440	189402	212836	26396.6	CHTOP	241348	5.38264
CHUK	7043.06	7307.2	6032.6	6068.85	10746.5	7062.82	7055.94	5262.56	NA	5759.07	5817.37	NA	84639.6	CHUK	6815.6	3.8335
CIAO1	28684	35877.6	53797.7	35537.4	80824.8	35931.1	52202.8	55886.5	51837.4	49418.6	59179.6	88797.4	37840	CIAO1	52331.2	4.71876
CIAO2B	NA	NA	NA	52091.4	35399.8	NA	60283.6	NA	43416.6	NA	NA	48183.8	17663	CIAO2B	47875	4.68011
CIAPIN1	24041.7	50142.5	44443.6	27781.5	61856.1	30013.6	40732.8	32622.7	30989.6	34504.8	43070.7	43871.5	33582.3	CIAPIN1	38672.6	4.5874
CIB1	NA	NA	14008.1	12509.4	16590.3	NA	NA	18594.6	13764.7	13927.7	14114.2	20651.8	21703.4	CIB1	15520.1	4.19089
CIP2A	20925.1	21789.9	29429.2	26170	30825.4	24499.1	27388.2	25362.2	28347.5	25485.6	30124.3	35671.9	102185	CIP2A	27168.2	4.43406
CIR1	NA	NA	2768.84	NA	NA	NA	NA	4017.18	NA	4720.15	2941.97	NA	52313.3	CIR1	3612.03	3.55775
CIRBP	169517	93487.9	103755	165989	46757.9	136235	151256	40152	152301	105924	104808	258084	18648	CIRBP	127356	5.10502
CISD1	128756	130771	132847	154628	161906	93368.7	193940	156182	145189	194949	162211	242838	12199.1	CISD1	158132	5.19902
CISD2	156993	167561	189248	214369	184589	130877	211538	134450	158823	108101	202152	277736	15278.2	CISD2	178036	5.25051
CIT	NA	2907.94	2159.08	NA	3301.36	NA	3237.11	3120.77	NA	2932.04	3438.84	5049.11	231431	CIT	3268.28	3.51432
CIZ1	NA	3830.09	NA	NA	8792.09	NA	6060.91	7122.16	NA	2956.3	4690.04	10277	100045	CIZ1	6246.94	3.79567
CKAP2	NA	5430.75	4733.54	3386.51	11336.7	NA	6346.21	4304.39	NA	4072.1	7207.45	NA	76986.7	CKAP2	5852.21	3.76732
CKAP2L	NA	NA	NA	NA	NA	NA	NA	NA	NA	NA	2351.24	4109.79	83586.7	CKAP2L	3230.51	3.50927
CKAP4	3602.93	NA	NA	6431.35	NA	3876.95	NA	NA	3106.36	5392.13	3575.97	NA	66022.5	CKAP4	4330.95	3.63658
CKAP5	48963.7	54875.2	64818.5	65868.4	86681.1	49420.6	75995.1	67709.7	65909.4	64827.3	80927.5	92977.7	225495	CKAP5	68247.9	4.83409
CKS1B	NA	35239.6	NA	NA	62397.1	NA	NA	37009.2	NA	66151	139715	NA	9660.18	CKS1B	68102.4	4.83316
CKS2	NA	13778.9	NA	49279.1	68818.1	44904.2	NA	NA	56988.9	61776.7	78995	127521	9860.34	CKS2	62757.7	4.79767
CLASP1	19598.4	18014.6	20664.8	24628.3	24683.1	17901.8	24671.9	25408.3	26312.1	25691.2	30281.2	39369.6	169451	CLASP1	24768.8	4.3939
CLASP2	6554.5	4759.88	5709.42	6063.38	9660.51	4994.26	5677.67	4962.03	5655.98	5124.51	8339.75	8489.82	141064	CLASP2	6332.64	3.80158
CLASRP	NA	NA	NA	NA	NA	NA	NA	NA	NA	7881.51	8693.22	NA	77161.3	CLASRP	8287.36	3.91842
CLDND1	NA	NA	NA	NA	63098.7	NA	NA	51555.3	NA	NA	NA	NA	28603.1	CLDND1	57327	4.75836
CLEC16A	1432.21	NA	NA	NA	NA	NA	NA	NA	NA	NA	NA	1734.55	117715	CLEC16A	1583.38	3.19959
CLEC2B	53009.9	NA	39151.9	NA	47070.4	NA	40369.6	33287.6	NA	31806.5	67070.7	69156.1	17306.9	CLEC2B	47615.3	4.67775
CLIC1	690907	622661	743705	923082	1156310	817257	811007	1026770	978531	1113710	1322340	1839310	26922.7	CLIC1	1.0038e+06	6.00165
CLIP1	11754.7	15401.3	12838.1	12433.6	26711	19310	16384.2	19995.4	13467.6	17695.3	23046.9	29303.8	162246	CLIP1	18195.2	4.25996
CLIP2	NA	NA	1299.02	NA	2635.99	NA	1455.88	1348.29	NA	NA	NA	NA	115837	CLIP2	1684.8	3.22655
CLIP4	NA	NA	NA	NA	NA	NA	NA	NA	NA	1225.4	1280.52	NA	76316.5	CLIP4	1252.96	3.09794
CLK1	NA	16210	14201.3	10907.1	22779.6	12026.9	16558.6	13740.3	NA	9702.86	14783.9	25600.3	57290.6	CLK1	15651.1	4.19454
CLK3	14802.5	8243.47	13978.6	24420.4	15379.8	23557.9	19861.4	54785	14953.6	24003.2	16596.7	22959.5	73515	CLK3	21128.5	4.32487
CLN6	NA	35973.1	NA	NA	68154.7	NA	NA	33511.1	NA	22824.5	NA	31573.5	35919.2	CLN6	38407.4	4.58441
CLP1	16480.1	20287.8	17877.7	NA	33901.8	16779.4	21186.5	22006.9	21830.8	22415.3	16133.3	NA	47645.5	CLP1	20890	4.31994
CLPB	18972.8	15487	14612	18802	18951.3	13907.8	19104.3	9780.77	14917.6	19002.6	13908.4	17474.9	78728.8	CLPB	16243.5	4.21068
CLPP	108546	102509	138978	116934	163314	92681.9	133688	116077	107424	160349	108095	208976	30180	CLPP	129798	5.11327
CLPTM1	11961.4	8883.86	18235.4	13073.6	16092.7	16270.9	11657.8	10057.9	20621.9	12215.5	19387.9	23618.7	76096.7	CLPTM1	15173.1	4.18108
CLPTM1L	7646.28	NA	NA	5183.61	NA	4876.32	NA	NA	5638.02	3114.21	9024.05	11590.4	62229.2	CLPTM1L	6724.7	3.82767
CLPX	23586.1	29155.3	27498.2	29716.7	42359.3	24489.9	40543	26550.5	26573.1	25935.7	26015.6	38135.6	69223.7	CLPX	30046.6	4.4778
CLTA	260465	217843	281642	368056	438332	262981	317230	261178	311804	335685	436729	567413	27076.7	CLTA	338280	5.52928
CLTB	82632	78317.9	110379	86154.9	117299	97606.3	130276	114556	86351.1	118492	103771	195207	25190.5	CLTB	110087	5.04174
CLTC	876997	710183	907272	973888	864964	875616	1021760	753427	970889	974538	1058490	1211620	191615	CLTC	933304	5.97002
CLUH	20768.5	17452.9	20439.6	22256.3	30945.3	17995.1	33506.7	27499.2	30026.6	38928.1	30286.1	48259.6	146670	CLUH	28197	4.4502
CLYBL	36707.4	16986.9	NA	82400.5	11581	61296.6	NA	12591.1	73940.2	34734.3	75170.5	27458.3	37359.4	CLYBL	43286.7	4.63635
CMAS	60366.5	39860.7	46444.6	77404.8	69304.9	55987.2	67217	40924.1	71764.6	81892.9	81117	85421.5	48379.2	CMAS	64808.8	4.81163
CMC1	20275.5	12742.4	NA	NA	NA	36531.9	NA	NA	NA	NA	NA	NA	12489.6	CMC1	23183.3	4.36517
CMC2	NA	31865.4	NA	NA	53141.9	NA	NA	NA	NA	43076.8	49032.2	NA	9459.84	CMC2	44279.1	4.6462
CMPK1	185074	177254	245263	228773	288071	242125	265255	228884	290946	218822	265063	231183	22222.3	CMPK1	238893	5.3782
CMPK2	5991.22	14327.4	6726.72	9676.12	16822.5	NA	NA	NA	NA	11821.7	11339.4	7357.5	49447.8	CMPK2	10507.8	4.02151
CMSS1	38791.5	47878.2	50516.1	56326.8	93869.8	35760.7	56218.7	85210.8	58275.5	40644.8	40787.2	79732.2	31884.3	CMSS1	57001	4.75588
CMTM6	70120.5	NA	49246.5	69441.2	NA	70944.2	49889.2	NA	82015.4	NA	NA	NA	20418.9	CMTM6	65276.2	4.81475
CMTR1	39181.2	40573.3	35048	41649.2	46405.2	29739.1	41330.4	34525.8	31263.4	38416	56593.2	40450.4	95320.8	CMTR1	39597.9	4.59767
CNBP	334624	429987	634040	210543	633560	445893	469539	511294	332579	575140	469215	942522	19462.7	CNBP	499078	5.69817
CNDP2	212653	268009	227915	241760	324171	196526	245008	207236	192281	261306	280468	245446	52878.5	CNDP2	241898	5.38363
CNIH4	NA	715847	535554	NA	501736	323184	504630	584519	410797	415824	NA	NA	16093.4	CNIH4	499011	5.69811
CNN2	890289	796715	697156	643824	795668	792060	669371	586545	647492	557156	810989	955103	33697	CNN2	736864	5.86739
CNN3	NA	8364.17	NA	NA	14489.1	NA	NA	NA	NA	NA	NA	NA	36413.7	CNN3	11426.6	4.05792
CNNM3	NA	2121.91	2788.59	NA	3130.8	NA	NA	3494.02	NA	NA	NA	4785.53	76119.2	CNNM3	3264.17	3.51377
CNOT1	46533.9	46519	48531.7	55577.2	67821.2	44284.4	61705.3	51420.4	53636.3	67481.2	54467.8	60052.6	266939	CNOT1	54835.9	4.73907
CNOT10	14627.1	22389.8	10962.4	11605.2	9108.82	12060.3	13207.3	13344.8	15645.3	10343.4	11738.3	14580.6	82309.7	CNOT10	13301.1	4.12389
CNOT11	11123.1	14001.1	9590.53	12443.2	25853.3	21142	17125.6	14972.9	13943.5	15032.3	NA	22425.1	55215.4	CNOT11	16150.2	4.20818
CNOT2	17839.1	15159.5	14817.2	22446.2	38197.9	14205.5	14723.8	24984.8	25004.7	23279.5	25553.5	29220.2	59737.7	CNOT2	22119.3	4.34477
CNOT3	40988.1	43720.3	38502.3	31838.2	52889.1	39425.5	34590.6	61552.2	32325.4	46888.4	39155.8	54756.8	81872	CNOT3	43052.7	4.634
CNOT6L	19714.4	19928.1	18635.9	15739.3	16186.5	10742.7	20588.8	10221.9	14564.7	23341.8	18978.2	14383.2	63001.4	CNOT6L	16918.8	4.22837
CNOT7	24768.5	15997.3	NA	30056.7	23729	21862	NA	14207.9	22800.6	21138	31436	29098.3	32745.1	CNOT7	23509.4	4.37124
CNOT8	NA	NA	NA	NA	9598.28	NA	NA	NA	NA	NA	9479.44	NA	33540.2	CNOT8	9538.86	3.9795
CNOT9	59512.2	64858.8	73575.3	118102	93954.9	85085.2	92804.6	82633.4	75378.2	76123.9	89768.4	124222	33631.2	CNOT9	86334.9	4.93619
CNP	65966.1	65434.2	70919.3	81228.3	82380.1	61494.5	70983.5	68029.6	56349.1	64394	72608.6	112263	47578.6	CNP	72670.9	4.86136
CNPY3	19854	24857.8	18141.9	16623.7	18801.9	12525.8	NA	21128.1	NA	14444.6	21373.3	NA	30748	CNPY3	18639	4.27042
CNTRL	3544.37	NA	2339.36	2987.45	5669.94	2082.22	7814.7	4030.18	7084.33	2236.32	7356.84	11176.5	268886	CNTRL	5120.2	3.70929
COA3	NA	71394.7	95985	NA	154666	NA	97894.1	69523.2	NA	65824.7	65266.1	NA	11731.3	COA3	88650.5	4.94768
COA6	NA	22127.4	27334.6	51107.8	63424.4	NA	49724.2	36081.1	NA	46451.2	NA	44323.4	14116.1	COA6	42571.8	4.62912
COASY	37670.8	39383.6	36178	34912.7	36895.7	25048.4	45766.6	30568.5	37882.3	35287.8	47270.6	59755.4	62328.8	COASY	38885	4.58978
COG1	5378.91	4297.14	NA	5698.08	5006.16	1926.05	NA	4827.51	NA	5352.89	7375.9	7223.58	106883	COG1	5231.8	3.71865
COG2	7637.29	4852.74	NA	7979.61	9393.33	5574.23	NA	6685.31	NA	6199.29	7002.24	6999.72	83207.5	COG2	6924.86	3.84041
COG3	4931.22	5209.76	NA	3273.93	3679.18	5231.09	4869.48	NA	4276.74	4227.68	4518.14	7008.08	94095.9	COG3	4722.53	3.67417
COG4	6695.01	6272.8	9312.76	6568.25	9592.28	8451.57	7229.43	9178.93	11959.2	11761.7	9688.41	5533.64	89083.1	COG4	8520.33	3.93046
COG5	8224.69	11739.8	NA	10157.7	11388.1	5999.16	10744.4	11444.1	NA	10777.1	7466.05	NA	92742.9	COG5	9771.23	3.98995
COG6	NA	6497.47	NA	NA	8812.94	NA	NA	NA	NA	7520.23	NA	NA	73279	COG6	7610.21	3.8814
COG7	4943.59	5181.82	4721.94	8776.18	8208.85	4005.43	7202.86	NA	NA	4111.63	8714.89	NA	86343.9	COG7	6207.47	3.79291
COG8	NA	10088.1	NA	NA	NA	NA	NA	7193.36	NA	6127.2	8692.52	NA	68423.6	COG8	8025.3	3.90446
COIL	13049.9	13310.9	16959.1	13062.3	16651.5	10403.6	14316.2	14629	15513.1	16708.5	15934.7	17351.9	62608.3	COIL	14824.2	4.17097
COLGALT1	8971.76	12590.1	10211.9	NA	15687.2	10104.8	11962.1	17008.1	11410.7	10530.4	14184.7	NA	71636.1	COLGALT1	12266.2	4.08871
COMMD1	NA	25742.5	18485.4	18422.8	29957.2	NA	37059.3	24610.6	NA	13130.6	16958.2	27359.4	21178.1	COMMD1	23525.1	4.37153
COMMD10	NA	NA	NA	25004.2	NA	12518.2	10680.3	27664.5	14763.9	19478.4	23717.7	29217.1	22966.4	COMMD10	20380.5	4.30922
COMMD2	NA	34055.1	29192.2	12964.3	48114.4	13831.4	46185.3	28374.2	21392.5	14171.6	19099.7	41545.6	22745.1	COMMD2	28084.2	4.44846
COMMD3	28560.1	24884.4	24807	23390.6	15185.7	22772.7	21846	9163.56	21376.6	25045.3	18266.2	29868.2	22151.1	COMMD3	22097.2	4.34434
COMMD4	29022.7	52408	59142.2	NA	72086.2	58969.7	74064.2	65087.4	NA	40055.5	46021	39588.2	21764.3	COMMD4	53644.5	4.72953
COMMD5	18671.8	13915.4	22930.1	22358	NA	24010.4	31169.1	23337.3	26790	25133.3	NA	39269.1	24670.4	COMMD5	24758.5	4.39372
COMMD6	NA	37841.8	43570.3	NA	63494.8	NA	61482.8	63147	51284	76701.1	68948.5	73511	9638.1	COMMD6	59997.9	4.77814
COMMD8	56361.7	63670.8	89252.4	52141.2	86472.2	49081.3	74789.5	146773	65030.8	66973	106731	57926.2	21090.4	COMMD8	76266.9	4.88234
COMMD9	51646.3	94719.8	71140.9	45083.6	69984.4	50092.5	90084.6	72963	78047.5	71064.8	110949	53025.3	21819.1	COMMD9	71566.8	4.85471
COMT	171975	124200	147293	156662	43390.3	109066	203467	72391.3	119449	74956	111322	100354	30037.1	COMT	119544	5.07753
COMTD1	12779.6	NA	NA	NA	NA	11069.2	NA	17889.1	21295.9	15544.9	NA	NA	28808.6	COMTD1	15715.7	4.19633
COPA	283272	289099	334045	311073	388128	279273	414394	340281	331885	342683	333624	404182	138346	COPA	337662	5.52848
COPB1	297900	239673	280852	294735	332876	263601	396903	327534	354854	347639	385918	512526	107142	COPB1	336251	5.52666
COPB2	215924	211512	252405	275836	302370	255124	290111	219459	277859	321392	260629	328905	102487	COPB2	267627	5.42753
COPE	155504	208670	201844	171978	171169	150896	234263	233116	214676	195414	204180	214482	34482	COPE	196349	5.29303
COPG1	226060	206054	251623	235543	270513	242915	312670	248340	293364	294771	286452	339017	97718.2	COPG1	267277	5.42696
COPG2	23062.3	34752	37245.1	31090	38340.4	36554	38848.8	37072.8	45295.9	27917.2	37098.7	40134.9	97622.3	COPG2	35617.7	4.55167
COPS2	96771.8	85897.3	78800.5	94754.9	89846.2	109032	118613	91873.8	124809	126234	134136	160152	51596.7	COPS2	109243	5.0384
COPS3	99493.1	84064.7	112048	86193.4	149766	90474.7	133089	124320	130375	138585	159470	168675	47873.1	COPS3	123046	5.09007
COPS4	85788.1	77923.6	89947.1	90572.1	106986	74571.8	107299	98244.5	87825.8	124413	120576	129119	46268.8	COPS4	99438.8	4.99756
COPS5	108073	51348.4	51690.9	62569.5	51251.2	54754.2	79470.1	41863.8	66791.1	60554.1	75152.3	99222	37578.8	COPS5	66895.1	4.82539
COPS6	93729.5	91422.7	116525	150449	192771	93793.8	110403	92091	111741	127049	160216	150865	36163.5	COPS6	124255	5.09431
COPS7A	10470.3	NA	NA	NA	NA	16882.4	NA	NA	11658.4	16459.5	16818.9	NA	30276.6	COPS7A	14457.9	4.16011
COPS7B	39726.2	40029.4	48590.4	44117.5	35711	44233.8	53210	31796.8	39362.4	48126.3	40761	29483.2	29622	COPS7B	41262.3	4.61555
COPS8	91499.9	102514	134599	99859.9	154613	106028	147550	116493	72712.2	136164	140438	161296	23225.6	COPS8	121981	5.08629
COPZ1	508875	576512	590257	387078	679609	352314	654301	718888	354550	651952	517398	784432	20198.2	COPZ1	564680	5.7518
COQ3	NA	12237.1	NA	NA	22372	10366.7	NA	25431.6	NA	21647.4	9672.08	NA	41054.1	COQ3	16954.5	4.22928
COQ5	3819.76	NA	NA	NA	NA	3633.25	NA	NA	3920.49	NA	NA	NA	37140.4	COQ5	3791.17	3.57877
COQ6	NA	220911	1316080	NA	852970	335537	585284	640127	NA	NA	183552	NA	50869.9	COQ6	590637	5.77132
COQ9	18471.3	20753.2	20324.3	18112.6	NA	20019.2	27537.7	16639.3	16672.2	NA	19381.6	NA	35509	COQ9	19767.9	4.29596
CORO1A	5946660	5771910	6901410	5286050	9281910	5305120	6265490	6808420	5669680	6677600	5961490	9794760	51026.3	CORO1A	6.63921e+06	6.82212
CORO1B	NA	NA	NA	NA	6057.04	NA	NA	NA	NA	7268.97	5621.9	NA	54234.7	CORO1B	6315.97	3.80044
CORO1C	97871.4	93441.6	107315	88039.1	154881	92197.7	140760	107603	97387.4	128704	106023	165457	53249	CORO1C	114973	5.0606
CORO2A	12198.6	NA	NA	NA	NA	NA	NA	NA	4970.26	NA	NA	NA	59763.3	CORO2A	8584.43	3.93371
CORO7	81783	106226	98062.2	89032.2	160611	74315.6	148260	115584	118207	110977	132326	150912	100605	CORO7	115525	5.06267
COTL1	512451	281330	346068	691127	506601	352706	399905	303384	297475	377524	424911	760877	15945	COTL1	437863	5.64134
COX11	12408.1	25130.3	17927.8	NA	15979	11698	NA	NA	14818.4	14170	14840.8	NA	31430	COX11	15871.5	4.20062
COX15	NA	9283.46	9862.08	NA	16950.7	NA	NA	11909.4	NA	NA	NA	NA	46030.2	COX15	12001.4	4.07923
COX17	NA	NA	NA	NA	NA	NA	NA	NA	NA	8534.99	21844.3	NA	6915.1	COX17	15189.6	4.18155
COX20	95799	55671.3	87196	128846	58287.9	NA	75463.5	NA	80391.9	102645	NA	197983	13291.2	COX20	98031.5	4.99137
COX4I1	619590	622297	742809	710537	969973	630751	784736	688511	617874	579128	982913	1413370	19576.7	COX4I1	780207	5.89221
COX5A	603780	541218	315478	654187	528020	710139	549066	307111	695828	409449	379250	283493	16762.2	COX5A	498085	5.6973
COX5B	368773	437246	504307	552584	1051820	575388	430711	404212	376463	562965	463069	833193	13695.7	COX5B	546728	5.73777
COX6A1	207315	277316	NA	228455	189596	225506	NA	293231	247089	NA	201089	NA	12154.9	COX6A1	233700	5.36866
COX6B1	341524	548448	301460	601441	474509	506929	436119	270551	372594	422403	663615	509321	10192.4	COX6B1	454076	5.65713
COX6C	890562	1159980	1186300	986401	1381290	1018200	1042830	1008530	788672	878592	1153310	1468570	8781.44	COX6C	1.08027e+06	6.03353
COX7A2	862507	663221	812750	1065300	1772660	1020110	610074	942786	609819	1453770	998154	1695290	9395.98	COX7A2	1.0422e+06	6.01795
COX7A2L	24243.6	49848.1	66514.2	53002.7	73099.5	54943.9	51855.9	55552.4	51226.9	59410.5	94088	145959	12614.7	COX7A2L	64978.7	4.81277
COX7C	34838.5	183100	NA	NA	341814	131349	170881	197952	120848	209007	NA	NA	7245.5	COX7C	173724	5.23986
CPNE1	315096	270382	300462	305525	255133	295696	279378	177258	275690	223978	247624	389210	59058.8	CPNE1	277953	5.44397
CPNE3	198543	222637	196348	271660	297031	170336	262236	267554	210744	298120	329594	337449	60130.6	CPNE3	255188	5.40686
CPOX	242304	210682	225104	246548	339514	275714	298139	196872	242412	240472	248842	454054	50152	CPOX	268388	5.42876
CPPED1	NA	10646.6	14387.6	NA	16001.8	14745	NA	14730.9	15044.3	24258.6	25523.4	24017.2	35548.3	CPPED1	17706.2	4.24812
CPSF1	45116.9	32565.6	53889.8	45733.2	35958	35348.1	56638.9	36001.9	46548.1	41997.7	41414.1	56043.1	160884	CPSF1	43937.9	4.64284
CPSF2	44025.1	35272.4	48660.3	47831.9	50329.6	48055.3	50609.6	38897.3	54934.1	40260.5	39235.7	47017.9	88486.8	CPSF2	45427.5	4.65732
CPSF3	77193.4	57934.9	72854.4	72520.7	95854.9	62389.8	67027.9	72010.8	60626.2	63775.9	68348	91412.3	77486	CPSF3	71829.1	4.8563
CPSF4	62987.4	40249.3	60142.2	50963.1	91569.9	43350.2	54679.4	47472.3	62409.1	50355.2	50711.8	83679.5	30254.8	CPSF4	58214.1	4.76503
CPSF6	302067	351555	370153	350767	517669	279889	360026	360241	356248	391187	350661	524301	59209.8	CPSF6	376230	5.57545
CPSF7	142159	133158	162243	116485	157929	159723	138074	99951.6	167855	188628	142436	245305	52050.1	CPSF7	154496	5.18892
CPT1A	23051	38279.5	29178.2	31730.9	41721.3	21862.2	31404.9	41773	35389.4	32113.5	49703.7	64748.8	88367.6	CPT1A	36746.4	4.56521
CPT2	34230.9	31696.7	36402.5	51498.3	42977.6	29931.4	34490.5	25778.1	22051.3	37588.1	28132.5	46706.5	73777	CPT2	35123.7	4.5456
CRAT	NA	5986.83	NA	NA	11734.8	NA	7450.14	7235.13	NA	6700.37	7348.01	NA	70857.6	CRAT	7742.55	3.88888
CREB1	168818	211745	166127	164903	323920	164201	261853	228344	151441	208461	241167	273849	36688.1	CREB1	213736	5.32988
CRIP1	312106	1493080	903968	765500	2676940	754242	1825330	2348570	1066970	1276980	1432520	1239630	5113.77	CRIP1	1.34132e+06	6.12753
CRIPT	NA	30372.8	NA	NA	58603.8	NA	NA	30111.3	NA	26627.7	33934.6	NA	11216	CRIPT	35930	4.55546
CRKL	122273	105379	97139.4	162791	138365	108527	150475	93076.3	116673	150585	129306	176837	33777	CRKL	129286	5.11155
CRLF3	43587.6	57647.8	49491.7	51219.6	82458.5	51107.8	57933.2	57044.3	57134.7	45824.5	71622.9	81434.9	49765.9	CRLF3	58875.6	4.76994
CRNKL1	19251	20580.8	22812.5	18820.5	27708.3	27333	26830.1	22297.1	25123.9	23379	27060.3	24216.3	100452	CRNKL1	23784.4	4.37629
CROCC	NA	NA	NA	NA	10066	NA	9162.62	NA	NA	15233.8	NA	NA	228523	CROCC	11487.5	4.06022
CRTAM	27248.1	26854.2	20663.7	25264.8	54964.2	26066	21570.9	21652.4	22057.2	19139.3	46896.1	66637.4	44640.8	CRTAM	31584.5	4.49947
CRTC3	NA	5642.3	NA	NA	16866.5	NA	NA	NA	NA	NA	NA	NA	66959.3	CRTC3	11254.4	4.05132
CRYBG1	21681.8	21406.2	30790.9	32008.2	35247.1	20253.3	40452.9	39222.5	34036.8	27783.1	45617.2	42491.3	188676	CRYBG1	32582.6	4.51299
CRYZ	68496.9	86702	62827	81337.3	180057	80026.8	137425	151030	98784.4	105652	146161	164361	35206.6	CRYZ	113572	5.05527
CRYZL1	NA	NA	24794.9	NA	17792.2	NA	14377.6	23100.2	NA	19485.4	16377.1	11170.8	38696.5	CRYZL1	18156.9	4.25904
CS	941409	841114	908114	884847	1214760	950518	1012150	876483	1043780	1071770	1053150	1395750	51712.4	CS	1.01615e+06	6.00696
CSDE1	61147.5	64370.2	89387.8	73990.1	112621	73607.8	87601.6	94648.9	96632.9	79820.5	99425.1	166054	88884.7	CSDE1	91608.9	4.96194
CSE1L	415758	321502	435888	414023	491023	381772	452726	388012	424844	456491	493851	557400	110417	CSE1L	436108	5.63959
CSF1	18705.5	17673.7	34400.1	18169	40612.6	29532.1	27510.8	30228.2	27389.3	19454	26854.9	41016.5	60179.5	CSF1	27628.9	4.44136
CSF2	132489	150354	71704.3	NA	627991	NA	194139	189000	109623	168444	208999	NA	16294.8	CSF2	205860	5.31357
CSK	265138	210837	229250	290961	366676	259727	236192	247573	240625	229146	257385	365997	50704.3	CSK	266626	5.4259
CSNK1A1	27326.1	22060.5	26687.8	31804.1	42325.3	38068.2	20091.4	47655.7	36150.4	25078.2	37363.7	44243.6	39000.4	CSNK1A1;CSNK1A1L	33237.9	4.52163
CSNK1D	16425.2	20886.1	19264	11874.1	13923.8	20681.8	15979	18590.6	15132.3	21698.5	18723.4	18692.2	47322.6	CSNK1D;CSNK1E	17655.9	4.24689
CSNK1G1	NA	NA	7439.54	NA	NA	NA	NA	NA	NA	NA	NA	28637.2	49949.9	CSNK1G1;CSNK1G3	18038.4	4.2562
CSNK2A1	195142	277233	266723	199989	319430	195506	288899	235455	222510	176110	220290	248590	45181.6	CSNK2A1;CSNK2A3	237156	5.37503
CSNK2A2	108616	60742.9	95502.8	128913	95901.8	98746.6	114378	62026.2	125096	112177	110057	130318	41213.2	CSNK2A2	103540	5.01511
CSNK2B	213022	197177	306113	200806	374056	189195	285249	207646	292435	316137	335330	271212	24942.4	CSNK2B	265698	5.42439
CSRP1	225028	270885	274238	203486	431184	222575	313423	278934	236486	263028	357204	438762	20567.4	CSRP1	292936	5.46677
CSTB	172414	129202	168709	209981	370268	260177	180937	125661	161622	251455	204264	NA	11139.6	CSTB	203154	5.30782
CSTF1	165215	112268	132977	133546	152634	115710	171316	135052	159929	114554	124858	152367	48357.7	CSTF1	139202	5.14365
CSTF2	74468.7	70690.8	81639.6	92989	149396	77138.7	107762	86159.9	98829.5	97756.7	108024	142553	60959.5	CSTF2	98950.7	4.99542
CSTF2T	8491.65	11747.5	12470.7	5830.63	20646.3	11810.5	16383.9	9505.4	11401.2	8032.18	16415.9	20742.4	64436.5	CSTF2T	12789.9	4.10687
CSTF3	79791.7	63564.9	69379.2	81442.3	89766.8	75996.7	94792.2	88953.7	87622.8	96313.6	100891	116697	82921.6	CSTF3	87101	4.94002
CTBP1	169602	132612	150532	106064	169628	88741.8	196697	156742	124622	125715	119869	172703	47535.3	CTBP1	142794	5.15471
CTCF	29236	57316.9	40860.3	29674.2	99015.6	38220.1	44439.7	57311.7	34658.2	47081.6	44260	64807.5	82785.4	CTCF	48906.8	4.68937
CTDP1	10127.4	8908.33	9375.01	9182.5	16171.7	7323.18	11361.3	9146.37	7024.13	10460.5	10685	9926.35	104399	CTDP1	9974.31	3.99888
CTDSPL2	12153.2	12418.3	16826.6	14122.7	16255.8	12513.5	21848.7	NA	12841.8	NA	16918	24731.9	52998.7	CTDSPL2	16063	4.20583
CTNNBL1	89650.4	80031	87348.2	87387	77281.3	94491.8	76016.4	60214.5	86176.3	80209.2	82369.6	63827.6	65173.4	CTNNBL1	80416.9	4.90535
CTPS1	80202.5	93649.4	99528.3	73472.8	97668.2	99942.4	97462.7	95268.1	98655.3	99670.5	114381	168269	66690.4	CTPS1	101514	5.00653
CTR9	28191.7	33964.2	33135	30879.5	41217.1	31646.5	37824.3	34251.1	35351.5	29396.8	42392.7	36459.8	133502	CTR9	34559.2	4.53856
CTSD	NA	22765.1	15422.5	NA	17340.2	11236.5	18067.3	16146.8	11314.4	25235.6	20799.9	24435.1	44552.2	CTSD	18276.3	4.26189
CTSW	21427.2	14241.3	17608.3	18801.7	NA	22536.7	33345.2	49887.1	33779.9	22633.2	21426.7	36883.1	42120.1	CTSW	26597.3	4.42484
CUL1	56335.4	28249	48301.1	40379.4	63496.8	44257.8	52769.6	54690.5	61697.4	49207.6	41960.7	75725.2	89678.5	CUL1	51422.5	4.71115
CUL2	57903.1	47418	49283.2	43082.3	51934.1	50147.7	55560.5	31299.1	56696.1	39736	56927.5	74836.5	86983	CUL2	51235.3	4.70957
CUL3	73688	62806.6	59946.3	73133.6	68830	65793.3	71528.4	48957	70444.6	70535	79333.8	120618	88930.2	CUL3	72134.6	4.85814
CUL4A	58797	63635.6	68968.2	48259.6	49659.8	51154.7	77582.4	65591.9	66985.7	59056.8	63531.3	64485.3	87680.2	CUL4A	61475.7	4.7887
CUL4B	11387.6	15842.6	16656.6	12491.9	27943.2	13853.7	18976.5	10747.4	19342	19065.5	19839.4	26274.6	103982	CUL4B	17701.8	4.24802
CUL5	4502	7371.83	8343.76	9462.42	9960.59	4488.07	6809.81	5523.01	6706.86	6149.69	5791.09	7086.86	90955.3	CUL5	6849.67	3.83567
CUSTOS	NA	13532.3	NA	15006.1	14366.5	13727.8	22114.5	10814.1	15035.2	21800.5	14843.4	24154	28170.5	CUSTOS	16539.4	4.21852
CUTA	103189	101155	NA	156771	139007	126041	99917.4	NA	141123	108409	93379.3	115211	19116.3	CUTA	118420	5.07343
CUTC	NA	NA	40763.3	NA	55196.6	53444.6	55283.1	71540.5	NA	63286.2	44493.2	81758.3	29341	CUTC	58220.7	4.76508
CUX1	NA	NA	NA	NA	NA	NA	NA	NA	NA	NA	1532.26	2031.22	164187	CUX1	1781.74	3.25084
CWC15	81935.3	72215	121627	51904.4	250287	86285.9	81849.9	105974	97731	99787.2	130693	102072	26624.3	CWC15	106863	5.02883
CWC22	20955.4	19381.7	19578.7	20136.4	30276.1	21907.2	20016.6	19510.6	22048.8	22338.8	24932.4	27743.6	105466	CWC22	22402.2	4.35029
CWC27	29102.2	31772.9	62542	35813.6	55142.9	36863.2	37627.4	39840.7	41913.9	46005.3	34133.9	46253.4	53847.1	CWC27	41417.6	4.61719
CWF19L1	57238.8	45249.5	39275.6	59244.3	86135.9	54845.7	58555.3	60784.4	58134.9	50781.5	64079.1	75922.9	60619.1	CWF19L1	59187.3	4.77223
CXCL8	NA	47081.7	63749.5	NA	42272.6	NA	101469	63998.9	NA	NA	NA	NA	11098.1	CXCL8	63714.3	4.80424
CXCR3	NA	14622.6	NA	NA	NA	16837.8	NA	NA	15284.2	NA	NA	NA	40659.5	CXCR3	15581.5	4.19261
CXCR4	20133.4	26367.8	19258.8	NA	36518.5	13251	33867.4	NA	18596	34634	25511.6	24392.1	39745.5	CXCR4	25253.1	4.40231
CXorf38	14262.4	19497.3	NA	NA	18152.6	12436.9	8856.01	11480.8	NA	16586.7	14474.9	12388.5	36669.9	CXorf38	14237.3	4.15343
CXorf56	NA	NA	NA	12044.3	NA	NA	NA	NA	NA	NA	10009.3	NA	25624.6	CXorf56	11026.8	4.04245
CXXC1	NA	NA	NA	1695.73	NA	2712.83	NA	NA	NA	NA	NA	5730.58	75711.5	CXXC1	3379.71	3.52888
CYB561D2	NA	54103	52815.8	NA	66157.3	35831.7	89193.4	74962.4	NA	60932	58690.2	NA	23973.7	CYB561D2	61585.7	4.78948
CYB5A	171336	62791.5	199212	187954	167640	126256	328253	NA	171407	237934	122248	202693	15330.1	CYB5A	179793	5.25477
CYB5B	432970	320599	401007	355306	633236	288748	416941	255986	331502	393781	441289	829091	16694.6	CYB5B	425038	5.62843
CYB5R1	22551.7	26234.7	38495.7	53492.9	51389.2	26278	61579.3	38650.1	25538.6	66579.2	66492.6	81314.4	34094.8	CYB5R1	46549.7	4.66792
CYB5R3	271959	377706	427784	368484	384676	320243	537968	323449	376306	342300	448909	403722	34234.9	CYB5R3	381959	5.58202
CYB5R4	NA	3667.29	NA	NA	NA	NA	NA	NA	NA	4878.32	8293.31	NA	59473.7	CYB5R4	5612.97	3.74919
CYBA	50924.7	81553.7	164448	353329	206595	47484.6	176248	104346	68408.8	85970	105833	72346	21012.5	CYBA	126457	5.10194
CYBC1	53107.1	88662	79638.2	109622	170641	86362.9	77638.1	135932	96536	92215.9	69044.7	93162.8	20773.8	CYBC1	96046.9	4.98248
CYC1	138567	120955	178477	116515	165225	138630	258810	127749	138201	149828	147287	409984	35422	CYC1	174186	5.24101
CYCS	1094300	584893	718859	927820	184068	763328	1539940	311973	885430	736975	372812	577927	11748.7	CYCS	724860	5.86025
CYFIP2	82731.2	86913.5	96619.4	91783.9	117757	73953.4	104828	111116	92602.5	121548	122451	129936	148399	CYFIP2	102687	5.01151
CYLD	5358.7	12847.5	10187.4	11104.5	26621.3	14979.9	16116	13582	8399.32	13464.7	12450.6	12888.7	107316	CYLD	13166.7	4.11948
CYP20A1	21900.3	18728.3	24456.9	27514.2	33749.9	22130.1	30387.1	30379.6	28185.7	26926.1	31420.7	28095	52432.3	CYP20A1	26989.5	4.43119
CYP51A1	61374.3	45848.2	59335	65994.8	71693.2	53097.9	103366	89157.6	84908	84149.1	94904.5	85338.8	56805.8	CYP51A1	74930.6	4.87466
CYTH1	15805.1	12870.7	11470.1	15466.9	15278.6	19882.9	16414.6	15684.5	16458.8	17840.3	16346.5	24825.4	46412.7	CYTH1	16528.7	4.21824
CZIB	86017.7	66942	67317.3	59572.6	137508	100310	67310.1	NA	59959.3	104132	98244.4	102770	18048.4	CZIB	86371.2	4.93637
DAD1	410831	351885	467055	491945	583109	310365	562135	443944	277587	561112	686444	1018430	12496.7	DAD1	513737	5.71074
DAP3	53021.4	54320.7	68799.7	66487.4	74738.3	72575.8	62166.6	61317.9	78194.8	68143.1	65560.7	58329.3	45566.4	DAP3	65304.6	4.81494
DAPP1	NA	6104.97	5701.2	NA	NA	NA	NA	NA	NA	5049.49	NA	NA	32193.6	DAPP1	5618.55	3.74962
DARS	453381	348456	430182	448014	436398	335328	430980	369399	493345	490778	481092	593092	57136.2	DARS	442537	5.64595
DARS2	55675	57585.9	58514.8	46713.5	71422	49788.2	69575.4	59076.7	45979.4	60971.9	58302.2	51852.3	73562.7	DARS2	57121.4	4.7568
DAXX	24893.6	35655.5	32788.1	32401.2	42187.6	18975.7	29662.7	21546.9	28335.3	37723.3	28323.4	54030.7	81372.6	DAXX	32210.3	4.508
DAZAP1	717395	465672	553801	763743	759902	479136	650276	727576	598627	527878	494753	780282	43383.4	DAZAP1	626587	5.79698
DBI	103956	179729	183347	267214	419661	273000	206531	217658	175160	227875	255675	226209	10044.4	DBI	228001	5.35794
DBN1	89378.3	50303.9	77692.1	63470.7	70112	47788.3	84332.8	56608.2	53107.6	82326.8	78629.4	148162	71429.3	DBN1	75159.3	4.87598
DBR1	24840.1	19974.3	28072.9	30738.3	33557.2	20191.3	42214.9	20704.2	34887.3	34002.1	21416	41135.8	61554.9	DBR1	29311.2	4.46703
DBT	13373.6	13992.7	15743.6	17688.7	17344.4	19019	26806.3	15130.8	15224.4	14076.4	15784.4	16173.3	53487.1	DBT	16696.5	4.22262
DCAF1	16868.9	17771.1	17449	17300.2	23168.3	16466.8	25288.4	26694	21712.1	16201.3	19451.1	23017.6	169007	DCAF1	20115.7	4.30354
DCAF11	NA	NA	NA	NA	11112.3	NA	NA	NA	6334.16	NA	5997.91	NA	61669.6	DCAF11	7814.79	3.89292
DCAF13	42533.4	36383.1	54574.5	42090.8	45539.1	36429.3	57293.1	33382.4	48018.2	42262.6	49838.9	69953.1	51402.2	DCAF13	46524.9	4.66769
DCAF7	22438.5	26861.6	50257.5	32972	37078.3	24885.4	37726.2	35905.6	31306.2	55211.9	42535	60257	38926.2	DCAF7	38119.6	4.58115
DCAF8	4050.56	NA	NA	NA	NA	5485	NA	NA	NA	4695.74	7055.76	6947.84	66852.3	DCAF8	5646.98	3.75182
DCAKD	NA	NA	NA	22307.5	NA	23695.1	NA	NA	NA	NA	NA	NA	26550.2	DCAKD	23001.3	4.36175
DCD	NA	NA	NA	NA	15617.7	NA	NA	NA	22680.7	13284.6	88546.7	NA	11283.9	DCD	35032.4	4.54447
DCK	90584.2	56813	77362.7	131074	135761	59748.9	71449.8	82870.7	51035.8	78264.7	82887.2	71313.5	30518.6	DCK	82430.5	4.91609
DCP1A	51317.4	49024.9	54341.1	60454.5	67528.9	41859.6	60613.1	65985.9	51394.9	67856.2	56288.3	58632.7	63278.5	DCP1A	57108.1	4.7567
DCP1B	NA	4108.99	6069.93	NA	NA	NA	8863.09	7315.94	7417.68	NA	5284.32	NA	67723	DCP1B	6509.99	3.81358
DCPS	47599.7	45792.8	47552	64643.4	62819.7	32814.3	82475.2	44985	52407.4	52715.2	49700.5	86935.3	38608.8	DCPS	55870	4.74718
DCTD	NA	11967.7	18503.7	NA	NA	NA	24672.4	NA	NA	10683.1	23134.3	NA	20016	DCTD	17792.2	4.25023
DCTN1	72402.3	70500.4	62775.4	86012.6	117603	60667.7	92899.9	93809.7	87445	84991	91372.1	164952	141695	DCTN1	90452.6	4.95642
DCTN2	189015	226640	225245	212010	295355	189248	271815	287514	222247	359277	254718	433409	44231	DCTN2	263874	5.4214
DCTN3	50392.7	32593.7	67043.9	59508	61195.9	38383.2	61963.9	40509.9	101708	61790.3	63314.5	33946.7	21119.4	DCTN3	56029.2	4.74841
DCTN4	30965.4	18154.6	22706.2	31586	29922.3	26566.9	32563.9	31257.8	23772.8	26324.8	28333.8	19398.2	52337.1	DCTN4	26796.1	4.42807
DCTN5	32840.4	27380.2	45538.3	NA	NA	26295.9	NA	29333.1	60585	42230.9	84122.3	97381.8	20126.5	DCTN5	49523.1	4.69481
DCTN6	NA	37652.7	27207.8	NA	54010.6	NA	NA	39749.2	NA	NA	NA	NA	20747	DCTN6	39655.1	4.5983
DCUN1D1	29825.1	22430.7	45615.8	40396.1	53823.9	27462	39946.4	31270.3	37653.5	46120.6	37834.1	28621.4	30124.3	DCUN1D1	36750	4.56526
DCUN1D5	76320.4	33305.2	61835.1	91281.6	76796.5	86270.3	98126.6	73684.8	75164.9	50381.5	50604.3	119217	27508.4	DCUN1D5	74415.7	4.87166
DCXR	65918.8	80712.1	55297.8	61973.6	103121	64094	65607.6	60485	53642.7	79929.2	70448.9	92024.8	25913.1	DCXR	71104.6	4.8519
DDA1	28534.4	26227.3	25797.6	17298	23332.1	NA	35882.5	NA	NA	NA	NA	41967.9	11835.3	DDA1	28434.3	4.45384
DDB1	318736	261276	346918	341580	302313	309228	410832	262856	327148	303754	291974	380298	126968	DDB1	321409	5.50706
DDB2	194633	190548	241102	214817	253389	156547	241340	273586	213841	301217	194487	185461	47864	DDB2	221747	5.34586
DDI2	17912.7	14850.4	15642.2	13832.2	23413.4	15844.2	19754.7	16173.7	15313.4	17672.1	17128	24483.5	44522.6	DDI2	17668.4	4.2472
DDOST	450363	343397	332596	568436	241844	471730	558713	259465	481834	415391	463515	411643	50800.8	DDOST	416577	5.6197
DDRGK1	148744	113568	106083	135043	86995.7	99445.6	137238	73644.1	104881	79090.8	76070.1	134895	35610.9	DDRGK1	107975	5.03332
DDT	23164.5	11099.5	22991	30410.2	NA	NA	NA	18755.5	28733	30910.9	27711.1	27989.4	13453.5	DDT;DDTL	24640.6	4.39165
DDX1	354350	257191	330414	331996	367603	288541	417594	290672	354899	390836	345335	444174	82432.1	DDX1	347800	5.54133
DDX10	5169.11	3965.93	7141.06	5680.6	5887.6	4231.86	7194.69	7117.88	6103.84	6990.39	3299.77	10652	100888	DDX10	6119.56	3.78672
DDX17	568666	570218	666545	578050	883426	578557	684235	564499	640539	697530	585427	963850	80272.4	DDX17	665128	5.82291
DDX18	248859	191799	224151	213403	211096	190957	327942	191037	201963	245015	222550	377196	75406.8	DDX18	237164	5.37505
DDX19A	61441.2	75869.3	77094.3	72232.6	123958	62365.7	118201	106219	83753.4	82632	93909.5	134526	53975	DDX19A	91016.8	4.95912
DDX19B	NA	NA	NA	NA	NA	NA	NA	8012.09	NA	NA	6122.09	NA	53926.9	DDX19B	7067.09	3.84924
DDX20	14980.2	14124.8	20136.6	11994.9	16553.5	15583.5	21394.8	16448.3	25194.5	16882.4	21606.1	28561.4	92240.5	DDX20	18621.8	4.27002
DDX21	579496	489667	635238	573725	762200	501855	706008	577803	639319	682948	662457	947246	87344.4	DDX21	646497	5.81057
DDX23	98840.7	109414	120846	108130	156266	103844	137873	120992	100121	126760	142320	158959	95582.5	DDX23	123697	5.09236
DDX24	112229	128611	145059	128002	222433	101896	169673	112055	105881	130245	146762	190561	96331.8	DDX24	141117	5.14958
DDX27	60734.5	51608.5	68452.8	66488.5	82426.3	68922.1	80769.2	65987.2	80197.8	83500.5	77204.9	104488	89835.2	DDX27	74231.7	4.87059
DDX31	NA	5682.76	7250.94	NA	5758.46	3925.89	9555.83	5642.18	7224.51	8797.4	7537.83	NA	94087.1	DDX31	6819.53	3.83375
DDX39A	394647	315681	316791	310699	220226	385470	523675	253677	409211	369425	512062	326148	49129.5	DDX39A	361476	5.55808
DDX39B	1886810	1694220	1707280	1840930	1700700	1419690	2074100	1313330	1569290	1798190	2198300	2125600	48991.3	DDX39B	1777370	6.24978
DDX3X	420109	419799	567490	446620	453241	437284	534008	341549	533854	412125	595519	598708	73243.4	DDX3X	480026	5.68126
DDX3Y	14530.9	14672.9	18228.9	16469.4	27898.4	21850.3	19348.5	9903.36	13165.7	19631.7	13776.5	26111	73153.6	DDX3Y	17965.6	4.25444
DDX41	40676.2	34981.5	28399.6	40760.8	35982.7	29892.2	44829.6	30039.6	41050.4	47794.6	35427.5	54039.3	69837.6	DDX41	38656.2	4.58722
DDX42	84137.5	87912.2	103109	112953	134780	83900.6	123004	97432.4	98563	107977	102411	131099	102975	DDX42	105607	5.02369
DDX46	130607	101990	160645	115529	149980	121533	157807	124232	152418	135620	140220	199716	117362	DDX46	140858	5.14878
DDX47	140891	123006	180661	146676	145929	135519	209009	118463	160607	160171	164693	171437	50646.5	DDX47	154755	5.18965
DDX49	14746.3	10160.9	10680.7	11904.4	14261.7	18263.3	14888.7	14522.7	17333.9	10511.7	11068	12755.2	54226.3	DDX49	13424.8	4.12791
DDX5	1481510	1345470	1621250	1514470	1994530	1594100	1776820	1612620	1864150	1695240	1724610	2739120	69148.1	DDX5	1.74699e+06	6.24229
DDX50	86905	76146	103478	93677.2	109163	79352.9	97368.4	83893.3	82621.2	106579	83942.7	119282	82565	DDX50	93534.1	4.97097
DDX51	15018.8	12572.1	15126.5	22580.3	21395.5	8726.96	13363.5	11416.2	14430.5	17493.1	13582.2	23219.8	72457.4	DDX51	15743.8	4.19711
DDX52	40905.3	28173.5	42251.9	35247.9	37378.4	28147.3	47545.7	39656.7	34918.8	56231.7	33645.2	40489.8	67498.1	DDX52	38716	4.58789
DDX54	34805.8	27753.6	43202.1	35055.1	37850	33271.2	46984.6	43301.3	56827.6	48562.9	42329.3	51490.4	98594.8	DDX54	41786.2	4.62103
DDX55	12466.7	15067	18637.9	14407.2	20961.2	13438.2	18168.8	15770.3	15151.9	22204.2	19745.9	NA	68546.8	DDX55	16910.8	4.22817
DDX56	36316.7	36882.9	44720.9	42563.3	61505.5	34568.5	63832.9	40885	41418	42503.5	42210.5	44224.8	61589.5	DDX56	44302.7	4.64643
DDX58	9953.92	14263.7	8225.45	16697.7	19070.1	38439.8	16055	16421.6	NA	8417.12	19369.9	11675.9	106600	DDX58	16235.5	4.21046
DDX59	7379.82	5582.54	6878.4	NA	5520.48	3918.42	NA	NA	5596.29	6389.39	4756.72	NA	68809.7	DDX59	5752.76	3.75988
DDX6	252653	232413	244128	318939	336859	231022	307289	268051	278854	332540	316881	332270	54416.8	DDX6	287658	5.45888
DDX60	19154.6	27056.4	5355.92	28355	31342.5	3473.35	24820.9	24262.3	2931.35	25086	23334.4	12628.9	197853	DDX60	18983.5	4.27838
DECR1	335597	320701	323549	302912	538233	216737	456159	320624	244422	316720	362683	420841	36067.7	DECR1	346598	5.53983
DEF6	110984	143422	113135	119387	199331	101927	138682	105454	93043.7	123605	131687	197409	73910.3	DEF6	131506	5.11894
DEGS1	51707.6	58474.8	53542.1	55526.3	113985	49449.5	76135.3	50975.9	75817.3	42239.2	84895.2	23824.7	37866	DEGS1	61381.1	4.78803
DEK	499017	567872	701556	626603	736443	579082	798295	640180	532838	577335	624690	765769	42674.3	DEK	637473	5.80446
DENND1C	NA	NA	10018.2	NA	NA	NA	7563.59	NA	NA	NA	NA	NA	87064.6	DENND1C	8790.9	3.94403
DENND2D	NA	NA	NA	NA	17906.2	NA	NA	NA	NA	8748.54	10820.3	8683.09	53672	DENND2D	11539.5	4.06219
DENND4A	NA	5980.32	4599.31	NA	4573.88	NA	3550.83	4560.78	4007.84	3821.38	3968.96	9143.24	209244	DENND4A	4911.84	3.69124
DENND4C	NA	4718.78	NA	NA	NA	NA	NA	NA	NA	NA	2940.1	NA	212711	DENND4C	3829.44	3.58314
DENR	81189.6	40537.3	57393.7	63479.3	150934	75637.6	55250.2	69878.1	67392.2	90375.9	65047.7	104178	22092	DENR	76774.5	4.88522
DERA	38464.6	44916.2	42529.5	56176.6	42903.4	43033.6	35042.9	41653.5	37521.8	29911.4	50088.4	52142.3	35230.8	DERA	42865.3	4.63211
DERL1	158097	100844	104811	133519	171266	144728	149588	297137	204583	184081	172802	228422	28800.8	DERL1	170823	5.23255
DERL2	62801.6	NA	NA	60432.1	NA	NA	NA	50167.5	68371.4	NA	NA	53377.3	27123	DERL2;DERL3	59030	4.77107
DERPC	6133.14	6229.58	6919.66	12031.2	9982.2	7292.65	10623.7	8315.53	9232.19	8642.21	8012.73	8568.62	51391.3	DERPC	8498.62	3.92935
DFFA	29007.9	45372	27977.6	24919.1	19236.6	33448.7	39097	19185.5	20867.2	25400.2	22968.3	27546.7	36521.9	DFFA	27918.9	4.4459
DGKA	90066.6	105449	109515	141569	189831	89660.5	82886.4	61042.6	71738	98597.6	92810.6	128041	82630.2	DGKA	105101	5.02161
DGKE	7183.65	10795.5	7999.45	8186.47	13492.6	NA	9077.9	8541.16	8062.9	9997.24	11091.2	13390.3	63927.1	DGKE	9801.67	3.9913
DGKZ	NA	3750.88	3373.56	3418.78	4813.98	3619.24	NA	4803.03	NA	5080.27	3117.21	NA	124128	DGKZ	3997.12	3.60175
DGLUCY	6389.46	13407.3	9119.73	19836.8	12977.2	8111.03	9328.31	6288.12	5390.73	9847.27	8374.27	8112.97	66436.6	DGLUCY	9765.27	3.98968
DGUOK	15342.1	21146.3	19079.9	NA	18982.6	NA	NA	NA	NA	24425.6	13587.7	32070.4	32055.8	DGUOK	20662.1	4.31517
DHCR24	46361.9	19463.7	51034.8	NA	34490.2	24848.4	15590.9	17168.3	47105.6	32590.9	38398.2	37557.3	60101.2	DHCR24	33146.4	4.52044
DHCR7	104647	103989	91464.6	78698.1	147896	52225.9	102834	91309	79957.4	67782.6	110923	127909	54489.4	DHCR7	96636.3	4.98514
DHFR	73845.7	76726.9	120945	61406.2	110638	85063.5	93513.9	89081.9	92434.7	86519.5	99338.3	126919	21452.7	DHFR	93036.1	4.96865
DHODH	17802.6	23608.5	17894.9	24897.4	36126.8	17972.6	28478.4	25369.9	21168	33781.1	23064.1	27712.4	42867.3	DHODH	24823.1	4.39486
DHRS1	NA	NA	NA	20401.2	18503.5	NA	NA	NA	NA	NA	17136.6	NA	33909	DHRS1	18680.4	4.27139
DHRS3	NA	NA	NA	NA	NA	6034.95	NA	NA	8611.23	NA	NA	13327.8	33548.4	DHRS3	9324.66	3.96963
DHRS4	27685.6	73946.5	47163.5	31026.3	60972.5	19226.8	60217.6	34300	NA	66578.8	43088	NA	30072.4	DHRS4;DHRS4L1	46420.6	4.66671
DHRS7	141525	166568	151304	191063	191612	110587	246798	243079	155973	197859	169270	285343	38298.8	DHRS7	187582	5.27319
DHRS7B	8621.31	NA	18377.4	15300.9	20634.2	14263.4	18245.5	NA	17377.3	16360.7	12776	23922.4	35119	DHRS7B	16587.9	4.21979
DHX15	403554	338582	404509	388244	457931	380417	490550	372266	411462	399987	394749	480604	90932.8	DHX15	410238	5.61304
DHX16	22059.1	15169.9	17000.4	21685.7	19042.1	18152.2	20826.3	7746.16	25640.2	19142.7	24557.2	26081	119264	DHX16	19758.6	4.29576
DHX29	4275.98	4971.69	4405.96	6837.14	8194.79	3494.06	5077.52	6518.98	6211.46	6187.12	5564.56	9587.42	155236	DHX29	5943.89	3.77407
DHX30	35173.7	30105	32610.9	36281.2	35885.4	29844	41495.4	29630.5	32330.5	42123	41261.3	50473.8	133938	DHX30	36434.6	4.56151
DHX33	8368.44	6404.93	9527.08	NA	6796.23	6592.1	10570.2	8196.21	9948.73	10847.7	8391.49	8546.69	78874.1	DHX33	8562.71	3.93261
DHX35	NA	3647.69	NA	NA	6100.58	NA	NA	NA	NA	NA	NA	NA	78910.3	DHX35	4874.14	3.6879
DHX36	21434.3	25185.6	22702.3	16894.5	32037.7	15501.5	26748.7	24914.6	17506.7	29907	29171	43397.4	114760	DHX36	25450.1	4.40569
DHX37	7136.54	7127.71	10156.5	7882.23	10868.3	7518.47	10294.6	5560.76	NA	5814	7103.06	9311.01	129545	DHX37	8070.29	3.90689
DHX38	18188.4	22485	20613.8	16633.1	18169.4	16865.7	22022.3	17211.7	23844.7	18413.9	23274.6	26053.1	140503	DHX38	20314.6	4.30781
DHX8	10895.9	9024.48	12311.8	11184.3	19510	11176.5	14983.4	11247.4	9270.44	13083.5	11931.4	15129.4	139315	DHX8	12479	4.09618
DHX9	735658	713452	838012	776043	892962	701269	872035	654384	812814	788315	750350	1100040	140958	DHX9	802944	5.90469
DIABLO	64786	28992.8	60660.1	123708	51322.4	64195	76978.5	58205.4	85088.7	73317.5	75068.9	106314	27130.8	DIABLO	72386.4	4.85966
DIAPH1	182285	163603	195112	149557	258292	175493	222295	190690	218554	160032	290803	300543	141347	DIAPH1	208938	5.32002
DIAPH3	NA	NA	2046.42	NA	4895.25	NA	NA	2945.91	NA	2877.46	3590.16	3966.5	136926	DIAPH3	3386.95	3.52981
DIDO1	7269.62	7523.89	7682.13	6637.02	11497.9	6255.43	8364.17	10430.5	9081.35	8381.03	8455.98	12209.8	243873	DIDO1	8649.07	3.93697
DIEXF	5858.93	5962.76	7142.43	8464.52	8705.42	4471.36	8254.14	5529.44	9449.18	9458.1	5774.19	NA	87055.1	DIEXF	7188.22	3.85662
DIMT1	126468	106408	134612	142787	175843	97311.8	170057	141291	133174	173438	130971	148102	35236.4	DIMT1	140039	5.14625
DIP2B	2332.53	2073.98	NA	NA	3794.41	NA	NA	NA	NA	3739.5	2280.55	NA	171492	DIP2B	2844.19	3.45396
DIS3	86197.4	67023.2	89273.5	100762	85778.8	77713.3	101740	69009.9	98517.2	97861.7	89792.7	116589	109003	DIS3	90021.6	4.95435
DKC1	205397	173295	243591	185879	304734	167350	266795	199737	224060	229196	226928	329071	57674.1	DKC1	229669	5.3611
DLAT	141120	120500	140343	148196	191798	102893	192095	132239	170933	166250	126463	193091	68996.7	DLAT	152160	5.1823
DLD	297824	377925	383117	374162	572179	341535	485634	319540	333848	430555	422213	371286	54177.3	DLD	392485	5.59382
DLG1	NA	2949.01	NA	NA	5906.5	NA	NA	NA	NA	NA	NA	NA	100455	DLG1	4427.76	3.64618
DLGAP5	NA	NA	NA	3626.7	4978.4	5035.29	NA	NA	8537.12	4233.37	NA	6883.13	95114.9	DLGAP5	5549	3.74421
DLST	265764	201962	327401	234988	327071	255870	324451	210382	298901	336242	270528	514832	48755.3	DLST	297366	5.47329
DMAC2L	NA	11355.7	NA	NA	NA	NA	NA	7296.75	12280	10061.5	9119.39	NA	24866	DMAC2L	10022.7	4.00098
DMAP1	8287.58	10953.3	NA	11437.6	15736	7340.84	NA	12425	12565.5	11091.1	14406	14957.9	52992.6	DMAP1	11920.1	4.07628
DNAAF5	10198.9	8122.43	14226.4	12761.9	12359	11292.1	9590.9	13460.2	11116.6	17074.6	13274.4	18572.8	93521.1	DNAAF5	12670.9	4.10281
DNAH1	NA	NA	NA	NA	1155.08	NA	2015.94	1293.09	NA	NA	NA	NA	487478	DNAH1	1488.04	3.17261
DNAJA1	158410	143503	192584	162096	254429	147025	229878	198659	249752	222535	241910	376728	44868.2	DNAJA1	214792	5.33202
DNAJA2	164408	126581	175472	183328	235269	141404	212915	148214	213925	179128	190457	385603	45745.6	DNAJA2	196392	5.29312
DNAJA3	50879.2	30724.1	44656.3	48164.1	47912.8	26757.9	40539.7	40035.9	39438.1	50952.4	36869.8	33570.9	52488.7	DNAJA3	40875.1	4.61146
DNAJA4	NA	9669.99	NA	NA	10068.3	NA	NA	NA	NA	NA	NA	NA	44797.7	DNAJA4	9869.15	3.99428
DNAJB1	86593.1	82362.6	102422	115099	136633	91509.4	85668.4	116868	121345	120094	127563	203935	38044.1	DNAJB1	115841	5.06386
DNAJB11	162439	127577	136642	110246	211685	109588	178033	140544	126874	108288	141432	236262	40513.9	DNAJB11	149134	5.17358
DNAJB2	2947.43	NA	NA	5112.81	NA	NA	9872.46	NA	NA	NA	NA	NA	35580.1	DNAJB2	5977.57	3.77652
DNAJB6	15536.4	11860.2	18168.5	22998.5	26551.4	NA	22892.4	NA	17765.7	16576.9	25356.9	22316.5	36087	DNAJB6	20002.3	4.30108
DNAJC1	5968.3	8244.23	7610.91	10657.5	10123.7	9252.56	14764.4	10691	12436.6	11068.4	15769.9	16846.4	63882.9	DNAJC1	11119.5	4.04608
DNAJC10	4036.53	NA	4993.11	4787	NA	4651.48	7079.15	NA	6340.47	4960.68	5724.85	5080.42	91079.7	DNAJC10	5294.85	3.72385
DNAJC11	34786.5	22226.3	30675	43020.9	43501.5	24585.6	35905.6	35544.3	36666.4	48241.8	31392.8	44644.2	63278.1	DNAJC11	35932.6	4.55549
DNAJC13	20114.4	23801	20836.1	23062.7	27638.6	19269.1	25895.5	19048	19581.4	25686.2	26576.1	26465.4	254415	DNAJC13	23164.5	4.36482
DNAJC17	21565.1	19969	24123.5	33978.2	26896.4	19128.9	29536.3	31382.2	28742.5	22768.8	31859	40146.1	34687.3	DNAJC17	27508	4.43946
DNAJC19	18545.5	31376.4	NA	25899.1	55928.5	22373.9	NA	NA	23756.4	81989.9	19758.8	32740.6	12498.6	DNAJC19	34707.7	4.54043
DNAJC2	25395.7	15475.1	17668.2	26197.9	27400.5	18842.9	21625.3	15140	33882	30547.5	22785.6	39934.3	71996.4	DNAJC2	24574.6	4.39049
DNAJC21	8395.16	7217.41	NA	6459.31	16725.2	9287.91	NA	7523.81	9839.79	7255.79	13168.6	16278.4	62027.9	DNAJC21	10215.1	4.00924
DNAJC3	12604.3	11407.6	14171.7	12546.4	29702.7	17425.6	19240.8	13501.2	12035.3	13579.1	13943.8	21325.6	57580.1	DNAJC3	15957	4.20295
DNAJC5	NA	NA	12812.6	NA	NA	NA	NA	NA	NA	NA	25641.4	NA	22148.8	DNAJC5	19227	4.28391
DNAJC7	72993.6	84256.6	105389	81792.5	148209	75610.5	118835	97177	94550.4	92713.1	107669	173325	56440.8	DNAJC7	104377	5.0186
DNAJC8	328178	302677	419923	309196	350833	289482	417100	431666	332791	328081	383410	447050	29841.7	DNAJC8	361699	5.55835
DNAJC9	421410	349643	337051	380962	589271	327586	494813	563300	369649	424565	498816	504227	29909.7	DNAJC9	438441	5.64191
DNM1L	96085.1	100949	126096	109839	118936	84805.5	142138	97568.6	107571	113918	107509	144143	81877.1	DNM1L	112463	5.05101
DNM2	173394	168297	200734	172705	307760	182266	194872	192106	200050	177184	206715	249727	98064.3	DNM2	202151	5.30568
DNMT1	98802.1	93956.9	123143	113910	145005	107782	113567	124178	120912	105701	140688	175699	183165	DNMT1	121945	5.08617
DNMT3A	NA	6678.21	8904.9	NA	9976.35	NA	5838.62	NA	7543.57	7812.22	NA	7070.52	101858	DNMT3A	7689.2	3.88588
DNPEP	101539	105848	79675.3	115803	142008	82884.8	171059	116317	116616	123205	106942	169927	52428.3	DNPEP	119319	5.07671
DNTTIP1	21234.6	17953.5	21501.5	12250.3	28513.4	19283.4	20299.9	14787.4	NA	11023.7	NA	17717.2	37013.3	DNTTIP1	18456.5	4.26615
DNTTIP2	39411.7	39854.7	46446.2	51434.1	69526.5	50932.3	59019.5	63524.3	59422.3	50933.4	55330.6	49204.4	84469	DNTTIP2	52920	4.72362
DOCK10	54177.7	59172.1	61603.5	54531.6	80520.7	55649.2	52848.5	53714	53621.3	56896.9	63479.5	88586	249531	DOCK10	61233.4	4.78699
DOCK11	10307.1	9259.46	8466.77	10973	16752.4	8089.83	10799.8	10465.9	10476.9	7927.86	14250.4	11393	237671	DOCK11	10763.5	4.03195
DOCK2	155900	180750	207281	175692	305816	161730	204063	195930	183395	186455	220736	258731	211948	DOCK2	203040	5.30758
DOCK8	86719.5	90503.6	108012	113210	165147	97510.1	112468	120255	107163	111133	137418	158199	238529	DOCK8	117312	5.06934
DOCK9	NA	7346.97	837.587	1280.88	6203.53	NA	NA	NA	NA	919.179	1204.7	NA	236446	DOCK9	2965.47	3.47209
DOHH	NA	NA	NA	NA	9852.12	NA	9394.71	11646	NA	7619.52	10139.4	NA	32904.2	DOHH	9730.35	3.98813
DOK1	NA	9052.32	NA	NA	14065.4	11423.6	NA	NA	NA	10650	16717.4	16165.2	52391.8	DOK1	13012.3	4.11435
DOK2	34308.9	30404.6	26840.8	46900.9	50114.1	34827.5	33334.1	32723.5	32225.4	32458.4	37995.2	70643.4	45378.9	DOK2	38564.7	4.58619
DPAGT1	14340.5	NA	NA	NA	NA	5794.39	NA	NA	5872.1	NA	NA	NA	46090	DPAGT1	8669	3.93797
DPF2	70076.8	62648.4	70448.7	73169.9	97686.6	66164.5	60964.9	61245.7	58977.3	72547.7	83064.2	111596	44155.5	DPF2	74049.2	4.86952
DPH5	NA	NA	NA	NA	NA	NA	NA	NA	NA	18090.1	11447.9	NA	31651.4	DPH5	14769	4.16935
DPM1	134116	156926	200482	168027	206105	140592	199996	177138	179144	243585	203480	180849	29634.3	DPM1	182537	5.26135
DPM3	139057	257250	177076	254353	487946	NA	189201	206682	366928	248615	361261	266901	10093.7	DPM3	268661	5.4292
DPP3	4385.31	2731.22	NA	NA	NA	2978.65	4407.14	4930.17	NA	NA	NA	NA	82589.2	DPP3	3886.5	3.58956
DPP4	106995	98107	94006.1	114595	129168	105524	117139	149378	138306	118340	196267	229932	88278.6	DPP4	133146	5.12433
DPP9	9797.04	6382.49	8141.84	8162.35	15336	7155.68	6637.72	5887.9	7620.36	9478.82	4687.66	13363	98263.4	DPP9	8554.24	3.93218
DPY19L1	NA	NA	NA	NA	8362.75	NA	10997.3	13810.2	NA	NA	NA	NA	77318.6	DPY19L1	11056.8	4.04363
DPY30	552775	347671	389375	335076	592719	433462	452933	207711	654122	617623	285355	559069	11249.7	DPY30	452324	5.65545
DPYSL2	125005	169602	237782	162669	248554	159263	169205	197716	204117	181585	257365	313556	62293.6	DPYSL2	202202	5.30578
DR1	348493	215767	291184	610339	562419	384617	352298	322000	329291	335107	327544	669452	19443.7	DR1	395709	5.59738
DRAP1	186425	93779.6	80379.7	127740	185604	121152	142001	79351.6	92807.4	17375.2	106123	126197	22349.8	DRAP1	113245	5.05402
DRG1	135442	119048	157327	136106	183261	129098	178203	130547	157052	176199	170765	212985	40542.2	DRG1	157169	5.19637
DRG2	26260.9	34760.5	51286.8	23365.1	25182.5	31473.6	38874.4	25327.6	28807.8	26802.6	27850.9	35658.5	40746.4	DRG2	31304.3	4.4956
DSCC1	9159.72	11031.3	20848.4	12812.7	NA	10546.5	10259.7	NA	13092.9	NA	NA	17876.1	44825.1	DSCC1	13203.4	4.12069
DSG1	NA	NA	NA	NA	NA	NA	NA	NA	NA	NA	2643.27	5287.99	113748	DSG1	3965.63	3.59831
DSN1	7316.87	15759.7	13822.2	10195.4	11956.7	8056.63	13493.4	17948.9	10382.4	11202.5	17756.2	14359.8	40067.2	DSN1	12687.6	4.10338
DSP	1613.72	NA	1309.85	2823.38	NA	1093.86	1310.41	NA	1040.42	NA	5932.36	6177.38	331774	DSP	2662.67	3.42532
DST	574.786	1672.93	NA	NA	NA	NA	NA	NA	NA	NA	NA	NA	860662	DST	1123.86	3.05071
DSTN	75553.5	78550.1	62111.9	73772.4	69029.4	55355.4	72231.8	59849.1	63111.5	61107.6	85173.6	126196	18505.7	DSTN	73503.5	4.86631
DTD1	27391.5	NA	28153.4	29763.7	NA	17122.4	29941.5	15545.6	13937.2	20257.3	37887.7	NA	24388.2	DTD1	24444.5	4.38818
DTL	NA	2851.77	4878.86	NA	NA	NA	4150.75	3364.49	NA	NA	NA	8832.8	79467.8	DTL	4815.73	3.68266
DTNBP1	8483.97	9655.78	11878.2	NA	22778.6	NA	18653.3	12162.5	NA	12908.4	25391.6	NA	39493	DTNBP1	15239	4.18296
DTX3L	49176	62410.5	46301.9	54761.3	88654.4	32986	32480.6	33149.7	7465.15	44643.1	53496.5	48246.8	83554.3	DTX3L	46147.7	4.66415
DTYMK	96254.1	134133	149486	143313	178260	135554	131491	132722	137961	131439	167512	181952	23819.3	DTYMK	143340	5.15637
DUS1L	NA	NA	NA	NA	NA	7533.4	NA	4494.83	NA	NA	NA	NA	53230.4	DUS1L	6014.11	3.77917
DUS3L	13172.6	10675.8	13027.2	19721.3	16680.3	14379.7	16885.9	16245.5	18107.2	16072.7	15126.5	19948.1	72593.8	DUS3L	15836.9	4.19967
DUSP11	NA	NA	NA	NA	NA	8673.72	NA	8936.64	10468	12121.6	10871.2	16217.5	43710.4	DUSP11	11214.8	4.04979
DUSP23	36066.2	38282.3	36026	47117	50367.9	34016.4	61477.2	57676.2	47077.2	23507	59052.9	91286.7	16588.1	DUSP23	48496.1	4.68571
DUSP3	NA	NA	19268.2	NA	22750.1	NA	NA	NA	NA	16575.5	17605.9	NA	20478.3	DUSP3	19049.9	4.27989
DUSP4	45271.3	49708.7	44614.5	67223.8	99886.4	76197	84753.7	71664.8	47956.8	65510.8	66329.9	121799	42953.1	DUSP4	70076.4	4.84557
DUSP5	8793.79	NA	NA	NA	NA	NA	NA	NA	NA	9558.13	10665.8	NA	42047.3	DUSP5	9672.57	3.98554
DUT	393059	294901	347929	363429	441799	318218	436124	328655	440106	467915	402999	639992	26563.2	DUT	406260	5.6088
DYNC1H1	166999	153352	177469	176302	225371	156543	208562	177484	178528	191655	196633	247031	532408	DYNC1H1	187994	5.27414
DYNC1I2	88295.1	93061.4	137374	88851.8	153336	86545.5	185106	153024	86264.1	133384	178030	124697	71456.6	DYNC1I2	125664	5.09921
DYNC1LI1	82419.8	69262.4	80006.7	75368.1	97658.8	71558.4	78361.9	74416.9	87915.7	71943.4	77630.1	117451	56579.1	DYNC1LI1	81999.4	4.91381
DYNC1LI2	22764.9	12217.9	16544.7	12792.3	22086.5	12817.7	17434.5	16380	19869.9	5054.22	15795.9	35296.9	54099.3	DYNC1LI2	17421.3	4.24108
DYNLL1	531740	351543	485988	549537	843606	595772	461642	895485	449116	809326	466253	1065050	10365.9	DYNLL1	625422	5.79617
DYNLL2	103722	92239.2	138821	119029	194382	118134	164586	131997	136803	135273	191682	276697	10349.8	DYNLL2	150280	5.1769
DYNLRB1	218790	185643	178323	220057	359416	182275	260751	255128	217000	300857	227483	287693	10888.1	DYNLRB1;DYNLRB2	241118	5.38223
DYNLT1	64626	181196	90674.5	72973.7	129020	79979	110948	159726	79820	80513	155991	87205.5	12452	DYNLT1	107723	5.03231
DYNLT3	42574.8	63203.8	53370.5	NA	48311.3	NA	84415.1	48303.8	NA	29632.7	NA	NA	13061.7	DYNLT3	52830.3	4.72288
DYRK1A	7464.3	7841.54	7416.47	NA	8843.11	4681.7	12107.8	5494.84	4895.39	6810.02	NA	NA	85583.8	DYRK1A	7283.91	3.86236
EARS2	NA	5933.5	5542.16	NA	14275.9	NA	8683.59	NA	NA	4735.22	NA	12761.7	58688.6	EARS2	8655.34	3.93728
EBNA1BP2	142611	122135	159183	177467	168477	120862	227981	186147	180317	158294	174453	250040	34852	EBNA1BP2	172331	5.23636
EBP	550288	1546530	895093	730163	1632960	765680	1085610	2072000	858783	907884	1349440	1280350	26352.8	EBP	1.13957e+06	6.05674
ECE1	NA	NA	NA	NA	6469.03	NA	NA	3301.26	NA	NA	NA	NA	87163.7	ECE1	4885.15	3.68888
ECH1	455619	496443	475909	404923	801055	367940	749016	520228	456613	540553	546871	631510	35816.2	ECH1	537223	5.73015
ECHDC1	60152.1	47517.6	44611.1	64213.1	73492.3	53562.9	73085	67481.7	59934.5	84350.7	59484.3	99328.2	33698	ECHDC1	65601.1	4.81691
ECHS1	365982	301126	375922	431169	377471	233641	438628	296758	273645	378456	331594	396979	31387.4	ECHS1	350114	5.54421
ECI1	84058.4	83628	88175.5	93426.2	119454	94911.3	173390	111354	72082.4	106855	121682	148358	32816	ECI1	108115	5.03388
ECI2	47879.5	53844.1	45487.7	48846.7	79840	37909.9	77155.1	35878.6	59444.9	81472.1	54062.8	45196.3	43585.1	ECI2	55584.8	4.74496
ECPAS	35251.1	38927.3	38020.7	41657.4	58745.9	31786.6	50820.5	50331.6	41672.2	55018.2	50010.6	61271.8	204291	ECPAS	46126.2	4.66395
ECSIT	NA	NA	NA	NA	2314.91	NA	NA	4403.98	NA	3923.29	3025.17	NA	49148.1	ECSIT	3416.84	3.53362
ECT2	NA	NA	NA	NA	4469.1	NA	NA	6289.73	NA	3345.59	NA	NA	103505	ECT2	4701.47	3.67223
EDC3	28012.8	28079.6	33541.6	23425.6	48315.4	21085.8	46395.4	29829.3	30171.2	30355.4	34193.8	38894.1	56077.5	EDC3	32691.7	4.51444
EDC4	85614.3	100942	108825	103589	147887	98773.8	110835	112768	83269.1	106562	115705	133578	151661	EDC4	109029	5.03754
EDF1	229693	249669	327056	243570	499851	203562	314948	354246	243226	276546	350448	553753	16368.7	EDF1	320547	5.50589
EEA1	25873.8	20662.5	23326.8	25606.5	27043.1	21775.2	23743.3	14071.1	16692.5	30307.3	22645.8	38856	162466	EEA1	24217	4.38412
EED	63540.6	55769.3	51999.2	65063.5	83519	57631.6	71131.8	79277.8	74820.5	85601.8	83133.3	82005.7	50197.7	EED	71124.5	4.85202
EEF1A1	6900050	7420000	6924000	7139890	8849230	6877280	10361600	7619100	9395750	7025890	10649300	6937170	50162.9	EEF1A1;EEF1A1P5	8.00827e+06	6.90354
EEF1AKNMT	7874.74	8581.66	6995.4	7460.95	10933.2	NA	8030.93	6629.38	5943.1	10972.8	9858.31	8632.19	78767.9	EEF1AKNMT	8355.7	3.92198
EEF1B2	865701	831947	1080590	773339	635881	777655	1031950	800144	1051130	1109260	1657650	2251670	24763.7	EEF1B2	1.07224e+06	6.03029
EEF1D	885620	817917	997035	967056	1699720	856617	962906	1476950	1251670	1356220	1334570	1694520	31121.8	EEF1D	1.19173e+06	6.07618
EEF1E1	202761	210264	225518	167664	261941	155680	230700	204059	188790	273767	189254	280795	19810.6	EEF1E1	215933	5.33432
EEF1G	1216150	923069	1277970	1192420	1326090	1123650	1580130	1125680	1462470	1257520	1535880	1459740	50118.8	EEF1G	1.29006e+06	6.11061
EEF2	2719930	2078570	2942470	2662750	2524160	2555130	3412410	3043840	3486430	3143640	3421350	3970900	95338.1	EEF2	2.9968e+06	6.47666
EEFSEC	25032.2	29434.9	21115	19530.6	38717	17588.1	24191.8	25678.6	19059	26222	24034.8	48684.7	65304.7	EEFSEC	26607.4	4.425
EFHD2	141746	157621	150883	126441	215957	142000	296472	407630	297752	241390	375868	361030	26697.3	EFHD2	242899	5.38543
EFL1	11512.3	8268.15	6931.21	8194.89	9034.18	7434.79	12302.6	10026.1	8334.57	6545.05	9062.11	5628.93	125430	EFL1	8606.24	3.93481
EFR3A	NA	NA	NA	NA	NA	1458.77	NA	1991.03	NA	NA	2560.6	NA	92924.3	EFR3A	2003.47	3.30178
EFTUD2	422481	363194	398825	399671	376533	437337	475744	310196	442188	438083	396428	546143	109436	EFTUD2	417235	5.62038
EGLN1	14284.3	10986.9	NA	19409.3	29165.7	13431.5	7381.16	11685	17201.7	9710.27	12679.7	17918.5	46021	EGLN1	14895.8	4.17306
EGR1	28138	11610.4	22029.5	27943.8	49394.7	17416.4	28722.7	27691.1	29642	44007.8	17211.1	55986.8	57506.8	EGR1	29982.9	4.47687
EGR2	85502.5	176727	149765	185643	455262	149899	185361	246187	139061	163728	212227	262396	50301.7	EGR2	200980	5.30315
EHBP1L1	NA	NA	1991.85	NA	NA	NA	NA	NA	NA	1978.99	4215.67	NA	161854	EHBP1L1	2728.84	3.43598
EHD1	301148	353924	345268	390881	521978	368771	401509	354919	350299	495525	479395	553141	60626.9	EHD1	409730	5.6125
EHD4	76947.9	61981.8	63601.6	127389	115871	68790.9	143561	124489	109845	140263	126416	190532	61175.1	EHD4	112474	5.05105
EHMT1	2972.68	3258.14	NA	NA	4759.63	2947.94	3249.76	3841.08	NA	NA	2945.05	6026.8	141466	EHMT1	3750.14	3.57405
EHMT2	4314.7	4429.44	4524.13	NA	5848.3	3962.21	6061.6	3941.13	NA	4029.87	3517.21	NA	132370	EHMT2	4514.29	3.65459
EIF1	800031	873727	1047350	1063830	1144860	1028520	1354350	1271870	1448130	668325	1595140	2938530	12732.5	EIF1	1.26956e+06	6.10365
EIF1AD	NA	19682.7	NA	NA	56619.6	NA	NA	NA	39196.1	22374.7	NA	57667.9	19053.1	EIF1AD	39108.2	4.59227
EIF1AX	217503	278406	352361	420111	463786	152357	306217	565740	287071	518893	392006	267542	16460.4	EIF1AX	351833	5.54634
EIF1AY	56957.1	NA	93613	62831.8	NA	52024.2	95358.6	60187	NA	57319.3	NA	136667	16442.4	EIF1AY	76869.8	4.88576
EIF1B	NA	NA	NA	NA	81090.9	NA	NA	57835.9	NA	72275	NA	NA	12823.6	EIF1B	70400.6	4.84758
EIF2A	120953	94242.3	126787	134438	156458	85529.7	152360	120847	120935	158616	123057	167331	64990.1	EIF2A	130130	5.11438
EIF2AK2	147185	129580	85943.9	155042	158833	70710.3	142171	154587	101250	188287	215874	161821	62094.3	EIF2AK2	142607	5.15414
EIF2B1	124213	123444	176199	137487	131132	140100	141701	146768	154282	153048	170137	189687	33712.2	EIF2B1	149016	5.17323
EIF2B2	45232	56228.9	59367.6	47301.4	75077.2	49244.9	62538.3	62667.8	41511.9	45089.7	65942	100867	38989.6	EIF2B2	59255.7	4.77273
EIF2B3	30609.8	25611.1	35321.1	34261.4	41556.7	27376.8	38414	29783.8	32124.7	35265.1	39381.7	54080	50240.3	EIF2B3	35315.5	4.54797
EIF2B4	28657	30416.1	39745.9	20633.8	42807.7	28151.9	49684.7	37586.6	25092.6	26771.7	34286	43516.8	57557.2	EIF2B4	33945.9	4.53079
EIF2B5	24641.9	26404.3	35106.6	30403.1	33994.6	26080	49346.1	30463.4	35644.4	29620.4	28409	33280.9	80379.9	EIF2B5	31949.6	4.50446
EIF2D	22396.1	15379	15018.5	21231	29634.8	25291.5	29242.4	19656.3	25108.6	23795.7	22398.5	37577.2	64706.5	EIF2D	23894.1	4.37829
EIF2S1	344285	214299	342098	301598	365825	305070	473409	295806	341002	317952	292284	588046	36112.2	EIF2S1	348473	5.54217
EIF2S2	291610	265398	265017	335148	368763	225660	392775	318700	302412	347124	398969	792932	38388.4	EIF2S2	358709	5.55474
EIF2S3	477256	408139	640465	591657	768576	459315	795006	634919	654617	767262	725323	798564	51169	EIF2S3;EIF2S3B	643425	5.8085
EIF3A	360463	438500	468523	400547	634629	369215	541962	487025	454751	550433	539248	684406	166569	EIF3A	494142	5.69385
EIF3B	330012	244848	350942	317206	339635	335549	400990	283510	373926	355068	408830	540680	92481.6	EIF3B	356766	5.55238
EIF3C	314293	290061	315839	312655	390245	276340	384629	294486	349971	305603	360893	532791	105408	EIF3C;EIF3CL	343984	5.53654
EIF3D	355165	384487	423180	370085	430769	408605	492720	365877	548246	482285	481145	436218	63972.8	EIF3D	431565	5.63505
EIF3E	320977	344583	373447	374011	404315	368817	424467	468351	483736	481270	399223	580963	52220.8	EIF3E	418680	5.62188
EIF3F	638393	601918	803856	515433	845894	650062	821937	744749	785168	864445	914711	993084	37563.9	EIF3F	764971	5.88364
EIF3G	191490	206262	232560	224744	325291	177187	288269	188787	272527	231290	301901	385267	35611	EIF3G	252131	5.40163
EIF3H	177387	185403	262954	153835	301686	177540	334897	209879	277754	188127	223591	260671	39930.3	EIF3H	229477	5.36074
EIF3I	246261	255469	304258	283216	424929	323299	397362	384460	420909	487798	535798	647109	36501.8	EIF3I	392572	5.59392
EIF3J	103232	79034.9	126319	164287	111874	87875.4	129048	97583.8	157859	99139.5	135368	214353	29062.4	EIF3J	125498	5.09864
EIF3K	409938	465836	529917	471869	815974	358219	527461	584656	504083	587704	585521	773978	25059.7	EIF3K	551263	5.74136
EIF3L	475840	348136	464671	465616	485114	395053	465002	425950	496948	486581	603862	533192	66727	EIF3L	470497	5.67256
EIF3M	451569	436624	444770	536854	393646	484808	601076	467676	612577	551568	694234	748763	42502.9	EIF3M	535347	5.72864
EIF4A1	1923740	1862140	2125310	2284400	1701980	1845840	2442100	1999090	2492910	2186430	2564230	2993500	46153.9	EIF4A1	2.20181e+06	6.34278
EIF4A2	32178.4	48725.3	27049.4	55173.6	47659.2	35331.5	42635.4	37696.3	41072.5	36284.3	32451.8	55938.3	46402.3	EIF4A2	41016.3	4.61296
EIF4A3	948831	868238	1016760	916747	1050350	852360	940293	755144	1031770	855422	878125	1278200	46871	EIF4A3	949353	5.97743
EIF4B	103197	108485	161546	139789	199574	89941.4	193430	164090	146184	107070	179555	249785	69151.2	EIF4B	153554	5.18626
EIF4E	147390	117307	184124	153614	195675	149463	208146	156759	166723	176413	190679	288652	25097.3	EIF4E	177912	5.25021
EIF4E2	25449.4	21455	NA	31700.4	32759.9	26232.6	32323.2	26285.6	18694.5	29510	23270.1	35829.2	28362	EIF4E2	27591.8	4.44078
EIF4ENIF1	NA	5118.39	NA	NA	5841.27	NA	NA	4740.9	NA	5734.6	NA	NA	108201	EIF4ENIF1	5358.79	3.72907
EIF4G1	188407	171629	233543	200157	309104	179845	285124	250742	261911	237580	301164	455436	175491	EIF4G1	256220	5.40861
EIF4G2	82297.1	88753.8	110301	115660	99376.7	99586.6	127458	122661	119019	130927	118059	129624	102362	EIF4G2	111977	5.04913
EIF4G3	1004.07	NA	1484.85	NA	NA	2493.23	NA	NA	2092.17	NA	NA	NA	176652	EIF4G3	1768.58	3.24762
EIF4H	740250	494479	727038	933087	776057	778505	745745	588757	806354	798915	959970	1456870	27385.1	EIF4H	817169	5.91231
EIF5	64463.4	66187.3	71071.5	90538.6	91616.7	62963.7	118706	93321.8	82994.4	85960.8	138582	120881	49222.7	EIF5	90607.3	4.95716
EIF5A	3402770	2439720	3234960	3484120	4489470	3080380	4283160	3154450	3505230	3672590	3957400	5419210	16802.7	EIF5A;EIF5AL1	3676955	6.56549
EIF5B	133912	114260	150112	133514	174946	106054	182433	141960	149686	152690	162108	211670	138827	EIF5B	151112	5.1793
EIF6	280545	211815	267762	356672	341841	255187	308388	366371	366019	320523	416133	592421	26599.1	EIF6	340306	5.53187
EIPR1	NA	15716.2	20816	11235.7	23180.6	NA	20527.2	31550.2	14441.5	16671.5	21215.1	25159.8	43603.3	EIPR1	20051.4	4.30214
ELAC2	35920	35751.8	43589.5	49398.9	57993.5	51040.6	58472.1	35002.5	50464.4	60192.4	43559.3	46522.9	92219	ELAC2	47325.7	4.6751
ELAVL1	935792	879072	1105580	976190	1231420	810010	1067450	981088	861839	1191870	801388	1422080	36091.9	ELAVL1	1.02198e+06	6.00944
ELF1	45583.2	93443.5	58311.9	73543.4	157297	48618.5	51204.5	118145	46658.7	66192.3	74454.6	69124.3	67497.9	ELF1	75214.7	4.8763
ELL	NA	NA	5608.6	NA	NA	NA	6235.92	NA	NA	6646.2	7235.83	NA	68264.7	ELL	6431.64	3.80832
ELMO1	94072.6	106075	126804	144853	175406	113056	124621	140658	117120	145286	161315	194444	83829.5	ELMO1	136976	5.13664
ELMO2	15377.8	18092.9	13813.1	15419.6	39822.7	15951.6	13908.5	24564.7	23827.5	14138.9	21369.1	24554.8	82615.1	ELMO2	20070.1	4.30255
ELMSAN1	3773.85	5044.61	4309.59	3981.07	9712.06	5456.23	7469.26	4711.66	4639.58	4555.42	6179.42	9576.77	114989	ELMSAN1	5784.13	3.76224
ELOA	NA	NA	NA	NA	6071.71	NA	NA	5580.36	NA	2710.99	7372.17	5495.82	89908.8	ELOA	5446.21	3.73609
ELOB	67483.9	86877.5	101929	72507.5	119563	84783.7	125486	60266.4	119545	68404.9	91444.9	122839	13132.8	ELOB	93427.6	4.97048
ELOC	149512	173705	107045	207397	271028	153053	173906	163276	198229	170274	222004	366959	12473.2	ELOC	196366	5.29307
ELOF1	NA	423653	NA	NA	576456	NA	NA	430178	NA	604277	NA	NA	9461.85	ELOF1	508641	5.70641
ELOVL1	55077	78263.8	60205.2	69398.3	124955	61944.6	126991	80993.5	98259.2	101416	76834.4	102409	32662.7	ELOVL1	86395.6	4.93649
ELOVL5	82106.3	NA	NA	73443.6	NA	63448.7	NA	NA	111994	98926	110100	40506.1	35293.4	ELOVL5	82932.1	4.91872
ELP1	10354.6	9571.33	10852.3	13328.3	11996.3	9386.31	10949.1	16339.9	10334.5	12707.2	17363.1	20287.7	150254	ELP1	12789.2	4.10684
ELP2	8803.37	4608.28	8044.05	10388.2	10582.1	8520.56	11906.4	8925.1	9709.58	12302.9	8310.85	NA	92500	ELP2	9281.94	3.96764
ELP3	11676.4	14911.6	13883.3	14392.9	14017.4	12233.6	21699.6	10837.5	14963.6	8417.29	13206.2	13386.8	62258.9	ELP3	13635.5	4.13467
ELP4	NA	8396.68	NA	NA	17895.1	6702.83	NA	12303.9	NA	7639.39	7015.42	9621.35	46587.7	ELP4	9939.24	3.99735
ELP5	8737.19	NA	NA	11698.9	NA	16764.3	NA	NA	19001.9	NA	NA	NA	34841.2	ELP5	14050.6	4.14769
ELP6	7628.73	NA	8591.8	NA	NA	7829.28	NA	NA	9936.5	8689.33	10488.8	10987.3	29793.4	ELP6	9164.53	3.96211
EMB	NA	22326.3	17511.4	NA	32192.3	23388.7	29779.5	34207.5	NA	22494.1	33712.9	52533.9	36881	EMB	29794.1	4.47413
EMC1	31206.3	30286.7	29055.5	26640.6	28272.5	26222.5	48282.4	33733.5	36632.6	34202.7	35476.9	39583.7	111759	EMC1	33299.7	4.52244
EMC10	NA	NA	NA	17770	NA	20760.6	NA	NA	33708.5	NA	17492.8	52153.3	27346.8	EMC10	28377	4.45297
EMC2	64292.1	48363	54105.9	70992	66567.5	68733.6	86413.3	50113	59743.5	69063.1	62571	151413	34833.5	EMC2	71030.9	4.85145
EMC3	24483.2	24857.8	37813.6	26734.6	31617.5	23155.7	36915.3	35170	28338.3	35304.9	33427.8	39297	29952	EMC3	31426.3	4.49729
EMC4	NA	NA	NA	NA	NA	26459.3	NA	NA	NA	NA	NA	29804.9	20086.6	EMC4	28132.1	4.4492
EMC7	53244.7	33039.1	49958.8	NA	96584.6	54637.3	NA	74751.7	51780.1	41850.1	62473.2	77735.6	26470.6	EMC7	59605.5	4.77529
EMC8	22066.8	21099.9	24629.6	27407.3	31143.7	20165.2	40106.8	22916.7	21669.5	38745.5	NA	51819.7	23773	EMC8	29251.9	4.46615
EMD	304195	195514	213523	307772	353690	233965	321176	280334	357248	324628	245414	344527	28993.9	EMD	290166	5.46265
EMG1	118423	99358.3	129814	147345	99348.9	107600	170700	120239	118050	79791.5	98183.3	174429	26720.1	EMG1	121940	5.08615
EML2	44033.1	33140.7	35595.2	36166.5	40994.9	31783.6	58157	44643.4	50386.8	39938.3	42336.9	41779.1	70678.8	EML2	41579.6	4.61888
EML3	12302.7	15916.8	14206.5	16128.3	26124.1	NA	19834.6	22973.4	17399	14280.9	13583.8	21676.9	95196.8	EML3	17675.2	4.24736
EML4	41979.9	50323.5	43664.6	50887.8	73498.6	40573	67793.7	57745.2	46346.5	50269.8	73371.8	78109.5	108916	EML4	56213.7	4.74984
EMP3	NA	NA	NA	NA	45158.4	NA	NA	25696.9	NA	NA	69557.4	139782	18429	EMP3	70048.7	4.8454
ENDOD1	18599.6	15898.6	14581.2	NA	22552.8	16446.7	26121.5	22316.4	18575.1	27178.4	22647.1	30414.5	55016.6	ENDOD1	21393.8	4.33029
ENO1	10231900	7535550	7979390	10559900	10537200	10177000	9150390	8348060	10105400	10102200	9208210	13111200	47169	ENO1	9.75387e+06	6.98918
ENO2	65791	47719.7	43119.9	61209.6	28685.4	39821.8	83015.1	53631.3	54690.6	63668.5	46976.6	39133.1	47268.6	ENO2	52288.6	4.71841
ENPP4	NA	NA	NA	NA	8053.72	NA	NA	14063.1	NA	8072.04	NA	NA	51641.1	ENPP4	10063	4.00273
ENSA	NA	45236.3	62104.3	71370	121659	74305.9	91135.7	131550	98078.9	78570.7	125854	198533	13389	ENSA	99854.3	4.99937
ENTPD1	13303.2	26736.9	24347.7	NA	61545.5	43434.5	26842.7	87611.4	75927.9	24136.3	104684	136247	57964.5	ENTPD1	56801.6	4.75436
ENY2	137349	97867.2	145547	101152	117915	103661	180414	124913	147581	186074	73274.7	159532	11528.6	ENY2	131273	5.11818
EOGT	NA	4556.63	NA	NA	8306.19	NA	5036.55	8833.24	NA	NA	NA	NA	62010.7	EOGT	6683.15	3.82498
EOMES	NA	NA	NA	NA	NA	NA	NA	21253.2	8561.22	NA	8115.87	NA	72731.9	EOMES	12643.4	4.10186
EP300	6809.96	6621.04	8109.21	7736.58	9825.04	6512.91	9529.6	7060.86	6349.27	3957.9	6369.49	12092.7	264161	EP300	7581.21	3.87974
EP400	NA	1872.58	3321.11	2345.97	3586.66	NA	1759.47	2549.83	NA	1797.55	1755.98	NA	343489	EP400	2373.64	3.37542
EPB41	29878.6	54631.9	32978.5	43404.5	81201.9	27591	51093.8	54255.9	26051.4	33140.6	48617.9	41020.4	97016.9	EPB41	43655.5	4.64004
EPB41L2	17667.6	19577.1	25941.7	15979.9	31186	15098	7607.7	15338.8	15246.8	16369.1	29203.7	23544.1	112588	EPB41L2	19396.7	4.28773
EPG5	NA	NA	NA	NA	NA	NA	NA	NA	NA	538.332	666.212	NA	292481	EPG5	602.272	2.77979
EPHX2	NA	4850.61	NA	NA	5028.38	NA	NA	NA	NA	NA	NA	NA	62615.7	EPHX2	4939.49	3.69368
EPN1	NA	9519.15	NA	NA	12597.4	NA	NA	6300.75	NA	NA	10324.7	NA	60293.3	EPN1	9685.5	3.98612
EPRS	331427	278687	320866	312568	361715	267005	388293	307243	367759	385835	367904	573559	170591	EPRS	355238	5.55052
EPS15	31635.9	25451.4	31863.4	31463.3	45333.1	25078.4	44461.6	39728.1	33391.3	44319.2	47368	65496.8	98655.7	EPS15	38799.2	4.58882
EPS15L1	19938.4	18309.1	20242	20620.8	30734	19018.3	25131.3	22602.3	21127.9	24240.5	23859.7	45047.9	94255.1	EPS15L1	24239.3	4.38452
ERAP1	37497	34228.4	21843.1	39810	41443.2	27272.6	41341.8	40175.5	23583	37913.2	38440.1	27379	107235	ERAP1	34243.9	4.53458
ERAP2	16920.6	18099.2	10878.5	20543	17389.3	8931.61	19568.3	12617.6	6608.96	20988	15186.3	6999.16	110462	ERAP2	14560.9	4.16319
ERBIN	6700.96	4724.9	6405.26	NA	5625.9	6642.55	8517.8	5857.48	7382.39	6812.71	10263.8	7622.36	158298	ERBIN	6959.65	3.84259
ERC1	NA	NA	3791.75	NA	NA	NA	5846.37	NA	NA	NA	7014.43	NA	128086	ERC1	5550.85	3.74436
ERCC2	4115.71	NA	4147.89	NA	6495.7	NA	4426.52	4590.02	NA	4881.69	NA	5924.32	86909.2	ERCC2	4940.26	3.69375
ERCC3	NA	4128.18	4502.86	NA	NA	NA	5213.7	NA	NA	4494.06	NA	4115.75	89277.7	ERCC3	4490.91	3.65233
ERCC4	3531.38	NA	NA	NA	NA	3269.92	NA	NA	NA	NA	NA	NA	104486	ERCC4	3400.65	3.53156
ERCC5	3895.48	2685.21	3003.75	3152.96	3786.33	3419.41	3290.8	3336.73	4442.93	3014.53	4211.61	6261.7	133108	ERCC5	3708.45	3.56919
ERCC6L	NA	NA	1465.19	NA	NA	NA	3653.46	NA	NA	NA	NA	NA	141103	ERCC6L	2559.32	3.40813
ERG28	58015.3	129372	123652	68789.3	206814	46838.4	155453	143178	99553.3	107863	213514	299116	15863.9	ERG28	137680	5.13887
ERGIC1	39231.8	28016.5	35038.6	30883.6	NA	26343.1	39554.8	NA	27883.8	27281	26570.5	44612.4	32592.3	ERGIC1	32541.6	4.51244
ERGIC2	7966.13	8046.72	7772.23	NA	NA	NA	10414.7	14763.5	NA	8644.81	6602.94	NA	42548.7	ERGIC2	9173	3.96251
ERGIC3	15437.4	NA	13585.1	NA	14142.7	7572.39	NA	10758.6	12932.5	9626.28	14095.9	18638.4	43222.4	ERGIC3	12976.6	4.11316
ERH	1831900	1860070	2015790	2271580	2835080	2251050	2630870	1918080	1949290	2598950	2223760	1851520	12258.9	ERH	2186495	6.33975
ERI1	47101.3	39222.7	50014.9	39380.3	47743.5	52078.5	78115.6	86069.9	69823.3	53094.8	69368.6	99130.4	40063.9	ERI1	60928.7	4.78482
ERI3	NA	12970.9	11018.4	NA	9888.53	NA	17038.2	13195.5	9535.46	9133.2	12157.7	NA	37238.2	ERI3	11867.2	4.07435
ERLEC1	7842.39	12180.6	10143.3	11209.7	13596.3	6544.23	10697.2	15462.5	6492.33	14092	13031.1	NA	54858.2	ERLEC1	11026.5	4.04244
ERLIN1	12536.2	16031.3	17913.5	11959.6	23480.8	15024	18411.2	18537.9	15683.9	24251.4	25259	NA	39171.1	ERLIN1	18099	4.25765
ERLIN2	57543.4	64985.1	73996.1	57716.9	71884.2	60620.1	85860.6	43427	50654.7	19912.5	67891.8	94950.3	37839.5	ERLIN2	62453.6	4.79556
ERMP1	8662.65	8270	6894.33	13984	16285.9	9739.59	9590.65	NA	12543.6	8911.57	17392.8	24080.7	100231	ERMP1	12396	4.09328
ERO1A	395693	241361	245470	401484	295935	226632	473193	230175	283610	381796	276462	315793	54392.7	ERO1A	313967	5.49688
ERP29	285237	201389	197739	301029	271366	207725	280978	201676	147860	300735	204793	279900	28993.4	ERP29	240036	5.38028
ERP44	78580.2	48279.2	70078.5	59808.2	60276.6	54095	101354	67813	58038.2	77778.5	87372.1	193210	46971.2	ERP44	79723.6	4.90159
ESD	282536	301440	395467	411258	434615	407494	331758	252389	344810	254030	346228	548920	31462.8	ESD	359245	5.55539
ESF1	12883.1	9268.2	16842.2	9505.6	15612.3	13460	25701.4	19930.6	13829.7	12437.8	9026.64	12233.1	98796.1	ESF1	14227.6	4.15313
ESS2	NA	NA	NA	NA	6549.7	NA	NA	5197.03	NA	NA	NA	3725.73	52568.1	ESS2	5157.49	3.71244
ESYT2	88108.5	100615	104423	92620.8	120881	96619.7	99025.3	78666.5	81695.9	99345.5	108847	141580	102357	ESYT2	101036	5.00447
ETF1	239746	165531	212281	277822	239893	207325	285084	219290	207414	232640	265684	347105	49030.9	ETF1	241651	5.38319
ETFA	642615	463516	605188	637890	963761	570141	544146	461621	461549	697363	558694	715497	35079.6	ETFA	610165	5.78545
ETFB	716044	598805	545579	801811	884787	590168	637665	448394	492682	848359	488394	578102	27843.6	ETFB	635899	5.80339
ETFDH	15218.7	14683.8	21668.8	16761.8	23836.6	16416.7	21999.7	13951.4	14957.1	15538.2	17572.6	21243.8	68495.4	ETFDH	17820.8	4.25093
ETHE1	222876	307482	246201	157955	297800	175720	281847	231053	173405	189912	194729	284077	27872.9	ETHE1	230255	5.36221
ETS1	32257.6	31709.9	43766.8	33581.1	30889.5	20280.9	30579.9	47882.8	31651.3	28443.9	29664.8	42428.9	50407.9	ETS1	33594.8	4.52627
ETV6	NA	8288.3	NA	NA	NA	NA	NA	8942.8	NA	9284.38	NA	NA	52999.9	ETV6	8838.49	3.94638
EVI2B	16747	16151.5	34662.4	18169.1	37326.6	21805.6	32780.7	20261.9	23227.2	18953.9	26832.3	51332.9	48666.3	EVI2B	26520.9	4.42359
EVL	637999	779204	906741	668585	1181340	577785	681314	653225	539500	684651	773433	1200310	44619.8	EVL	773674	5.88856
EWSR1	409728	339016	339554	581399	753345	387030	518791	441372	531047	598786	682941	576837	68478.2	EWSR1	513320	5.71039
EXD2	NA	NA	NA	NA	466.726	NA	1327.39	NA	NA	NA	NA	NA	70352.6	EXD2	897.058	2.95282
EXOC1	12941.5	14984.4	10807.2	10844.8	17483.3	15458.6	17053.3	18091.6	17386.8	16887.3	15403.8	10960.4	101982	EXOC1	14858.6	4.17198
EXOC2	17165.4	16190.3	16116	20291.3	25288.1	15924	22583.5	20637.2	15097.3	16235.6	19800	14627.3	104066	EXOC2	18329.7	4.26315
EXOC3	6357.8	9021.95	9198.93	NA	16105.4	6926.88	10782.5	7275.24	NA	7508.66	7773.96	NA	85567.4	EXOC3	8994.59	3.95398
EXOC4	19308.9	17928.3	22098.9	15365.7	25456.4	18524.7	29492.3	21923.9	22640.1	21454.9	27231.7	47769.9	110498	EXOC4	24099.6	4.38201
EXOC5	9830.17	10758.7	8430.53	13208.2	17913.1	9600.11	20301.3	16221.4	13906.4	12526.5	11306.6	22433.8	81852.9	EXOC5	13869.7	4.14207
EXOC6	NA	NA	NA	NA	NA	NA	NA	NA	NA	3624.95	3478.25	NA	93722.3	EXOC6	3551.6	3.55042
EXOC7	12146.9	14515.8	12679.5	12117	21750.5	12755.6	15507.3	15285.3	15187	12113.9	12310.6	20388.7	83381.9	EXOC7	14729.8	4.1682
EXOC8	4351.14	5156.97	6235.25	NA	11088.6	8344.31	NA	4405.35	NA	4661.34	4789.03	NA	81799.1	EXOC8	6129	3.78739
EXOSC1	49500.5	61360.9	50589.8	54736.9	59583.6	38674.8	46748.4	51786.5	49624.2	68395.7	50716.3	106747	21451.8	EXOSC1	57372.1	4.7587
EXOSC10	87313.2	63685	71213.7	75980.8	85877.7	67812.1	85596.3	74517.1	83006.6	83431.4	72016.2	101515	100831	EXOSC10	79330.4	4.89944
EXOSC2	139929	126404	139781	134489	141112	108194	169991	122411	120207	106834	103748	128709	32789	EXOSC2	128484	5.10885
EXOSC3	89590.1	92248	91348.8	89649.8	89528	66717.5	127238	90329.7	87676.2	90783.9	91094	137530	29572.2	EXOSC3	95311.2	4.97914
EXOSC4	154252	69032.7	116273	117229	100613	77172.1	135072	75474.4	70646.8	99910.1	100919	135022	26383	EXOSC4	104301	5.01829
EXOSC5	83582.4	97870.8	83971.8	120536	94877.1	71413.9	140185	94891	85016.4	111209	85417.3	106019	25248.9	EXOSC5	97915.8	4.99085
EXOSC6	78426.1	56414.1	90139.9	87721.8	113805	65790.1	82852	78120	69741.6	98976.6	82495.3	155238	28235.1	EXOSC6	88310	4.94601
EXOSC7	70270	62370	62113.9	54390.8	90736	46578.5	83529.3	89133.3	62451.3	112760	83431.4	84734.9	31821.4	EXOSC7	75208.3	4.87627
EXOSC8	48494.4	52596.3	80452.1	69853.7	90397.6	64010.9	74387.2	58335.6	53671.2	104421	64546	156367	30039.6	EXOSC8	76461.1	4.88344
EXOSC9	97299.8	51035	57159.7	77400.4	37733.3	59264.3	81005.9	59041.2	74775.3	57414.9	77079.9	62411.3	48949	EXOSC9	65968.4	4.81934
EYA3	NA	14988.4	NA	NA	NA	NA	15722.3	NA	NA	NA	NA	NA	62662.8	EYA3	15355.4	4.18626
EZH2	15038.2	15732.1	19148.8	15100	25845	10511.3	15285.8	20683.1	12725.4	20501.5	25986.8	32174.3	85363.2	EZH2	19061	4.28015
EZR	600983	606156	667666	712590	1001710	678627	742818	643929	686833	775875	759164	1321180	69412.8	EZR	766461	5.88449
F11R	9255.98	7813.26	NA	18100.9	12336.1	14098.6	NA	3678.22	NA	NA	9117.28	14985	32583.1	F11R	11173.2	4.04818
F8A3	NA	16659.1	NA	NA	14785.7	NA	NA	NA	NA	NA	NA	NA	39103	F8A3	15722.4	4.19652
FABP5	983521	789676	906012	1102210	1104370	944773	1126320	798577	1434920	997862	1533510	1815720	15164.4	FABP5	1.12812e+06	6.05236
FADD	NA	NA	NA	NA	NA	NA	NA	13114.6	NA	4741.18	NA	NA	23279.4	FADD	8927.89	3.95075
FADS2	49858.8	20916.5	39175.6	NA	30772.2	32666.6	26761.8	48583.8	45850.5	22462	40855.8	74418.9	52259.4	FADS2	39302	4.59442
FAF1	6373.62	NA	NA	7466.23	15289.7	6084.27	NA	NA	NA	5898.76	5761.9	12934.1	73954.1	FAF1	8544.08	3.93167
FAF2	69356.8	75909.2	81374.6	53916.7	110569	61998.3	83296.4	100116	94958.3	61595.7	88477.5	119844	52623.5	FAF2	83451	4.92143
FAH	15313.5	29593.2	21942.6	18978.3	26945.6	19278.2	28017.4	31605.1	28243.8	28110.5	24140.6	35614.5	46374.3	FAH	25648.6	4.40906
FAHD1	41153.4	38109.4	39108.3	39874.6	36299.3	36621.3	47725.6	43498.9	44168.8	41197.6	33497.8	45197.1	24842.9	FAHD1	40537.7	4.60786
FAHD2A	46923.1	65625.7	59602	47882.3	65412.6	37315.1	68751.7	57861	51980.6	68618.2	41377.1	79467.8	34596.2	FAHD2A	57568.1	4.76018
FAM107B	143328	161852	174233	122829	340738	158716	189726	176476	171108	162455	240149	367845	15557.7	FAM107B	200788	5.30274
FAM111A	4376.3	6639.88	6466.03	NA	6098.74	5843.25	6246.97	3360.5	NA	3735.68	5145.14	5439.01	70196.2	FAM111A	5335.15	3.72715
FAM111B	NA	7983.25	NA	7203.79	11918	NA	NA	10131.9	NA	NA	11335.1	23049.3	84674.4	FAM111B	11936.9	4.07689
FAM114A2	8004	9278.77	10458	8622.9	5575.8	11026.2	9511.5	13431.9	8643.09	8046.07	8116.77	16280.6	55468.2	FAM114A2	9749.63	3.98899
FAM120A	83085.2	81268.3	85125.8	93284.4	133413	83781.2	108195	117814	90358.7	78411.2	106856	161967	121888	FAM120A	101963	5.00844
FAM120B	2521.09	2277.96	NA	2440.31	4321.34	1915.04	NA	3540.88	NA	3221.35	2084.54	3877.43	103783	FAM120B	2911.1	3.46406
FAM129A	32756.1	38562.9	55908.7	47852.2	82499.9	49492.3	110606	133839	113736	81564.9	122884	107061	103135	FAM129A	81396.9	4.91061
FAM129B	25858.6	18766	19991.5	38885.3	11182	24368.1	30844	18250.8	35593.9	14698.7	21504.2	35246.4	84137.9	FAM129B	24599.1	4.39092
FAM136A	75731.1	70678.4	66859.2	118601	79774.2	61482.8	82297.8	38173.6	65178.2	70384.1	75985.7	138961	15641.2	FAM136A	78675.6	4.89584
FAM160B1	5737.58	4051.68	4985.53	5989.83	9314.08	5448.39	8353.98	8405.18	8639.73	6562.16	5746.9	9410.62	86558.3	FAM160B1	6887.14	3.83804
FAM162A	784687	796067	874057	568814	1056000	453169	986089	873213	597698	1001520	630530	979783	17342.4	FAM162A	800136	5.90316
FAM192A	23690.5	34875.6	33488.9	16949.1	65419.9	30716.4	40467.9	33813	36351.9	22243.4	96776.8	78651.3	28912.2	FAM192A	42787.1	4.63131
FAM207A	NA	NA	13853.4	NA	NA	NA	21460.2	NA	NA	9458.99	12477.3	NA	25456.3	FAM207A	14312.5	4.15571
FAM210A	42725.9	NA	NA	18256.8	NA	22832	NA	NA	33098.7	NA	NA	NA	30776.6	FAM210A	29228.3	4.4658
FAM241A	73352.5	44297.7	NA	64619.5	64403.3	89843.3	NA	NA	60212.3	69515.1	32177.6	25563.8	14652.6	FAM241A	58220.6	4.76508
FAM32A	NA	NA	NA	NA	NA	NA	NA	NA	NA	22698.3	25969.5	NA	13178.3	FAM32A	24333.9	4.38621
FAM3C	13646.9	16507.5	21301.5	9465.39	NA	NA	37803.1	NA	26247.5	26007.9	NA	NA	24680.5	FAM3C	21568.5	4.33382
FAM45A	NA	NA	8427.41	NA	NA	NA	12917.6	NA	NA	NA	NA	NA	40513.6	FAM45A;FAM45BP	10672.5	4.02827
FAM49A	NA	NA	NA	NA	NA	NA	NA	15456.3	7491.47	NA	NA	NA	37312.9	FAM49A	11473.9	4.05971
FAM49B	217948	224143	290290	209328	355439	203857	252777	238689	245309	246138	328990	327636	36748	FAM49B	261712	5.41782
FAM50A	75798.2	74494.8	64063.8	78323.8	95698.5	72418.3	74955.3	89339.8	85564.6	63068.6	75239	89367.6	40241.6	FAM50A	78194.4	4.89318
FAM76A	NA	7458.39	10706.7	NA	12345.4	NA	14196.4	NA	NA	NA	NA	NA	35049.2	FAM76A	11176.7	4.04831
FAM76B	NA	NA	7146.42	NA	NA	NA	6339.54	NA	NA	NA	NA	9771.19	38707.9	FAM76B	7752.38	3.88944
FAM91A1	6710.45	7158.47	7672.87	10379.1	8384.46	7048.5	5966.49	10676.5	6974.03	9910.88	7551.21	9451.32	93909	FAM91A1	8157.02	3.91153
FAM98A	25534.2	22203.5	20734.9	31703.2	25801.7	38754.4	22337.3	24952.6	32163.9	24419.9	24272.8	53200.4	55400.7	FAM98A	28839.9	4.45999
FAM98B	256735	251216	228346	312883	247998	233997	316423	289128	309563	301169	219711	421062	45547.2	FAM98B	282353	5.45079
FANCD2	10353.6	8967.8	9737.04	7991.94	16842	7813.25	8973.51	8272.91	8576.42	9508.2	11511.4	14126.4	164128	FANCD2	10222.9	4.00957
FANCI	52474.9	50877.8	54789	52020.6	49003.2	51349.4	61954.6	51902	53655.2	52043	59565.8	75004.4	149324	FANCI	55386.7	4.74341
FAR1	18890.3	27006.7	23711.1	22021	21067.1	15118.1	30157.8	31102.7	17168.3	15772.5	20812.6	23557	59356.7	FAR1	22198.8	4.34633
FARS2	NA	8864.57	7187.82	NA	NA	NA	14350.9	NA	NA	13490.4	7642.98	9620.23	52356.5	FARS2	10192.8	4.00829
FARSA	138883	127524	161314	147668	149818	164922	233818	148624	190293	153197	155045	297628	57563.6	FARSA	172394	5.23652
FARSB	165533	139254	162686	170835	155681	157615	203159	142933	210956	193342	170609	180718	66115.6	FARSB	171110	5.23328
FAS	18464.8	20866.7	19136.5	18338.9	42764.1	22203.9	32412	32783.8	28952.1	35098.7	32988.9	61842.5	37732.2	FAS	30487.7	4.48413
FASLG	NA	NA	NA	NA	16257	NA	NA	NA	NA	10774.4	10054.7	14279.3	31484.7	FASLG	12841.4	4.10861
FASN	317968	307136	372255	280231	362289	287811	373927	349319	399072	359782	415212	523266	273427	FASN	362356	5.55914
FASTKD1	2820.98	NA	NA	NA	NA	NA	NA	NA	NA	NA	NA	4501.16	97410.7	FASTKD1	3661.07	3.56361
FASTKD2	6702.53	3463.77	NA	NA	6764.03	8334.79	NA	6785.29	6840.33	10856.3	11786	12367.7	81462.9	FASTKD2	8211.19	3.91441
FASTKD5	8532.58	6501.4	5182.38	12389.8	6735	5918.08	10516.8	9972.76	8580.73	6086.44	5589.87	NA	86574.3	FASTKD5	7818.71	3.89314
FBL	664885	672144	615366	588076	927792	600111	1015010	813195	678556	756285	842060	906748	33784.2	FBL	756686	5.87892
FBLL1	75025.5	NA	148960	NA	45872.3	56561.3	NA	NA	NA	165627	83428.6	NA	34803.4	FBLL1	95912.4	4.98187
FBRS	NA	5185.81	NA	NA	5620.82	NA	NA	8229.48	7523.02	6793.4	6657.42	NA	48388.3	FBRS	6668.32	3.82402
FBXL18	NA	NA	NA	NA	NA	NA	2769.55	NA	NA	NA	1751.94	NA	88341.4	FBXL18	2260.74	3.35425
FBXL3	NA	NA	NA	NA	5366.69	NA	NA	NA	NA	3221.53	NA	NA	48707	FBXL3	4294.11	3.63287
FBXO38	NA	NA	NA	NA	2727.18	1376.6	NA	NA	NA	1548.35	NA	NA	133944	FBXO38	1884.04	3.27509
FBXO6	NA	5493.72	NA	NA	NA	NA	NA	9282.09	NA	NA	6680.51	NA	33932.6	FBXO6	7152.11	3.85443
FBXO7	36548.2	36167.8	38313	64789.8	41087.9	56730	59407.9	41010.1	64665.5	46810.3	50124.1	71244.8	58502.8	FBXO7	50574.9	4.70394
FBXW11	6216.77	NA	NA	NA	3839.55	NA	NA	NA	NA	NA	NA	14625.1	62090.9	FBXW11	8227.14	3.91525
FCF1	NA	21546.1	44369.3	23222.1	34229.4	NA	32659.5	NA	41255.6	47887	30357.8	NA	23369.6	FCF1	34440.8	4.53707
FCHO1	NA	NA	NA	NA	NA	NA	NA	2526.24	NA	3108.87	NA	NA	96860.9	FCHO1	2817.55	3.44987
FDFT1	96797.6	105769	115257	84567.5	94106.7	108937	109868	114704	97927.1	99103.5	135102	142733	48115.3	FDFT1	108739	5.03639
FDPS	96711	76232.9	102971	95600.9	111507	66449.2	101010	101759	68275.9	97674.1	99138.8	144690	48275.5	FDPS	96835	4.98603
FDX1	NA	NA	14444.9	NA	NA	NA	NA	16867.5	NA	26683.5	15640.3	36465.1	19392.7	FDX1	22020.3	4.34282
FDXR	39601.7	59099.7	91355.6	40221.7	82157.2	60471.3	108941	67141.4	64519	75269.6	70767.3	69173.4	53836.8	FDXR	69059.9	4.83923
FECH	17721.6	21006.7	14404.5	16555.4	34804.8	14374.3	18185.9	12859.9	13784.2	21486.9	12580	19252.2	47862.2	FECH	18084.7	4.25731
FEN1	713006	722909	700085	598481	1123220	651447	813110	830351	841781	912731	867690	792209	42593	FEN1	797252	5.9016
FERMT3	424993	403516	427978	498701	601219	401664	463488	392856	373267	495624	498929	591919	75952.8	FERMT3	464513	5.667
FGD3	NA	6237.69	7347.61	NA	8417.16	NA	5758.09	6876.79	NA	7229.01	NA	NA	79400.8	FGD3	6977.73	3.84371
FGFR1OP	NA	NA	NA	NA	15206	NA	NA	NA	NA	9016.51	NA	NA	43064.9	FGFR1OP	12111.3	4.08319
FGFR1OP2	15252.8	10566.3	NA	11935.8	20493.4	11034.6	NA	13817.9	13417.2	13073	13698.8	NA	29426.3	FGFR1OP2	13698.9	4.13668
FH	320199	406022	366445	358234	499044	316626	483030	309211	348521	367290	430349	518326	54637	FH	393608	5.59506
FHL1	7889.71	NA	NA	NA	NA	NA	NA	NA	10249.7	11000.6	21642.7	25023	36263	FHL1	15161.1	4.18073
FHOD1	18746.4	13888.6	18529.1	22627.7	36369.3	15048.2	25973.7	30089.4	23079.8	26021.2	27727.5	29751	126551	FHOD1	23987.7	4.37999
FIBP	NA	18526.3	NA	NA	NA	NA	NA	NA	NA	NA	11759.4	NA	41878.1	FIBP	15142.9	4.18021
FIP1L1	112665	128431	145111	115811	138643	118391	150387	127677	118684	118237	125657	136847	66526.4	FIP1L1	128045	5.10736
FIS1	131397	162856	158398	162324	154591	136955	211987	90089.7	135190	179514	122240	182939	16937.7	FIS1	152373	5.18291
FKBP11	137080	158287	104335	157426	156461	110622	291739	334392	243953	302915	245021	172894	22180.4	FKBP11	201260	5.30376
FKBP15	14756.3	19095.9	20854.9	15828.6	24568.6	18046.8	23881.4	23745.9	17664.6	24540	21439.1	35405.7	133630	FKBP15	21652.3	4.3355
FKBP1A	780052	489877	636172	842774	703416	619545	778185	489975	660312	906108	393671	792524	11950.7	FKBP1A	674384	5.82891
FKBP2	NA	73644.4	50249.6	102378	118052	98274.7	87716	69015.1	NA	111733	81596.3	106763	15649.3	FKBP2	89942.2	4.95396
FKBP3	407607	305854	284713	407377	405891	321826	253047	337407	473124	426316	360125	513831	25176.8	FKBP3	374760	5.57375
FKBP4	210030	147800	218285	208960	213515	167057	196776	179239	214273	231615	153821	247300	51804.6	FKBP4	199056	5.29898
FKBP5	201058	162217	209408	186731	260626	167660	173432	98641.9	123074	175079	132098	253345	51212.2	FKBP5	178614	5.25192
FKBP8	176823	207038	234330	210483	370826	221013	279347	240380	217490	267358	208285	285901	44561.7	FKBP8	243273	5.38609
FLAD1	6379.37	7337.47	6810.97	6478.02	7479.71	6975.27	NA	7129.79	NA	7759.2	6008.77	10749.2	65265.6	FLAD1	7310.78	3.86396
FLI1	20162.2	23619.5	29449.8	35858	41505.8	31583.1	20432	24724.3	26038.8	18883.8	44531.5	27482.7	50981.8	FLI1	28689.3	4.45772
FLII	89683.8	81895.3	89024.5	105360	131661	76256.9	102484	90333.9	96157	93046.6	98242.6	124983	144751	FLII	98260.7	4.99238
FLNA	847053	642116	757505	1018100	972287	580883	1362560	1308060	1151490	1159950	1320110	1542240	280739	FLNA	1.0552e+06	6.02333
FLNB	2125.18	NA	NA	2143.8	NA	817.746	NA	NA	NA	1539.94	1418.75	1734.99	278164	FLNB	1630.07	3.21221
FLOT1	121056	172802	184747	147240	208290	163614	172094	149202	142415	139050	204674	316284	47355.3	FLOT1	176789	5.24746
FLOT2	76664.4	119019	149019	92187.6	165392	97762.2	120031	101024	116610	114039	120314	146877	47064.2	FLOT2	118245	5.07278
FLYWCH2	10462.8	19850.9	28850.4	NA	44234.4	24971.1	22969.4	38729.1	27174.3	24357.5	32729.7	42949.1	14563.5	FLYWCH2	28843.5	4.46005
FMNL1	111574	141210	132922	145812	190208	129586	153785	137255	123644	120271	176056	176841	121854	FMNL1	144930	5.16116
FN3KRP	15650.8	22754.2	21289.1	8404.84	52858.4	17059.8	27520.8	36278.4	18811.7	26916.5	20491.2	55734.4	34412.2	FN3KRP	26980.8	4.43106
FNBP1	148350	133347	151319	151823	239637	139463	188910	200246	157315	169247	211413	274913	71306.8	FNBP1	180499	5.25647
FNBP4	12143.2	9806.64	NA	11503.8	11856	11478.5	16712.9	10629.1	17111.5	9533.07	16317.8	22573	110266	FNBP4	13606	4.13373
FNDC3A	NA	1634.89	NA	NA	3014.34	NA	NA	NA	NA	1702.39	2523.27	NA	131852	FNDC3A	2218.72	3.3461
FNTA	9093.43	NA	NA	9683.54	NA	8215.16	NA	NA	9503.19	NA	10048.1	10158.5	44408.6	FNTA	9450.32	3.97545
FOCAD	6468.85	7694.07	8118.13	6208.14	10024.2	6763.09	8459.08	8229.55	7815.32	8273.82	8192.55	12335.5	200072	FOCAD	8215.19	3.91462
FOS	145224	125706	213699	195901	269961	186556	67900.1	141720	169252	107950	129779	256246	40695.4	FOS	167491	5.22399
FOSB	72496.6	78293.8	85998.4	100339	168533	75998.2	102532	81322.9	106508	86188.4	129273	153271	35927.8	FOSB	103396	5.0145
FOSL2	29273.2	18799.1	21229.7	31368.1	46919.7	16509.4	33969.8	NA	22867.9	35287.4	43686	56170.2	35193.4	FOSL2	32371	4.51016
FOXK1	10742.9	10571.3	8289.64	20908.9	14735.8	8531.07	15710.1	15944.2	16833.2	12533.3	9129.78	28551.6	75457.3	FOXK1	14373.5	4.15756
FOXO1	NA	2823.33	2500.74	NA	NA	NA	4071.66	NA	NA	NA	NA	NA	69661.6	FOXO1	3131.91	3.49581
FOXP1	15876.9	15665.7	12263.4	13470	24783.1	11384.6	16812.7	NA	NA	9537.3	NA	12969.7	75316.6	FOXP1	14751.5	4.16884
FOXRED1	29665.6	29634.2	34064.9	25446.6	39665.2	33077.4	41864.5	19219.9	24313.9	24556.2	23718	44461	53811.5	FOXRED1	30807.3	4.48865
FPGS	NA	NA	NA	NA	NA	6753.3	NA	NA	NA	8848.28	9361.33	NA	64609.1	FPGS	8320.97	3.92017
FRA10AC1	NA	NA	7719.75	NA	8583.78	NA	7200.37	5963.24	8642.43	NA	NA	NA	37548.1	FRA10AC1	7621.91	3.88206
FRG1	77112.5	76690.2	110819	74180.1	120575	91356.4	106665	108449	152866	87510.8	165021	140698	29172.4	FRG1	109329	5.03873
FRYL	8863.78	11417.9	10399.9	11064.5	11807.5	9504.61	10227.1	8335.53	9571.02	8015.74	10070.9	13965.7	339598	FRYL	10270.3	4.01159
FSCN1	47267.4	34953	61741.6	65467.7	50007.1	54902.9	26564.5	22125.1	28059.7	37101.3	9088.18	50773.1	54530	FSCN1	40671	4.60928
FTO	13022.3	10068.8	9068.73	12984.6	15128	9881.15	17854	9584.19	19714	5579.97	10389.2	15411.1	58282	FTO	12390.5	4.09309
FTSJ1	13471.9	NA	19637.1	19166.1	24990.4	12832.8	NA	17707.5	20753.4	11085.7	17041.2	31206.8	36079.1	FTSJ1	18789.3	4.27391
FTSJ3	84581.6	57999.2	86685.8	87733.6	106671	78949.9	108864	86606.3	109364	123458	93053.5	138192	96558.5	FTSJ3	96846.6	4.98608
FUBP1	514773	529203	674914	630330	1073380	588050	823135	645816	622338	522985	651904	956851	67560.4	FUBP1	686140	5.83641
FUBP3	95721.3	99760.7	102414	110710	171139	92637.2	127936	116874	100237	126790	97790.5	193539	61640.4	FUBP3	119629	5.07784
FUNDC2	NA	15229.1	NA	NA	31986.4	NA	NA	26242.6	NA	NA	14749	23709	20675.7	FUNDC2	22383.2	4.34992
FUS	1107340	751943	927706	1139120	1522000	930205	784361	883077	1015180	1192970	1187880	1563850	53425.8	FUS	1.0838e+06	6.03495
FUT8	7294.78	9914.24	13920.8	10868.2	12991	8031.12	12794.8	NA	NA	11707.8	8818.23	NA	66515.8	FUT8	10704.6	4.02957
FXN	24655.7	22675.4	64870.5	56192	56311	21154.9	NA	40449.9	28778.3	53569.3	31365.1	51999	23135.1	FXN	41092.8	4.61377
FXR1	95367	78277	103938	115389	123075	80514.9	117764	101592	121569	141690	112906	118966	69720.8	FXR1	109254	5.03844
FXR2	14469.9	12077.1	10791	13838.4	12034.2	12871.3	13269.5	15933.2	12306.3	8961.67	11435.7	24422	74223.3	FXR2	13534.2	4.13143
FYB1	32768.7	71790.1	58022.5	48286.3	119869	38547.5	53724.6	51863	32955.1	36434.6	77677.7	60095.5	85387.1	FYB1	56836.2	4.75463
FYN	44766.6	47462.9	36040.8	58033.3	39962.1	43511.9	58103	35017	47925.9	42618.9	52743.4	56484.3	60761.9	FYN	46889.2	4.67107
FYTTD1	NA	NA	NA	NA	11571.4	NA	NA	8983.65	NA	NA	9070.31	NA	35818.3	FYTTD1	9875.12	3.99454
G3BP1	485969	386610	517511	469626	595141	653635	555346	531174	628155	601561	755956	937900	52164.2	G3BP1	593215	5.77321
G3BP2	128759	137371	152773	125149	301327	139024	174014	134916	148312	116302	197131	226171	54121.1	G3BP2	165104	5.21776
G6PD	107102	106434	136603	105672	90293	77177.2	148238	127226	133458	123032	166524	103940	59256.8	G6PD	118808	5.07485
GABARAP	NA	70342.8	NA	NA	NA	52926.1	NA	NA	93256.4	80364.3	NA	NA	13918	GABARAP	74222.4	4.87053
GABARAPL2	19880.9	NA	NA	NA	NA	NA	NA	NA	NA	23261.3	NA	NA	13666.8	GABARAPL2	21571.1	4.33387
GABPA	33243.9	29127.2	27337.8	40750.5	33959.6	27454.4	31802.3	33542.9	34368.2	43453.5	46220.6	60207	51295.2	GABPA	36789	4.56572
GABPB1	7299.33	18315.5	7347.97	5626.65	12557.6	9904.94	17013.8	8114.7	5745.78	6165.45	NA	NA	42482.7	GABPB1	9809.17	3.99163
GADD45GIP1	37776.7	47193.4	56927.2	41657.2	58570.6	33941.2	57293.1	30533.1	52079.9	55265.5	56124	63990.2	25383.8	GADD45GIP1	49279.3	4.69266
GAK	22311	28503.5	25672.6	21182.1	45172.1	22681.5	31395.8	26912.3	25744.5	22795.1	32978.8	38368.7	143191	GAK	28643.2	4.45702
GALE	9458.45	9692.69	16246.3	NA	NA	NA	11807.5	NA	5993.16	5937.69	NA	29095.9	38281.7	GALE	12604.5	4.10053
GALK1	64265.2	69724.1	73021.2	61875.1	122180	65060.3	109761	116986	91144	71711.2	92122.7	113007	42272.2	GALK1	87571.5	4.94236
GALK2	NA	6140.78	NA	NA	NA	NA	NA	10671.6	NA	NA	NA	NA	50378.3	GALK2	8406.19	3.9246
GALM	NA	10219.9	12189.6	23318	24951.3	NA	39308.1	20787.2	22932.8	48338.3	31258.3	22818.3	37765.5	GALM	25612.2	4.40845
GALNT1	NA	NA	NA	NA	NA	NA	NA	NA	NA	NA	5484.09	4711.56	64219	GALNT1	5097.82	3.70738
GALNT2	11275.3	5143.11	7819.68	9636.82	11085.6	7805.88	9123.45	8876.51	6124.71	14263.2	5327.63	10123.4	64732.8	GALNT2	8883.77	3.9486
GANAB	185900	124880	137291	205861	144302	123941	198388	148344	118864	176097	133211	136717	106874	GANAB	152816	5.18417
GAPDH	15515200	14077900	16311400	16563500	16113900	16802600	15825800	13119000	18234700	20737400	22457800	22062400	36053.2	GAPDH	1.73185e+07	7.23851
GAPVD1	10542.8	10759	14157.9	10065.6	18108.2	10644.9	14088.7	12217	11688.1	19519.7	14098.5	19972.6	164980	GAPVD1	13821.9	4.14057
GAR1	336427	239713	299862	345435	261862	221013	418435	226133	338723	334335	300412	290018	22347.9	GAR1	301031	5.47861
GARS	161751	125756	149645	148412	219557	144512	221352	136318	206821	168069	169771	204472	83165.6	GARS	171370	5.23393
GART	216613	218378	247345	234278	257629	211352	281668	254349	239657	292616	308789	339358	107767	GART	258503	5.41247
GATAD2A	81222.6	76593.1	84473	82793.9	127609	83066.2	86834	95910.9	81738.3	90755	85054.7	124793	68062.8	GATAD2A	91737	4.96254
GATAD2B	51012.2	52316.2	76571.6	63759.3	100776	73571.5	68135.8	59608.1	57402.9	66484.4	65620.5	86510.6	65260.7	GATAD2B	68480.8	4.83557
GATB	NA	10512.3	5397.26	NA	5802.16	NA	NA	NA	NA	9756.68	6029.28	NA	61864	GATB	7499.54	3.87503
GATD1	NA	37526.2	26972.7	NA	29939.3	20289.8	34506.6	28082.5	NA	34348.1	30986.2	66890.2	23297.6	GATD1	34393.5	4.53648
GATM	NA	NA	2738.08	NA	NA	NA	8350.03	NA	NA	7005.44	3677.2	NA	48455.4	GATM	5442.69	3.73581
GBE1	169237	150121	221199	177454	199950	178450	223448	140521	176026	207708	167822	304009	80473.9	GBE1	192995	5.28555
GBF1	8769.97	11279.9	11872.6	14495.6	15734.7	12349.8	14543.3	15110.7	13629.3	12213.6	13606.9	19332.8	206446	GBF1	13578.3	4.13284
GBP1	346361	445885	428702	298999	734757	337978	316522	282093	223233	247415	301225	399269	67930.7	GBP1	363537	5.56055
GBP2	200070	218191	244061	228323	348015	200177	310383	222315	258894	254115	220962	416515	67209	GBP2	260168	5.41525
GBP4	36747.4	68215.5	56337.6	52421.3	84133.6	62413.6	27441.8	40191.6	30079.3	42536.3	47821.9	49501.9	73164.7	GBP4	49820.2	4.69741
GBP5	146099	207821	179989	212393	191985	172979	197726	210520	202535	148656	211562	316724	66617	GBP5	199916	5.30085
GCA	65909.8	48542.6	58827.2	62178.3	53660.3	71856.8	55367	46484.5	45522.9	54088.9	55983	63730.5	24010	GCA	56846	4.7547
GCC2	NA	2475.52	4022.01	3058.56	4381.71	2551.03	5363.9	3762.99	NA	3204.68	3208.11	4149.8	195910	GCC2	3617.83	3.55845
GCDH	86746.8	51629.5	59806.5	88424.6	73265.4	70445.6	63358.6	60517.8	69542.6	97679.6	58032.5	80333.5	48127.2	GCDH	71648.6	4.85521
GCHFR	64426.8	95400.1	122309	82694.9	124128	101652	93644.7	46345.7	65770.2	111804	83454.5	NA	9698.21	GCHFR	90148.2	4.95496
GCLM	37358.8	27787.1	39289	38406.7	71732.9	33005	46065.6	55447.6	45245.6	49002.5	52199.5	71434	30727.1	GCLM	47247.9	4.67438
GCN1	98474	83354.1	107582	103818	109193	88093.3	133752	101894	112527	124577	98387.1	142410	292758	GCN1	108672	5.03612
GCSH	NA	53921.3	NA	NA	110819	31338.4	NA	29103	35596.7	52469.5	24131.8	48131.4	18884.6	GCSH	48188.9	4.68295
GDI1	34539.4	33524.9	43404.8	64159.5	62539.8	38720	63096	50690.6	42060.3	53981.5	54302.3	73714.7	50582.7	GDI1	51227.8	4.70951
GDI2	1020160	1074200	1016890	1201490	1262020	1092480	1251850	1004590	1225000	1033500	1127880	1304300	50663.2	GDI2	1134530	6.05482
GEMIN4	19705.5	14518.8	22394.2	15418.1	24780	19574.9	17175.3	15782.6	23102.5	20114.3	21647.3	18660.3	120037	GEMIN4	19406.2	4.28794
GEMIN5	26450.3	26418.5	30871	22956.1	34885.2	22313.8	38212.4	27124.6	30120.7	31513.7	22219.7	34754.9	168589	GEMIN5	28986.7	4.4622
GET4	15824.2	9219.92	NA	22711.6	17539.4	13453	NA	NA	15182.7	NA	22181.1	32538.8	36504.2	GET4	18581.3	4.26908
GFM1	86350.6	73005.8	85847.1	88521.4	82668.8	74334.2	82102.4	62978.8	62238.6	91722.7	72559.8	106313	83471.5	GFM1	80720.3	4.90698
GFM2	4380.18	4737	3447.1	NA	5802.09	4276.95	4478.9	NA	NA	4477.33	4464.96	5053.31	86600.6	GFM2	4568.65	3.65979
GFPT1	58732.8	56363.2	73584.2	82144	103287	62692.1	101819	80480.2	70746.6	80740.1	71130	145520	78806.4	GFPT1	82269.9	4.91524
GGA1	NA	NA	NA	NA	NA	NA	7381.55	NA	NA	NA	3481.44	NA	70384.2	GGA1	5431.49	3.73492
GGA3	NA	NA	13663.7	NA	NA	14417	19969	10353	11739.3	13721.7	18397	17198.8	78315.3	GGA3	14932.4	4.17413
GHDC	3263.92	8039.92	NA	6905.95	7421.98	4938.5	5531.82	9105.6	NA	NA	9357.56	10252.2	57523	GHDC	7201.94	3.85745
GHITM	33431.3	44489.8	43344	62401.8	80714	37547.4	77597	63989.2	45460.8	51799.6	45173.1	72356.3	37205.2	GHITM	54858.7	4.73925
GID8	78361.9	62111.9	67113.3	76560.1	39881.1	89764.9	73568.2	28999.6	88717.7	NA	79087.5	102873	26748.6	GID8	71549	4.8546
GIGYF2	16768.9	17082.7	21547	15653.3	29500.9	24385.3	30851.8	24587.2	19373.6	24519.4	27026.6	31848	150070	GIGYF2	23595.4	4.37283
GIMAP1	93717.6	68539.6	111531	90653.4	127731	67027.5	131719	82139.9	84225.6	86181	119267	99593	34369.1	GIMAP1	96860.5	4.98615
GIMAP2	NA	1776.22	NA	NA	NA	NA	NA	NA	NA	NA	2364.95	NA	38017.3	GIMAP2	2070.59	3.31609
GIMAP4	190231	341690	268840	275057	569873	157049	432369	364570	195543	325892	306120	412628	37533.8	GIMAP4	319988	5.50513
GIMAP5	242296	217621	277654	292078	306803	206357	300380	208671	239269	359473	316873	474165	34845.9	GIMAP5	286803	5.45758
GIMAP6	NA	NA	NA	5694.68	NA	10939.9	NA	NA	7221.27	NA	NA	17526.1	32948.8	GIMAP6	10345.5	4.01475
GIMAP7	89536.4	105388	73215.8	66542.9	94876	103584	73109.8	61794.6	67119.3	44328	73208.6	115016	34508.6	GIMAP7	80643.3	4.90657
GIMAP8	11114.2	17551.2	10682	14547.6	29897.9	11038.6	11088.4	14631.2	9012.95	19908.5	17445.3	19950.1	74890.2	GIMAP8	15572.3	4.19235
GINS1	22442.8	12858.5	21817.1	23047.1	24504.3	22293.8	29486.9	20771.2	21744.3	28940	15761.3	NA	22988.4	GINS1	22151.6	4.3454
GINS2	53330.4	39593.7	55358.3	47040.8	66237.9	51880	85911.9	84348.1	70778.4	53359.5	62647.1	83156.1	21427.7	GINS2	62803.5	4.79798
GINS3	69318.5	61122.2	73452.3	83578.5	77110	69485.7	90934.8	82422.4	78656	70702.6	84870.5	103144	24534.6	GINS3	78733.1	4.89616
GINS4	49058	27904.7	37234.1	38267.5	57190.7	52092.8	NA	28627.1	49441.2	49754	43802.9	62074.2	26046.9	GINS4	45040.7	4.6536
GIPC1	NA	NA	NA	NA	6749.84	NA	NA	NA	NA	NA	NA	16894.8	36049.2	GIPC1	11822.3	4.0727
GIT1	35973.5	38085	46654.2	37292.8	56916.8	48235.3	56109.4	44457.6	43542.2	37497.3	44603.7	58212.7	84341	GIT1	45631.7	4.65927
GIT2	19907	30464.6	27974.8	21701.8	48053.4	28618.1	33701.8	38826.1	27096.1	30021.9	37280.5	55812	84542.7	GIT2	33288.2	4.52229
GK	25503.4	19666.1	28175.3	40435.7	45160	25270.4	36762.2	30159.5	22631.9	35487.5	20313.2	22420	60921.3	GK;GK3P	29332.1	4.46734
GLE1	NA	6777.8	9302.32	NA	10185	8397.83	14516.1	10697.9	NA	8487.02	9120.56	8141.61	79836.1	GLE1	9514.02	3.97836
GLG1	3234.76	3288.67	3043.59	3142.4	5050.86	NA	3330.64	3784.78	NA	4610.79	2987.02	4070.2	134552	GLG1	3654.37	3.56281
GLIPR1	23495.5	15866.5	NA	NA	71731	NA	NA	NA	25426.2	15374	NA	NA	30365.9	GLIPR1	30378.6	4.48257
GLIPR2	37825.3	22227.3	27729.4	33898.9	53701.6	49816.6	38773	53060	36783.4	53040.6	67742.4	NA	17218.3	GLIPR2	43145.3	4.63493
GLMN	11301.8	8085.17	10909	9284.9	17603.2	12003.9	10355.4	13185.6	10537.9	11839.9	15271.6	20270.1	68208.2	GLMN	12554	4.09878
GLO1	224631	296435	294781	339076	495653	337009	389521	280722	448032	450014	481708	698586	20777.7	GLO1	394681	5.59625
GLOD4	37254.7	39299.6	32342.6	50820.4	59831.1	26919.3	41559.1	44769.7	37372.4	33910.7	38183	72028.1	34793.5	GLOD4	42857.6	4.63203
GLRX	NA	47815.9	35638.7	72028.5	72305.3	42253	NA	NA	NA	67067.2	56471.5	107688	11775.7	GLRX	62658.5	4.79698
GLRX3	183968	154975	199122	192227	191065	187779	200142	164082	188034	183448	170063	244198	37432	GLRX3	188259	5.27475
GLRX5	69330.2	86728.8	68957.5	NA	134943	70387.3	90695.1	65781.6	66024.8	112289	108064	100547	16627.9	GLRX5	88522.6	4.94705
GLTP	11309.5	NA	10793	13575.5	NA	10736.5	19059.7	15993	16682.9	NA	12022.3	23291.8	23849.8	GLTP	14829.4	4.17112
GLUD1	609671	563430	624386	604316	867674	438665	1008620	574722	591098	629373	737377	902365	61415.9	GLUD1;GLUD2	679308	5.83207
GLUL	NA	NA	NA	NA	9933.63	NA	26238.1	10572.9	NA	17084	NA	NA	42064.4	GLUL	15957.2	4.20296
GLYR1	60359.4	62280.9	73007.3	61352.2	91839.8	68715.6	78817.4	67283.8	73317.3	67168.9	70283.9	63528	60547.4	GLYR1	69829.5	4.84404
GMDS	14684.2	15979.2	21239.6	15357.2	27191.9	17497.1	24985.5	16392.2	15205.3	14139.9	17999	23836.9	41949.7	GMDS	18709	4.27205
GMEB1	NA	19791.7	14769.7	NA	NA	19685.6	NA	17273.3	NA	14454.1	20128.3	15359.1	62590.8	GMEB1	17351.7	4.23934
GMFG	576533	670501	494705	509091	492122	629168	545062	476866	674292	593792	559155	688251	16801.3	GMFG	575795	5.76027
GMIP	31402.4	43683	34831.3	43726.9	31474.1	32685.9	35526.3	22502.7	32106.3	28141	32460.2	44749.3	106683	GMIP	34440.8	4.53707
GMNN	NA	NA	NA	NA	31666.9	NA	NA	NA	NA	NA	12566.6	NA	23565.1	GMNN	22116.8	4.34472
GMPPA	16602.2	13674.2	15239.1	17095.2	19287.5	12317.2	19989	15005.3	11474.4	15284.3	NA	20654.4	46291.2	GMPPA	16056.6	4.20565
GMPPB	NA	17700.4	20213.9	24320.9	31058.7	17462.4	31936.5	NA	26276.1	31791.7	22424.4	30575.5	39834.4	GMPPB	25376	4.40442
GMPS	312145	257503	346663	309252	354795	268699	423842	354432	334208	338923	305083	435043	76715.4	GMPS	336716	5.52726
GNA13	33012.7	37969.6	36899.8	30500.3	43446.2	36154.7	44489.6	35772.5	35322.3	25104.9	53251.1	52550.6	44049.6	GNA13	38706.2	4.58778
GNAI2	808057	828847	965862	1036060	1388170	921560	1115460	939313	1027070	851917	1274780	2012390	40450.9	GNAI2	1.09746e+06	6.04039
GNAI3	100204	69612.7	88570	111431	126101	105346	135845	103903	96121	90283.1	168370	298341	40532.2	GNAI3	124511	5.09521
GNAQ	NA	4220.11	NA	NA	NA	NA	14228.7	NA	NA	NA	NA	NA	42142.1	GNAQ	9224.41	3.96494
GNB1	698910	913290	746560	802799	1073280	717615	871725	969638	743706	819822	806014	1265250	37377	GNB1	869051	5.93905
GNB1L	NA	NA	NA	NA	NA	NA	NA	NA	NA	6379.24	5438.36	NA	35618	GNB1L	5908.8	3.7715
GNB2	390309	313799	367615	494966	676077	397485	409221	487898	425975	576703	362132	522200	37331	GNB2	452032	5.65517
GNE	13951.7	14362.8	13249	12536.1	20920.7	14887.9	17709.9	15814.5	16143.7	15966.9	18131.5	13142.3	79274.7	GNE	15568.1	4.19224
GNG2	534228	605324	708337	614492	887681	541344	1143600	1005960	952931	778343	1172840	1021730	7850.14	GNG2	830568	5.91937
GNG5	97346.8	79416.2	64800.5	99440.7	139821	67472.8	96979.1	NA	NA	85812.5	NA	NA	7318.48	GNG5	91386.2	4.96088
GNG8	60041	NA	NA	85575.7	NA	140528	NA	NA	NA	NA	NA	104710	7841.18	GNG8	97713.7	4.98996
GNL1	34946.4	23245.9	26651.6	32733.2	33446.2	28274.9	26298.3	22899	34188.2	33596.2	29461.7	36582.2	68660.9	GNL1	30193.7	4.47992
GNL2	17674.9	17729.4	33167.9	23836.3	30778.7	17843.6	24811.9	23853.9	35757.6	19312.5	24381.5	35238.3	83654.9	GNL2	25365.5	4.40424
GNL3	71862.6	81290.7	105142	90839.3	96914.2	67807.8	144005	72872.7	126302	93347.6	99681.1	140458	61993.2	GNL3	99210.2	4.99656
GNL3L	NA	8844.49	NA	9852.43	16713.9	NA	NA	12232.4	NA	9411.83	6788.59	10519.9	65573.2	GNL3L	10623.4	4.02626
GNLY	NA	NA	NA	NA	NA	NA	87168.6	144281	87130.2	40219.9	102864	81974.5	16374	GNLY	90606.4	4.95716
GNPAT	11621.1	6672.97	5787.28	10644.6	18136.4	9298.01	11903.1	12343.9	8805.96	7353.68	8754.4	16548	77187.9	GNPAT	10655.8	4.02759
GNPDA1	117585	89178	69265	104721	82992.8	52065	67621	16513.8	48579.2	80855.8	63828.1	69169.5	32668.5	GNPDA1	71864.5	4.85651
GNPNAT1	22974.6	16875.7	17518.1	NA	NA	26325.8	31539.7	32026.7	40633.8	32436.5	34419.2	43776.5	20749.1	GNPNAT1	29852.7	4.47498
GOLGA2	8597.45	12242.9	15579	11744.2	13454.5	8407.12	15233.2	9193.6	10049.8	14356.9	13021.8	16351.7	113086	GOLGA2	12352.7	4.09176
GOLGA3	15673.1	19527.4	24513.6	18602.6	36121.6	11099.1	22498.4	18195	21060.4	17855	20076.3	40559.4	167355	GOLGA3	22148.5	4.34534
GOLGA4	NA	NA	NA	NA	NA	NA	NA	NA	NA	489.314	NA	451.722	261140	GOLGA4	470.518	2.67258
GOLGA5	NA	5218.95	NA	NA	4894.88	4035.6	NA	2992.97	7383.08	5748.37	5919.99	5702.47	83024.4	GOLGA5	5237.04	3.71909
GOLGA7	NA	19380.1	24388	NA	NA	NA	20472.2	NA	NA	NA	NA	26073.8	15824.1	GOLGA7	22578.5	4.3537
GOLGB1	5105.19	5787.28	5259.46	4278.85	7321.7	4699.85	5172.35	3957.12	6680.91	4979.41	6897.99	9119.58	376019	GOLGB1	5771.64	3.7613
GOLPH3	15941.8	NA	NA	25269.9	NA	19134.1	NA	39260.5	28667.3	NA	40363.3	36905.5	33810.5	GOLPH3	29363.2	4.4678
GOLT1B	93507.8	125199	80056	NA	59783.7	96862.1	103580	68959.4	114212	42484.2	109752	137162	15425.7	GOLT1B	93778	4.9721
GON4L	NA	NA	1587.54	NA	NA	NA	1376.5	NA	NA	NA	NA	NA	248620	GON4L	1482.02	3.17085
GON7	57314	90616.6	54829.7	NA	112454	48340.6	97646.9	68761.9	54728	64635.1	81621.3	41436.7	10858.8	GON7	70216.8	4.84644
GOPC	NA	4794.15	5799.35	NA	NA	NA	NA	NA	NA	8172.57	NA	NA	50520	GOPC	6255.36	3.79625
GORASP2	45864	59549.1	57640.7	47590.2	103981	45304.4	58604.3	48928.6	46837.2	59202.8	60742.5	47603.9	47145.3	GORASP2	56820.7	4.75451
GOSR1	NA	34909.5	25726.7	48956.2	NA	34517.7	NA	21249.7	24551.4	29082.8	41372.7	37812.2	28612.6	GOSR1	33131	4.52023
GOSR2	70397.8	89258.1	69272.4	70811	51146.6	65276.8	110810	102414	86002.2	49909.2	50125.8	103290	24775.4	GOSR2	76559.5	4.884
GOT1	10865.6	NA	12220.3	15215.1	13901.3	10615.9	12407.8	11366.8	12477.2	13430.3	11543.7	11510.6	46247.5	GOT1	12323.1	4.09072
GOT2	678962	600803	634549	803014	811269	483783	743867	555576	640189	776006	705036	1157720	47517.7	GOT2	715898	5.85485
GPAA1	8226.9	NA	NA	NA	NA	8126.78	NA	NA	NA	NA	NA	13310.5	67623.2	GPAA1	9888.06	3.99511
GPALPP1	NA	NA	NA	15506.5	21009.7	13234.1	NA	NA	NA	NA	NA	24053.9	38141.8	GPALPP1	18451	4.26602
GPATCH1	NA	NA	1424.46	NA	NA	NA	2563.45	NA	NA	NA	NA	NA	103345	GPATCH1	1993.95	3.29972
GPATCH4	NA	NA	NA	NA	NA	NA	NA	3208.65	NA	5197.17	7134.94	NA	50381.2	GPATCH4	5180.25	3.71435
GPATCH8	4240	4168.66	8798.74	4568.96	7256.25	4484.34	7547.12	5553.71	6410.61	3635.17	7015.32	8704.97	164197	GPATCH8	6031.99	3.78046
GPD2	24070	20298.9	24733.9	31580.3	35368.5	16772.5	41809.8	21238.5	28201	31248.2	22934.9	25316.2	80852.7	GPD2	26964.4	4.43079
GPHN	8073.96	6101.55	NA	11805.6	13484.5	7512.65	NA	NA	10170.8	7813.12	NA	16822.1	79748.4	GPHN	10223	4.00958
GPI	1413890	1273940	1636840	1454670	1492550	1517860	1657400	1721270	1764490	1354220	1638420	1864030	63147.1	GPI	1.5658e+06	6.19474
GPKOW	32320.5	34241.5	33919.4	30818.7	43579.3	32650.1	35373.9	40621.6	38687	36874.1	34625.3	51563.9	52228.8	GPKOW	37106.3	4.56945
GPR171	15122	9035.59	NA	14473.6	NA	NA	14631.5	16087.6	NA	NA	26488.1	NA	36753.9	GPR171	15973.1	4.20339
GPR180	NA	NA	NA	NA	1652.19	1401.84	NA	NA	NA	NA	4388.89	NA	49395.4	GPR180	2480.97	3.39462
GPR183	NA	NA	NA	8239.01	NA	NA	9394.71	NA	NA	12117.4	NA	NA	41224	GPR183	9917.04	3.99638
GPR89B	8205.04	NA	NA	NA	NA	6888.19	NA	NA	7586.31	10913	10811.2	NA	52917	GPR89B;GPR89A	8880.75	3.94845
GPRIN3	NA	NA	NA	NA	NA	NA	NA	1835.05	NA	1818.02	1916.4	NA	82438.6	GPRIN3	1856.49	3.26869
GPS1	77590.1	60781.6	73639.6	70126.9	104405	85273.2	73335.7	61591.6	88544	64937.1	109423	148374	55536.6	GPS1	84835.1	4.92858
GPSM3	NA	72197.8	NA	88947	94655.3	97261.6	80337.9	31504.9	77950.9	53224.1	85701.5	149727	17865.9	GPSM3	83150.8	4.91987
GPX1	24696	29853.1	33585.3	NA	45114.1	40844.5	43314.1	24769.2	32418.1	42389.8	25741.5	32767	21938.1	GPX1	34135.7	4.53321
GPX4	94280.7	111484	108987	128089	275075	65713	140984	96499.1	52163.9	175666	116415	151421	22024.6	GPX4	126398	5.10174
GPX7	NA	8677.7	NA	NA	11868.1	NA	NA	NA	NA	15586.7	9581.04	NA	20996	GPX7	11428.4	4.05798
GRAP2	175232	158522	201325	249385	279079	107003	307528	253564	220417	140560	305993	328395	37909.2	GRAP2	227250	5.3565
GRB2	431849	419037	484068	429705	620793	395132	508525	385135	427389	436713	519564	570234	25206.4	GRB2	469012	5.67118
GRHPR	109734	166069	139306	144795	274618	128322	156220	161290	108734	146756	110699	115552	35668.3	GRHPR	146841	5.16685
GRIPAP1	24714.6	24313.2	12994.9	30345.3	47143.2	18631.1	29240.3	30503.7	33602.2	26681.7	41432.4	52515.9	96005.5	GRIPAP1	31009.9	4.4915
GRK2	136510	145572	132716	135390	190486	124869	157540	120054	140336	131901	145506	188227	79573.6	GRK2	145759	5.16364
GRK6	NA	10651.9	13244.4	NA	21163.8	11980.4	15004.2	8046.75	NA	10407.5	16158.7	15351.5	65991	GRK6	13556.6	4.13215
GRPEL1	243105	173611	231296	258861	356352	225134	360750	174917	225097	269996	268633	426235	24279.1	GRPEL1	267832	5.42786
GRSF1	60674	38405.8	51200.8	47641.5	45688.3	55808.8	52595.4	26767.9	78790.1	62310.3	72220.1	108365	53126.3	GRSF1	58372.3	4.76621
GRWD1	85912.4	53638.7	69759	60439.6	59107.7	59542.1	94277.8	45326.1	87822.9	53091.5	69186.2	157768	49419.2	GRWD1	74656	4.87306
GSK3A	NA	8729.33	NA	NA	10415.7	NA	NA	NA	NA	10520.8	15502.6	16500.7	50980.8	GSK3A	12333.8	4.0911
GSK3B	NA	8828.34	10782.6	NA	NA	NA	12517.9	10961.8	NA	NA	NA	12255.3	46744.3	GSK3B	11069.2	4.04412
GSPT1	121829	111847	145195	116169	171487	124206	166005	125991	168314	192313	175970	166668	55755.9	GSPT1	148833	5.1727
GSR	122436	147526	157090	155671	204486	100980	209304	201182	145542	167661	154247	192475	56257	GSR	163217	5.21276
GSS	11887	9843.18	11981.6	NA	10827.1	13866.6	17575.5	12958.8	23746.2	15276.7	8825.29	13608.4	52384.8	GSS	13672.4	4.13584
GSTK1	537623	586270	445585	621067	944206	416064	752424	789902	550522	910982	703673	664771	25496.9	GSTK1	660257	5.81971
GSTM1	NA	25383.6	15412.3	25207.3	23635.5	15102.5	23479.1	30330.8	NA	21194.2	25534.3	31881.2	25636.6	GSTM1;GSTM4	23716.1	4.37504
GSTO1	214910	191310	259127	242996	254388	207434	286077	243086	258300	315162	262613	343126	27565.9	GSTO1	256544	5.40916
GSTP1	1240480	1140200	1260350	1009020	1372160	1326350	1773970	1530090	1641040	1834270	1563320	1953180	23355.8	GSTP1	1.47037e+06	6.16743
GSTZ1	NA	25669	20268.1	NA	10643.2	NA	NA	11179.8	NA	NA	NA	NA	24212.2	GSTZ1	16940	4.22891
GTF2B	63217.1	81388.4	85701.7	120782	132516	84668.3	86262	78488.3	60776.5	89275.3	92715	131673	34832.9	GTF2B	92288.6	4.96515
GTF2E1	26582.6	27553.3	14894.3	24743.9	20182.4	18523.2	20851.1	16085.7	17148.8	28964.6	27099.9	18195.4	49452.1	GTF2E1	21735.4	4.33717
GTF2E2	40484.2	31156.9	52443.4	43333	33069.4	28119	50307.5	41246.6	36474.7	41579.6	40124.1	97523.3	33043.7	GTF2E2	44655.1	4.64987
GTF2F1	69162.1	64201.7	72305	88903.7	99096.2	73859	80587.9	68914	76775	75035.8	69464.2	120881	58240.5	GTF2F1	79932.1	4.90272
GTF2F2	35771.4	53510.9	55336.8	35763.1	93058	43136.1	45145.7	62003.6	46346.9	73707.6	63888.2	48434.7	28380.3	GTF2F2	54675.2	4.73779
GTF2H1	NA	NA	8928.62	NA	12910.8	NA	15984.3	10079	NA	10914.3	NA	NA	62031.6	GTF2H1	11763.4	4.07053
GTF2H2C_2	5629.46	4949.36	7470	5092.04	6786.26	4887.05	10884.7	8299.32	NA	9376.74	7567.55	10791.5	44435.5	GTF2H2C_2;GTF2H2	7430.36	3.87101
GTF2H4	5860.4	NA	11411.4	NA	12068.7	10888.8	NA	NA	10738.3	NA	NA	NA	52186.3	GTF2H4	10193.5	4.00832
GTF2I	174052	148623	206507	174968	275122	165790	168632	160637	171540	192570	174900	253111	112416	GTF2I	188871	5.27617
GTF3C1	7860.79	6073.73	8388.45	5717.91	8401.76	7059.28	7953.45	6721.17	10148.1	7142.72	9810.06	9999.11	238875	GTF3C1	7939.71	3.8998
GTF3C2	NA	10980.8	14141.8	9346.15	16480.1	10247.8	11145.7	8430.03	14193.1	10245.4	12258.2	NA	100680	GTF3C2	11746.9	4.06992
GTF3C3	9884.75	9145.57	14707.2	11172	9661.83	13334.8	11440.8	10127.8	16937.3	11281.9	24318.6	19335	101272	GTF3C3	13445.6	4.12858
GTF3C4	9592.57	11912.8	12811.8	13032.9	9595.66	9739.98	14560.9	8621.11	8532.01	11263.1	11270.9	13271.6	91982.4	GTF3C4	11183.8	4.04859
GTF3C5	24559.2	22374.3	19233.7	30497.3	34562.1	21444.9	31204.8	20918.7	26626.1	38446.2	34257.3	30276.4	59570.8	GTF3C5	27866.8	4.44509
GTPBP1	31666.6	25608.4	28746.6	31447.3	37091.6	30702.7	32708.6	27722.5	31910.8	39689.2	28899.4	34299.9	72453.8	GTPBP1	31707.8	4.50117
GTPBP10	NA	4852.77	NA	NA	NA	NA	NA	NA	NA	NA	3403.16	NA	42932.9	GTPBP10	4127.97	3.61574
GTPBP4	128086	139324	168979	159301	142004	177246	217536	150679	235278	179179	193648	288700	73964.5	GTPBP4	181663	5.25927
GUK1	21221.3	22500.3	32686.3	21049.4	34752.2	21505.9	24397.1	24516.4	24527.8	NA	NA	NA	21725.6	GUK1	25239.6	4.40208
GYS1	27773.1	16964.7	24261	23830	18787.9	22744	34216.5	17409.2	29067.7	31251.4	24080.3	33364.2	83785.5	GYS1	25312.5	4.40334
GZMA	453902	372652	625896	222300	307248	240406	804508	884248	684174	503443	914752	1069120	28998.8	GZMA	590221	5.77101
GZMB	996393	621956	736829	693000	985003	422144	1056740	1002180	597703	1109420	780303	804183	27716.2	GZMB	817154	5.9123
GZMM	17328.4	8697.87	NA	NA	6002.01	NA	21160.1	NA	NA	9679.13	NA	NA	27545.3	GZMM	12573.5	4.09946
H1F0	44954.1	13636.4	53110.8	116111	22126	108445	NA	NA	NA	NA	NA	45157.2	20862.9	H1F0	57648.6	4.76079
H1FX	375034	520399	407915	339185	786163	320592	537342	587910	408575	467760	560811	549784	22487.1	H1FX	488456	5.68883
H2AFV	9221570	4740790	7128360	11701800	6717230	7023500	6547440	5013510	6983400	6206750	3224470	3943410	13530.7	H2AFV;H2AFZ	6.53769e+06	6.81542
H2AFX	26160.3	65823.7	38718.1	26026.2	71809.3	56899.5	40218.3	31762.2	31080.4	45371.3	20779.6	58624.7	15144.6	H2AFX	42772.8	4.63117
H2AFY	1113810	1146940	1152230	1194910	1721890	1059240	1220320	1170070	908109	983992	1304570	1283480	39617.1	H2AFY	1.1883e+06	6.07492
H2AFY2	NA	NA	NA	5487.79	NA	NA	NA	7638.86	NA	6040.19	NA	NA	40058.2	H2AFY2	6388.95	3.80543
H3F3B	24757100	2223930	5164220	16148900	575376	11297000	9051290	2540050	21890800	9541610	356410	22648.1	15270.8	H3F3B;H3F3C	8.63078e+06	6.93605
HACD2	4104.5	15769	NA	5451.48	18014	3964.72	12839.4	20806.7	5327.91	19701.3	17680.7	29903	28368.4	HACD2	13960.2	4.14489
HACD3	126867	112796	122595	122004	138105	92728.8	155373	110370	145592	177240	149212	201131	43159.6	HACD3	137834	5.13936
HACL1	6606.19	4183.43	NA	NA	6457.2	4265.27	11501.4	NA	NA	9381.18	7236.3	10258.3	63728.6	HACL1	7486.16	3.87426
HADH	512683	610259	523459	543089	505012	528460	814985	469476	517135	497515	683705	372403	34293.5	HADH	548182	5.73892
HADHA	407499	394478	465226	462172	637462	374440	533031	366769	370064	490107	483036	515828	82999.6	HADHA	458343	5.66119
HADHB	334942	414209	405916	444675	616909	339218	432249	383414	330696	544091	433865	420374	51294.4	HADHB	425046	5.62844
HAGH	26873.3	22420.2	29040	40270.4	29881.3	34275.5	49080.5	25581.5	35885	37033.2	NA	36179	33805.9	HAGH	33320	4.5227
HARS	203372	164581	165527	192051	219796	198492	192844	179316	205676	167527	186617	249996	57410.5	HARS	193816	5.28739
HARS2	10529.6	19071.8	14420.6	7173.73	11422.1	9488.42	19044.8	8039.56	8939.98	9477.35	14429.1	17629.8	56888.3	HARS2	12472.2	4.09594
HAT1	323501	285185	422144	311059	405356	345669	340126	310734	296619	296048	332376	449883	49512.6	HAT1	343225	5.53558
HAUS1	NA	11212	9312.75	NA	NA	NA	NA	5641.2	NA	NA	NA	NA	31863.3	HAUS1	8721.98	3.94062
HAUS2	NA	6631.47	9332.39	NA	NA	NA	11565.5	NA	NA	NA	NA	NA	26933.5	HAUS2	9176.45	3.96267
HAUS3	NA	9852.38	10919.8	NA	9013.66	NA	NA	6852.55	11146.4	5824.9	10745.5	NA	69650.3	HAUS3	9193.6	3.96349
HAUS4	NA	NA	NA	6001.34	6349.13	5153.4	NA	5181.06	6843.5	NA	9652.27	NA	42399.9	HAUS4	6530.12	3.81492
HAUS5	11321.2	7627.6	NA	NA	9832.29	8997.33	NA	13124.8	10196.2	8252.14	12403.1	12897.4	71682.5	HAUS5	10516.9	4.02189
HAUS6	6770.15	9112.76	9058.25	NA	8380.57	6208.03	9881.6	10296.5	8008.65	9088.65	10391.7	13317.5	108621	HAUS6	9137.67	3.96084
HAX1	NA	7492.93	NA	NA	10678.9	NA	NA	7276.88	NA	12992.3	NA	NA	31620.5	HAX1	9610.25	3.98273
HBS1L	46797.5	36695.7	49380.1	35840.6	45731.2	42181.6	62048.9	41808.8	48202.8	46088.4	44414.4	63495.8	75472.9	HBS1L	46890.5	4.67108
HCCS	18652.9	21014.5	24088	21366.5	36118.5	14138.5	55081.8	17342.5	14224.3	28775.1	42264.7	68889.2	30601.6	HCCS	30163	4.47948
HCFC1	NA	2770.31	NA	NA	6472.34	NA	NA	3667.75	NA	NA	NA	NA	208732	HCFC1	4303.47	3.63382
HCLS1	518005	669000	737651	630552	1394870	642046	808325	889609	620488	710090	969636	1458710	54014	HCLS1	837415	5.92294
HDAC1	498731	694951	659630	572568	909880	485615	662147	664432	486244	586029	705887	672737	55103	HDAC1	633238	5.80157
HDAC2	111239	87282	114985	122934	158401	122893	108940	115750	113915	96799.8	139365	145063	55364.2	HDAC2	119797	5.07845
HDAC3	22137.4	23285.5	22356.3	24248.9	24953.7	20668.7	27082.2	21023.3	25290.1	21380.2	23386.7	37997.2	48847.7	HDAC3	24484.2	4.38889
HDAC6	NA	NA	NA	7513.34	NA	NA	NA	4957.6	NA	NA	5650.79	NA	131419	HDAC6	6040.58	3.78108
HDAC7	NA	5892.35	10088.7	NA	10256.3	NA	NA	NA	NA	5583.96	5485.44	NA	102927	HDAC7	7461.35	3.87282
HDGF	318010	232045	258638	340003	319033	242159	424399	216112	352168	429909	314043	720948	26788.3	HDGF	347289	5.54069
HDGFL2	38121.8	37049.2	37902.4	34976.9	58898	33121.3	28615.8	31084.3	35929.2	41145.4	35602.9	57260.5	74316.8	HDGFL2	39142.3	4.59265
HDGFL3	NA	41918.1	58672.9	38021.4	47728.4	NA	37770.1	NA	NA	34536.7	53280.2	152186	22619.7	HDGFL3	58014.2	4.76353
HDHD3	NA	NA	14231.2	NA	18732.2	NA	28827.7	NA	NA	16334.3	13899.2	NA	28000	HDHD3	18404.9	4.26493
HDHD5	60711	66054.1	62989.9	52416	78956.1	57966.2	59771.3	55109.9	58062.2	46333.1	51831.4	56894.9	46321.5	HDHD5	58924.7	4.7703
HDLBP	41815.1	33819.4	52698.2	61622.2	51577.4	43878.5	65150.4	51391.8	68769.6	61281.3	69926.6	93786.7	141456	HDLBP	57976.4	4.76325
HEATR1	60200.4	37525.3	51256.6	41797.6	56551.3	42816.2	64398.5	40606	57531	54373.5	46564.1	63394.3	242370	HEATR1	51417.9	4.71111
HEATR3	16421.2	11110.5	17075.3	16448.8	18328.8	11559.8	21734.9	17764.5	13186.7	16018.9	17074.5	18741.9	74582.7	HEATR3	16288.8	4.21189
HEATR5B	NA	1868.47	1846.15	NA	3284.83	1682.92	1923.3	1570.01	2888.39	1743.18	NA	NA	224302	HEATR5B	2100.91	3.32241
HEATR6	1301.06	1746.8	2303.1	NA	1382.23	NA	NA	NA	NA	1388.62	3289.03	NA	128781	HEATR6	1901.81	3.27917
HECTD1	NA	NA	NA	NA	1753.25	NA	NA	1323.72	NA	NA	NA	1479.99	289384	HECTD1	1518.99	3.18155
HELLS	48533.4	53920.5	56391	46230.6	89547.6	52587.1	53597.1	60686.2	73685.5	68650	76484.4	105364	97073.9	HELLS	65473.1	4.81606
HELZ	NA	1892.22	NA	NA	2764.97	NA	2795.72	2802.36	NA	NA	NA	NA	218970	HELZ	2563.82	3.40889
HELZ2	NA	NA	NA	NA	NA	NA	NA	1906.37	NA	NA	1443.53	NA	294651	HELZ2	1674.95	3.224
HERC1	NA	NA	NA	NA	NA	NA	NA	NA	NA	160.43	189.012	NA	532228	HERC1	174.721	2.24235
HERC4	11414	16675.6	14951.4	14230.3	18061.1	13015	20698.7	19490.3	10572	12875.1	12937.1	17423.6	118563	HERC4	15195.4	4.18171
HERC5	4448.73	3816.83	1926.16	NA	5105.36	NA	9458.44	4657.56	2144.94	2610.06	5946.65	NA	116852	HERC5	4457.19	3.64906
HEXIM1	21842.1	19620	27325.2	32353.4	29859.8	26447	27024.7	21642.7	36369.8	NA	23364.9	41251.7	40623.5	HEXIM1	27918.3	4.44589
HGH1	NA	NA	NA	NA	NA	NA	NA	9299.55	8757.59	NA	NA	11455.6	42129.2	HGH1	9837.58	3.99289
HGS	33258.6	30181.4	43326.9	38669.5	61963.5	28052.5	40340.9	50648.2	43699.1	33029	32382.1	46234.2	86192	HGS	40148.8	4.60367
HIBADH	93781.5	117059	137048	95059.4	96203.4	81404.6	171362	134610	98110.2	123396	97180.2	89579.4	35328.9	HIBADH	111233	5.04623
HIBCH	33748.6	26504.4	35579.5	43214.9	41742.5	36184.2	50992.7	37211.2	25617.6	33824.4	36948.5	60159.1	43482.3	HIBCH	38477.3	4.5852
HIF1AN	NA	8718.98	NA	NA	11285.1	NA	NA	9996.25	NA	10809.4	12742.7	NA	40285.5	HIF1AN	10710.5	4.02981
HINT1	714960	1206720	1466460	1135350	908674	683145	1455810	983121	1157830	800627	924183	1388490	13801.9	HINT1	1.06878e+06	6.02889
HINT2	139750	271678	213678	234268	215888	158339	218178	173318	196218	181031	204727	203854	17161.8	HINT2	200911	5.303
HINT3	NA	NA	NA	NA	21783.4	NA	NA	22154.5	NA	NA	NA	NA	20361.3	HINT3	21969	4.34181
HIP1R	6626	5460.26	6207.55	5531.87	6404.2	6757.32	5687.78	4446.61	NA	3875.52	5847.09	8244	119388	HIP1R	5917.11	3.77211
HIRIP3	14573.5	16284.7	13063.7	23017.8	28080.4	14009	29894.8	30609.5	20831.8	6754.76	13108.8	26693	61957.1	HIRIP3	19743.5	4.29542
HIST1H1A	56273.1	179115	160377	77205.9	298837	76872.3	133153	167978	101585	80487	57518.1	197911	21842.1	HIST1H1A	132276	5.12148
HIST1H1B	4724360	5487200	5731230	5730870	7489650	6406940	3955800	6328600	5724460	5750490	5704750	9872320	22580.2	HIST1H1B	6.07556e+06	6.78359
HIST1H1C	871568	1055740	451984	881806	1796500	786231	487390	1359300	696286	1175560	902873	795590	21364.8	HIST1H1C	938402	5.97239
HIST1H1D	6893440	13446900	10372400	9781560	14877700	9136300	11116900	13621600	7030950	10616400	12620300	13168400	22349.9	HIST1H1D	1.10569e+07	7.04363
HIST1H1E	150721	227478	151691	185923	316262	272085	190629	400602	91723.2	452389	251328	255225	21865.3	HIST1H1E	245505	5.39006
HIST1H2AC	2067610	1946180	2438040	2525210	3010420	1714790	1323890	4473190	2374660	2028770	1832390	789950	14105.5	HIST1H2AC	2210425	6.34448
HIST1H2AH	64462100	56313800	54255200	67574200	68810000	75574700	51969000	62350700	59073300	74070900	71804700	57549000	14019.4	HIST1H2AH;HIST1H2AM;H2AFJ	6.36506e+07	7.8038
HIST1H2BM	5360370	6130370	4624160	11380800	9280990	5573290	4601080	10040200	6518370	7634470	7942130	4872920	13922.1	HIST1H2BM;HIST1H2BN;HIST1H2BH;HIST2H2BF;HIST1H2BI;HIST1H2BD;HIST1H2BA	6.9966e+06	6.84489
HIST1H3J	38696300	50768100	49505300	30165600	46529500	42015600	48567800	43774600	42755200	44515100	57794300	50026900	15404.1	HIST1H3J	4.54262e+07	7.65731
HIST2H2AA4	9250430	853571	1932180	8250720	190914	7254020	1542750	250729	6958420	4250190	134815	812602	14041.9	HIST2H2AA4;HIST2H2AC	3.47345e+06	6.54076
HIST2H2AB	1394820	4678280	2741800	1115000	3507980	938745	1682460	2872500	2208770	2333600	1845680	2667950	13995.3	HIST2H2AB	2.3323e+06	6.36778
HIST2H2BE	25969200	34937000	38513500	27679200	28933300	29025400	52552000	37606500	34322200	23199600	34180200	41017400	13920.2	HIST2H2BE;HIST1H2BB;HIST1H2BO	33994625	7.53141
HIST2H3D	14762600	2712830	5598620	14435200	611722	11814200	3510810	1734860	11796000	3282560	4306770	5977.86	15388	HIST2H3D	6.21435e+06	6.7934
HIST2H3PS2	4325800	4766170	2900270	3537160	4844870	2153340	1745370	4320430	2594000	2666460	333200	4631650	15430.1	HIST2H3PS2	3.23489e+06	6.50986
HIST4H4	60926700	84963100	85998400	62151900	71189800	62100200	77532900	76881400	63580100	78436700	68858200	81905900	11367.3	HIST4H4	7.28771e+07	7.86259
HK1	600012	582920	645909	661108	700739	522307	623496	456040	529262	619912	599880	818948	102486	HK1	613378	5.78773
HK2	167490	100391	144005	139009	168193	141673	151949	127821	153551	147972	161818	200479	102380	HK2	150363	5.17714
HLA-A	22782.6	26261.7	24879.8	NA	16461.8	25635.2	39000.7	49242.1	18112.2	8844.37	64998.1	NA	40908.8	HLA-A	29621.9	4.47161
HLA-DPA1	60926.3	50622.3	47365.2	NA	NA	76546.5	191673	121544	184610	76601.8	236325	138318	29380.6	HLA-DPA1	118453	5.07355
HLA-DPB1	NA	21058.7	NA	NA	NA	NA	35926.1	NA	NA	NA	NA	NA	29159.3	HLA-DPB1	28492.4	4.45473
HLA-DQA1	NA	NA	NA	NA	NA	NA	NA	30868.1	NA	10412.3	NA	NA	27804.9	HLA-DQA1	20640.2	4.31471
HLA-DRA	221834	277464	173626	161939	177376	176237	716716	1033900	1016040	352420	1180650	820425	28606.9	HLA-DRA	525719	5.72075
HLA-DRB1	66427.3	119402	73190.6	70714.8	100556	75595.7	238811	449202	402177	203093	545160	352850	29966.1	HLA-DRB1	224765	5.35173
HLA-DRB3	NA	NA	NA	NA	NA	NA	8339.12	27921.8	NA	11126.6	11471.9	NA	29962	HLA-DRB3	14714.9	4.16776
HLA-E	51391.3	32906.8	33052	46884.3	39027.1	33538.2	37000	36263.8	33474.1	45987	40506.2	67465.3	40057.6	HLA-E	41458	4.61761
HLA-F	52919.4	69882.7	51154.2	60530.9	98410.8	33051.9	40111.4	20459.5	NA	32767.6	22957.2	36017.6	39061.7	HLA-F	47114.8	4.67316
HLTF	3241.48	3223.89	3684.18	NA	7483.22	NA	4588.97	3569	NA	3328.18	2630.05	NA	113929	HLTF	3968.62	3.59864
HM13	51647.1	50382.5	37964.4	45691.6	80996.6	66007	58916.5	64381.1	40007.2	63770.8	93352.3	126194	41488.3	HM13	64942.6	4.81253
HMBS	NA	17100.7	25057.4	17145.6	NA	NA	25556.5	NA	NA	25030.3	20394.7	23282.3	39330.1	HMBS	21938.2	4.3412
HMCES	14181.4	14962.9	15564.9	12963.2	25768.3	20543.9	12795.5	20254.6	21426.9	19851.9	15086.5	22435.6	40574.9	HMCES	17986.3	4.25494
HMG20A	23765.1	12787.1	15363	NA	NA	25249.6	22999.4	NA	21821.1	NA	NA	NA	40143.6	HMG20A	20330.9	4.30816
HMGA1	370984	347449	459029	272509	720949	233899	518462	270414	208714	398517	209858	533220	11676	HMGA1	378667	5.57826
HMGB1	4275100	4633430	4860450	4417020	9531980	3329140	6772850	5167600	3941830	5559870	5796660	6745280	24565.9	HMGB1;HMGB1P1	5.41927e+06	6.73394
HMGB2	5947350	8444570	7901290	7361130	16334400	5269450	7304560	10634600	6387570	7223260	7494410	7940260	24033.8	HMGB2	8.1869e+06	6.91312
HMGB3	291160	356172	433158	450375	644372	280963	290580	288009	228006	347215	591424	331399	22980	HMGB3	377736	5.57719
HMGCL	117354	100322	82538.1	113770	156384	117490	95968.2	90995.2	100679	162047	112804	137862	34360.1	HMGCL	115684	5.06328
HMGCS1	49839.3	55520	57339.2	56715.5	77795.8	48027.1	75926.8	84061.6	73627	76305.3	82449	111360	57293.6	HMGCS1	70747.2	4.84971
HMGN1	291599	275274	440093	217268	364858	240944	482063	214768	256069	173996	384159	705456	10658.9	HMGN1	337212	5.5279
HMGN2	169025	427932	367262	166943	935092	171440	336371	420605	171004	443871	143604	248171	9392.67	HMGN2	333443	5.52302
HMGN3	37318.9	NA	NA	20691	40367.6	34382.3	34572.3	NA	20163.3	19824.2	NA	28072.9	10665.9	HMGN3	29424.1	4.4687
HMGXB4	5020.6	NA	6576.28	NA	6575.54	9276.36	NA	6175.13	10672.2	8049.09	10593.1	NA	65711.6	HMGXB4	7867.29	3.89583
HMMR	NA	4799.6	9185.17	8543	NA	4876.42	9981.76	7079.21	NA	14783.6	10374.4	NA	84100.4	HMMR	8702.9	3.93966
HMOX2	202834	185552	188478	213486	285471	202758	260388	190244	184865	235286	253227	369653	36032.9	HMOX2	231020	5.36365
HNRNPA0	646584	397376	501573	621341	472473	610824	580689	303768	606271	440611	502695	749815	30840.6	HNRNPA0	536168	5.7293
HNRNPA1	4061280	2786540	3447400	3566770	3543140	3150820	4278710	2216540	3824010	3535580	3352790	5680870	38746.7	HNRNPA1	3.62037e+06	6.55875
HNRNPA2B1	5077700	5263260	6967370	5801940	7009040	5033420	7370720	5159940	5361220	5965780	5376740	8379360	37429.7	HNRNPA2B1	6.06387e+06	6.78275
HNRNPA3	1584140	1651490	1654550	1612590	3183080	1762180	2008890	2031530	1691350	1432780	1752200	2694540	39594.9	HNRNPA3	1921610	6.28367
HNRNPAB	1195110	888411	1303170	1389190	1034280	1475130	1249950	881388	1423480	1144290	848974	1333980	36224.9	HNRNPAB	1.18061e+06	6.07211
HNRNPD	2961690	2910090	3345060	2679410	3517810	2958410	3827920	2379590	3490420	2546270	2928380	3028170	38434.2	HNRNPD	3.04777e+06	6.48398
HNRNPDL	303824	334621	403680	376964	250508	322063	404386	262859	400763	335154	333827	409016	46437.5	HNRNPDL	344805	5.53757
HNRNPF	1268620	1151390	1177210	1838440	1347250	1689150	1384740	1005580	1613190	1518180	1588670	2434910	45671.9	HNRNPF	1.50144e+06	6.17651
HNRNPH1	2275800	1755330	2755900	2560760	3077220	2134640	3078450	2053840	2454010	2985620	3266080	3449970	49229.5	HNRNPH1	2.65397e+06	6.4239
HNRNPH2	139650	127626	80206.1	143027	124121	121788	149122	139973	150247	200337	154813	216389	49263.6	HNRNPH2	145608	5.16319
HNRNPH3	445587	411699	578876	632087	574971	515197	716440	484778	497837	579656	644242	855570	36926.5	HNRNPH3	578078	5.76199
HNRNPK	67281.6	125643	63148.1	48062.9	77496.7	NA	129352	141372	NA	128076	79741.5	136087	50976.2	HNRNPK	99626.1	4.99837
HNRNPL	2000490	1802580	2258210	2011530	2917820	1872170	2373930	1921900	2320490	2387840	2234690	2814150	64132.8	HNRNPL	2.24298e+06	6.35083
HNRNPLL	60634.8	49697.3	61390.7	70752.4	66367.4	56921	88196.3	73324.7	81159.4	76184.1	70623.7	109414	60083.1	HNRNPLL	72055.5	4.85767
HNRNPM	1259300	1195070	1391740	1261670	1852940	1222230	1529400	1256230	1369410	1388590	1416630	2221980	77515.5	HNRNPM	1.4471e+06	6.1605
HNRNPR	901902	759027	871254	1030380	1124390	835472	1036140	920884	923294	1038080	983899	1217030	70943.1	HNRNPR	970146	5.98684
HNRNPU	2260400	2427110	2952950	2185460	3199020	2381570	2988630	2455370	2541670	2564300	2917450	3657360	90584.4	HNRNPU	2.71094e+06	6.43312
HNRNPUL1	353593	329182	413861	395219	522749	338055	421579	354422	370001	360964	331889	491790	95738.5	HNRNPUL1	390275	5.59137
HNRNPUL2	508756	443258	493382	550252	712019	455299	542329	504609	529765	565681	452966	741438	85104.7	HNRNPUL2	541646	5.73372
HOOK3	15536.6	22096.2	26521.6	22282.8	32857	22528.1	29428.2	24185.9	16066.5	21847.4	26019.7	36769	83125.8	HOOK3	24678.2	4.39231
HP1BP3	469895	455178	499066	378645	629340	414507	558856	516350	461408	616115	524844	547698	61207	HP1BP3	505992	5.70414
HPCAL1	137144	109507	148253	168390	143893	144234	135845	85367.2	99707.4	166533	139919	165388	22313.2	HPCAL1	137015	5.13677
HPF1	14917.3	13188.6	18647	16101.9	15175.4	14863.8	33486.7	13972.5	13679.4	33619.8	12154.8	31487	39436.1	HPF1	19274.5	4.28498
HPRT1	133214	107669	141018	135239	126385	105920	121409	118473	148107	127488	136637	181213	24579.4	HPRT1	131898	5.12024
HSD17B10	901109	1102280	1108660	982970	1516930	801695	1101190	925838	1187970	1132480	1026120	1184890	26923.1	HSD17B10	1081011	6.03383
HSD17B11	17972.6	18425.7	NA	13661	NA	20334.2	NA	21256	20692.3	13497.7	22516.9	34458.4	32935.8	HSD17B11	20312.8	4.30777
HSD17B12	159929	146531	169604	150135	194812	136268	215018	163641	143654	100152	144732	108061	34324.2	HSD17B12	152711	5.18387
HSD17B4	113813	111620	120125	129844	144833	99642.2	114981	124614	107220	130052	129816	124431	79686.4	HSD17B4	120916	5.08248
HSD17B7	NA	10487.2	NA	NA	NA	NA	NA	14746.7	NA	7724.71	17517	9855.93	38206.2	HSD17B7	12066.3	4.08157
HSD17B8	24992	22355	23854.8	19418.7	25928.3	24946.3	29667	14197.3	20453.4	25649	24936	41888.4	26973.8	HSD17B8	24857.2	4.39545
HSDL2	46472.8	37806.7	42043.3	71496.8	35760.4	42643.1	40851.2	30473	41916.8	44568.8	35399.4	82092.1	45394.7	HSDL2	45960.4	4.66238
HSF1	NA	5160.14	NA	NA	14113.7	NA	7717.15	7987.02	NA	8929.1	8501.36	7509.88	57260.5	HSF1	8559.76	3.93246
HSP90AA1	1727150	1313470	1784690	1624710	1596780	1502270	2117240	1661860	2019910	1677410	1881240	1833760	84659.7	HSP90AA1	1.72837e+06	6.23764
HSP90AB1	5359650	3831880	5645850	5480540	5664930	4280500	6728570	5361050	6743470	6581370	6220110	8834520	83264.2	HSP90AB1	5894370	6.77044
HSP90AB2P	274465	135889	169428	347258	40886.6	175534	242625	93924.8	290033	144871	143451	166931	44348.9	HSP90AB2P	185441	5.26821
HSP90B1	921868	797131	861288	922417	916422	706283	1098120	919175	952307	1010870	1059310	1296230	92468.9	HSP90B1	955118	5.98006
HSPA13	10197.8	NA	NA	NA	12209	9517.77	NA	11785.7	NA	15647.7	NA	NA	51927.5	HSPA13	11871.6	4.07451
HSPA14	33854.4	32575.6	40783.6	36449.8	46572.9	31240.7	42343.8	32316.3	39080.4	45558.6	38413.2	54396.7	54794.4	HSPA14	39465.5	4.59622
HSPA4	216172	148765	227923	225641	210456	222798	260361	174069	260166	252857	234105	323781	94330.9	HSPA4	229758	5.36127
HSPA5	1305820	1337710	1581550	1474620	1885540	1190740	1934850	1786270	1649110	2127350	2060090	2302510	72333	HSPA5	1719680	6.23545
HSPA6	412447	NA	NA	169506	NA	222300	NA	NA	336407	381642	554412	580584	71028.1	HSPA6	379614	5.57934
HSPA8	5064000	3864750	5764510	5322520	5003520	4684050	5571600	4534120	6586010	5945510	6358090	8204390	70898.1	HSPA8	5.57526e+06	6.74626
HSPA9	1318380	933733	1164730	1527670	1271870	1256870	1382610	998640	1457330	1586830	1556730	2367060	73680.5	HSPA9	1.40187e+06	6.14671
HSPB1	NA	NA	NA	12753	14357.7	20939.4	NA	NA	37398.6	NA	15573.1	35888.5	22782.5	HSPB1	22818.4	4.35828
HSPB11	92815.5	113348	NA	NA	160101	106287	133080	108464	113170	98667.6	120797	274873	16297.3	HSPB11	132160	5.1211
HSPBP1	40438.2	34294.9	44885.4	34373	32000.8	37676.5	66431.4	36502	54461.5	45814.5	37860	40586.7	39302.8	HSPBP1	42110.4	4.62439
HSPD1	4035840	3030880	4313010	4030480	4028210	3177450	4448100	3023720	3768170	4411700	3156440	4665860	61054.6	HSPD1	3.84082e+06	6.58442
HSPE1	2498360	3051010	2182360	2378010	2345550	2009890	3060500	1546900	2532170	2493730	2020650	1562890	10931.7	HSPE1	2306835	6.36302
HSPH1	265729	186309	256566	238701	282065	226473	288797	261983	311535	278435	294551	465672	96865	HSPH1	279735	5.44675
HTATIP2	NA	NA	NA	NA	NA	NA	24120.8	NA	NA	NA	15200.3	NA	27049	HTATIP2	19660.5	4.2936
HTATSF1	42128.7	51613.3	67602.4	43347.7	76284.1	50286.2	59523.6	60518.3	78217.7	43785.6	84246.8	178939	85852.8	HTATSF1	69707.8	4.84328
HTRA2	17714.8	NA	31052.8	NA	15572.3	19991.7	NA	11082.5	NA	15535.6	13770.9	NA	48840.9	HTRA2	17817.2	4.25084
HTT	NA	NA	NA	NA	1681.08	NA	NA	909.196	NA	1651.49	1358.51	2476.85	347603	HTT	1615.43	3.20829
HUS1	NA	NA	NA	NA	17668.9	NA	NA	11611.6	NA	10059.5	11699.9	NA	31690.9	HUS1	12760	4.10585
HUWE1	31371.6	26289.1	26564.3	27759.1	32294.9	28495.5	37757	35289.9	31530.3	34095.6	29470.3	40774.6	481891	HUWE1	31807.7	4.50253
HVCN1	17196.8	36963.8	24573	NA	44631	15872.3	NA	15951.1	NA	13344.7	12936.5	24033.6	31683.2	HVCN1	22833.6	4.35858
HYOU1	93188.6	87234.3	101107	130795	106710	91737.4	144457	103509	124283	119025	128416	150549	111335	HYOU1	115084	5.06102
IAH1	NA	19444.9	18072.7	27750.7	17161.9	NA	19266.3	NA	NA	21674.2	23255.9	NA	27598.7	IAH1	20946.7	4.32111
IARS	217963	196209	206726	229751	261594	182644	269250	230302	240721	266194	268343	336285	144498	IARS	242165	5.38411
IARS2	133271	116116	121508	180556	126555	124058	177230	110708	131305	153536	131136	191055	113792	IARS2	141420	5.15051
IBA57	17107.8	18178.5	14780.2	21515.3	26073.1	NA	18520.5	21932.8	16978.6	19187.9	19383.8	29924.5	38155	IBA57	20325.7	4.30805
ICAM1	26529.6	16952.7	23240	28126.6	23477.5	17190.9	40175.1	26270	37386.9	38949.6	39360.7	60012.3	57825.2	ICAM1	31472.7	4.49793
ICAM3	16954.6	26462.4	26172.7	22822.2	52160.1	29490.6	42573.7	58415.6	29224	35810.3	55200.8	67671.2	59540.8	ICAM3	38579.8	4.58636
ICMT	NA	15340.6	NA	26724.3	19992.1	22432	NA	16284.6	21251.7	26097.8	35739.1	NA	31938.1	ICMT	22982.8	4.3614
ICOS	36101.3	26647.2	34512.8	46342.4	87082.3	17275.6	57404.7	30513.4	43079	127449	70262.8	52302.1	22624.6	ICOS	52414.4	4.71945
IDE	9318.83	5615.14	7416.09	6598.82	9265.15	10633.5	11154.1	11144.9	6283.9	8735.15	8171.04	11678.3	117968	IDE	8834.58	3.94619
IDH1	18328.9	16608.2	15883.1	19876.2	24207.7	19488.4	26046.8	24607	19606.2	29791.3	29247	31708.8	46659.3	IDH1	22950	4.36078
IDH2	1371380	1831320	1657950	1563130	1688390	1339170	1207860	982204	738356	1504680	1221940	1128730	50909.3	IDH2	1.35293e+06	6.13127
IDH3A	287280	226229	249869	278793	307764	253669	312669	271398	245862	251980	225970	336051	39591.7	IDH3A	270628	5.43237
IDH3B	106937	152881	120464	136698	175441	138153	192363	125153	154466	168460	126844	131994	42183.7	IDH3B	144154	5.15883
IDH3G	58749	67726.4	75706.9	52363.4	72665.7	51147.2	130619	40779.1	58426.3	59558.2	55075.5	88041.7	42794.3	IDH3G	67571.5	4.82976
IDI1	103760	83897.2	104040	100016	95463.7	113333	163346	162937	157071	138141	123994	108071	26319.2	IDI1	121172	5.0834
IER3IP1	332037	NA	NA	383508	351850	NA	NA	86306.2	NA	497341	258896	589692	8968.77	IER3IP1	357090	5.55278
IFI16	692626	649407	723248	668114	923436	557144	887203	724298	588053	579686	798466	944696	88255.5	IFI16	728031	5.86215
IFI35	43167.9	52044.8	42808.1	33635.3	74402.9	34267.1	37571.1	46433	15565.8	28662.2	46201.5	37077.4	31546.4	IFI35	40986.4	4.61264
IFI44	NA	NA	NA	NA	NA	NA	NA	NA	NA	5778.03	5993.51	NA	50491	IFI44	5885.77	3.7698
IFI44L	NA	NA	NA	9689.96	NA	NA	NA	NA	NA	NA	3311.94	NA	51322.4	IFI44L	6500.95	3.81298
IFIH1	NA	3194.76	NA	NA	5311.76	NA	NA	7169.43	NA	NA	NA	NA	116689	IFIH1	5225.32	3.71811
IFIT1	NA	13012.3	NA	NA	21243.5	NA	NA	9906.22	NA	NA	14135.2	NA	55360.3	IFIT1	14574.3	4.16359
IFIT3	NA	17046.9	NA	NA	25315.4	NA	15335.7	NA	NA	NA	16143.2	NA	55984.8	IFIT3	18460.3	4.26624
IFIT5	22036.7	19795.4	10480.1	12312.7	15088.1	10936.3	15498.5	15319.5	8370.61	11595.2	20983.1	8072.23	55846.8	IFIT5	14207.4	4.15251
IFITM2	NA	1148910	782973	NA	593051	455275	478102	271411	72552.9	419727	611045	NA	14632.2	IFITM2;IFITM3	537005	5.72998
IFNG	127441	113576	NA	19837.6	50399.5	NA	4236650	3217860	2060770	1014330	2133540	977156	19348.3	IFNG	1.39516e+06	6.14462
IFT27	NA	12326	10095.6	NA	21589.6	NA	15284.3	11781.4	NA	11449.2	19376.2	NA	20480.5	IFT27	14557.5	4.16309
IGBP1	14417.7	18779.6	21947.4	10659	25996.6	21195.1	19072.6	16195	21796.6	12349	30171.4	50111	39221.9	IGBP1	21890.9	4.34026
IGF2R	3757.08	2884.81	2804.11	3948.41	4678.28	3274.39	4666.91	5424.28	4543.77	5599.36	5877.43	7686.31	274375	IGF2R	4595.43	3.66233
IGHG1	16170.8	22129.8	NA	NA	20348.1	NA	NA	7981.76	NA	NA	11215	118430	36105.9	IGHG1	32712.6	4.51471
IK	99110.6	74338.2	83955.3	95424.3	144105	106072	82003.9	82765.1	113000	95975.6	82933.1	122060	65602.2	IK	98478.6	4.99334
IKBKB	16913.8	12217.5	16084.1	16983.2	33319.7	18978.3	20571.7	21266.6	20379.6	22301.3	20614.1	29369.4	86563.9	IKBKB	20749.9	4.31702
IKBKG	40393.1	47911.4	31157.8	27325.1	38152.4	33410.5	31666.3	32631.3	42796.5	52210.3	35857.8	57106.2	48197.7	IKBKG	39218.2	4.59349
IKZF1	138634	131083	184056	180499	255680	124303	152862	177657	134492	172302	151858	300001	57528.3	IKZF1	175286	5.24375
IKZF3	63999.5	89226.2	90973.4	78469.9	163466	49410.1	128860	164638	106648	83617.4	150141	184675	58023.1	IKZF3	112844	5.05248
IL13	NA	NA	NA	NA	78816.3	NA	NA	NA	NA	NA	24452.3	NA	15815.8	IL13	51634.3	4.71294
IL16	63738	91498.3	83896.2	67199.4	139689	58781	64838.1	73082.9	52424.3	68210.6	79877	102494	141752	IL16	78810.7	4.89659
IL18R1	NA	NA	NA	NA	10473.3	NA	NA	4786.49	NA	5624.94	NA	NA	62304	IL18R1	6961.58	3.84271
IL2	124461	22074.8	10564.2	975179	194437	209307	NA	23941.6	121355	526187	826488	382344	17627.7	IL2	310576	5.49217
IL23A	NA	NA	NA	NA	19900.3	NA	NA	NA	NA	NA	21427.9	NA	20729.7	IL23A	20664.1	4.31522
IL2RA	52686.6	28987.5	33699.4	51308.4	42658	27859.6	79766.1	40462.1	77431.4	62709.3	41387	63818.5	30819.1	IL2RA	50231.2	4.70097
IL2RB	NA	6985.49	NA	NA	NA	NA	16232.6	16513.7	NA	14178.2	12817.3	NA	61117.2	IL2RB	13345.5	4.12533
IL2RG	68757.7	55973.2	48374.6	84862.4	97960.3	72764.4	92918.8	96073.2	80635.4	93732.1	115265	130950	42287	IL2RG	86522.3	4.93713
IL32	NA	11953	19166.8	6928.84	41658.9	11971.4	44818.2	28754.2	15486.3	30171	22639.1	35418.8	26676.3	IL32	24451.5	4.38831
ILF2	1173230	820500	1009520	1103650	1195750	1005790	1303370	1065000	1084450	1310780	1073300	1453200	43062.1	ILF2	1.13321e+06	6.05431
ILF3	858799	1005060	1291580	1075600	1712650	857507	1212450	1231590	925203	1255870	1064750	1726200	95338.4	ILF3	1.18477e+06	6.07363
ILK	85542.9	84411.6	99787.8	74901.6	152437	86510.9	93500.4	91873.4	90481.3	87189.3	96393.1	102496	51419.2	ILK	95460.4	4.97982
ILKAP	61631.1	53861.7	86750.7	52051.6	106923	53003.2	87266.8	97408.3	59806.3	87519.2	102240	97092.4	42906.5	ILKAP	78796.2	4.89651
ILVBL	77527.2	97288.5	76424.7	73940.3	85228.8	65680.5	124659	91958	61966.3	86738.6	98039.9	115361	67867.7	ILVBL	87901.1	4.94399
IMP3	54757.7	52553.4	99178	51369	NA	53233.9	73495.4	35329.2	68820.6	60193.1	66849.2	102301	21850.2	IMP3	65280	4.81478
IMP4	38134.2	39330.7	42068.4	39573.4	57693	29926.1	63096	37721.8	NA	27978.8	36903.1	44592	33756.6	IMP4	41547	4.61854
IMPA1	NA	14256.7	16576.7	24836.2	15371.8	18464.3	32971.1	13208.2	23096.7	29290.9	20215.2	NA	30188.8	IMPA1	20828.8	4.31866
IMPDH1	7138.79	6723.03	7132.34	NA	NA	6350.93	8306.22	NA	NA	NA	NA	NA	55405.8	IMPDH1	7130.26	3.85311
IMPDH2	406022	432420	408701	359265	474820	334111	564808	626044	478488	539114	494357	693943	55805	IMPDH2	484341	5.68515
INCENP	8056.11	6444.48	8910.15	7554.57	13236.8	9609.54	8975.43	10775.3	11853.6	10974.4	12415	11035.4	105429	INCENP	9986.73	3.99942
INF2	5311.83	10140.7	6510.57	10792.6	25020.5	9513.5	NA	4640.92	6028.92	3784.53	8658.37	10076.6	135624	INF2	9134.46	3.96068
INIP	40432.6	48427.6	81701.2	87059	138053	28942.2	74483.3	NA	65755.7	56844.8	54265.6	124678	11424.8	INIP	72785.7	4.86205
INO80B	NA	NA	NA	NA	8999.67	NA	NA	5018.19	NA	NA	NA	NA	38637.1	INO80B	7008.93	3.84565
INPP4A	4391.29	9148.52	NA	7654.02	13338.6	7958.3	NA	10275.2	8625.73	8247.05	10394.2	10690.3	109956	INPP4A	9072.32	3.95772
INPP4B	NA	NA	2933.59	4313.53	4025.59	4501.29	4943.35	3125.25	4132.29	3872.45	3777.03	4515.69	104738	INPP4B	4014.01	3.60358
INPP5B	4761.99	3846.36	3547.36	4089.68	8853.01	7775.75	3591.81	7134.07	3197.43	1509.99	5974.42	NA	112852	INPP5B	4934.72	3.69326
INPP5D	45570.1	57237.7	61680.2	47008.6	87684.2	48996.1	69115.3	60925.5	52564.3	50728.1	64841.9	91039.2	133292	INPP5D	61449.3	4.78852
INPP5K	6512.58	11227.6	9614.59	12703.1	13853.2	NA	12147.6	7490	9794.34	11241.3	12024.3	14356.1	51090.3	INPP5K	10996.8	4.04127
INPPL1	3616.51	1980.53	4018.8	NA	5585.04	NA	3978.92	NA	3930.68	2983.01	3811.22	3427.39	138599	INPPL1	3703.57	3.56862
INTS1	8834.32	9612.37	11371.7	9559.03	13709.4	8981.06	9720.83	10433.6	12251.2	8471.86	8353.95	12639	244297	INTS1	10328.2	4.01402
INTS10	10277.3	15135.1	19190.7	9560.87	21366.7	12967	12007.2	14625.3	11980.6	7657.42	14327.6	14235.7	82236	INTS10	13611	4.13389
INTS11	12559.4	13437.5	11175.3	13545.6	17125.4	13714.2	NA	15496.5	16417.9	21690.8	17090.7	18437.7	67662.6	INTS11	15517.4	4.19082
INTS12	7781.26	8551.71	6794.63	7188.56	11619.8	5717.48	10239.2	6250.09	5047.63	7910.62	13037.7	16549.3	48807.5	INTS12	8890.67	3.94893
INTS13	36060.3	37961	39674.7	38444.5	33756.6	35885.8	36727.7	29569	31679.5	43596.7	32279.1	36198.2	80225	INTS13	35986.1	4.55613
INTS14	17729	7935.65	16769	18647.8	14215.8	13468.1	16631.6	18177.6	17893.6	15835.1	8695.2	11384.4	57470.8	INTS14	14781.9	4.16973
INTS2	8551.86	11772.2	10804	14266.6	13730.9	10724.6	13156.2	10732.8	12667.4	10689.7	16034.4	16846.4	134323	INTS2	12498.1	4.09684
INTS3	39896.5	49266.5	53816.3	39961.2	47440.9	40854.8	48756.3	39160	48696.7	43088.8	46263.4	44555.5	118070	INTS3	45146.4	4.65462
INTS4	14161.7	13757.8	17300.3	15676	19041.2	13930.4	17879.4	11749.2	14432.5	12714.2	12727.8	20513.1	108171	INTS4	15323.6	4.18536
INTS5	7568.39	7605.86	11067.6	9654.59	17872.6	8915.14	11223	9288.56	11036.9	8859.37	11063.2	14386.5	107995	INTS5	10711.8	4.02986
INTS6	5222.67	6327.13	NA	4553.42	9719.02	4491.94	NA	5204.63	6710.57	6691.35	9777.37	9734.35	100390	INTS6	6843.24	3.83526
INTS7	37618.8	41746	46981.9	34519.7	83407.1	40546.7	46051.9	59176.9	36422	38827.3	43334.1	61353	106834	INTS7	47498.8	4.67668
INTS8	NA	7204.59	6921.75	6954.34	8194.46	NA	6241.49	7420.26	27674.3	8074.97	7648.37	12297.6	113088	INTS8	9863.21	3.99402
INTS9	16433.8	21193.3	23866.5	24650.1	36095.5	12791.7	25575.3	22265.4	14929.6	19365.3	23271	36253.2	73814.5	INTS9	23057.6	4.36281
IPO11	8246.69	6487.54	6362.64	7566.9	6282.25	9630.15	10135.6	4758.97	8268.03	7542.41	7200.43	10769	112535	IPO11	7770.88	3.89047
IPO4	29801.1	30390.5	36220.2	28743.6	45741.4	28003.7	44218.6	36165.7	32766.9	38083.8	30118.8	43608.6	118715	IPO4	35321.9	4.54804
IPO5	151214	166248	193035	147762	195557	159566	214207	172095	193167	162671	189217	212621	123630	IPO5	179780	5.25474
IPO7	116715	100040	120076	101581	102979	93640.3	133344	107546	118268	109086	100246	155016	119517	IPO7	113211	5.05389
IPO8	6237.69	10222.2	5518.13	9161.93	6835.17	6426.22	11393.9	8194.59	6949.35	9745.44	7875.84	13610	119938	IPO8	8514.2	3.93014
IPO9	14184.2	13952.9	17359.9	14977.9	23580.8	23011.8	15864.8	22327.9	18308.1	15851.3	25293.5	31287.2	115963	IPO9	19666.7	4.29373
IQGAP1	606474	585640	609238	721119	807810	583918	910856	684655	696526	693706	896644	996827	189252	IQGAP1	732784	5.86498
IQGAP2	72971.7	75616.7	87224.7	82511.2	114102	67976.3	144867	143468	136848	115036	160137	186674	180578	IQGAP2	115619	5.06303
IRAK4	NA	NA	NA	NA	NA	NA	NA	4637.09	NA	4896.86	NA	NA	51529.7	IRAK4	4766.98	3.67824
IREB2	5189.11	4451.74	6619.23	NA	3893.69	6139.93	NA	3820.21	4929.66	4683.48	4476.83	5919.41	105059	IREB2	5012.33	3.70004
IRF2	NA	27339.2	NA	NA	27096.8	30624.5	NA	29808	NA	35481.6	41032.1	NA	39354.4	IRF2	31897	4.50375
IRF2BP1	5032.86	7145.08	9885.8	7395.78	10295.9	NA	7867.82	8597.38	NA	9381.89	7949.61	9725.14	61687.9	IRF2BP1	8327.73	3.92053
IRF2BP2	119151	115107	160833	134874	225128	116973	150345	135899	108426	181518	138054	161953	61024.6	IRF2BP2	145688	5.16343
IRF2BPL	15669.3	10519.8	15263.3	16986.4	29347.7	19143.4	NA	6363.13	8176.68	13285	8559.05	13237.6	82658.8	IRF2BPL	14231.9	4.15326
IRF3	NA	7200.88	9307.31	NA	NA	NA	13304.2	NA	NA	10406.9	13071.1	NA	47219.3	IRF3	10658.1	4.02768
IRF4	262900	222019	215479	287246	392745	255782	341657	231726	269866	322601	238081	305508	51772.5	IRF4	278801	5.44529
IRF8	10883.1	16554.2	7493.31	14220.1	33401.9	9795.34	NA	NA	NA	8998.68	5750.81	NA	48356.1	IRF8	13387.2	4.12669
IRF9	NA	11722.2	10777	NA	16313.6	NA	11645.1	14697.2	NA	NA	17499.9	NA	43696.3	IRF9	13775.8	4.13912
ISCA2	NA	NA	NA	NA	NA	NA	NA	NA	NA	10570.1	16139.6	NA	16476.4	ISCA2	13354.9	4.12564
ISG15	201884	337214	126042	239049	600143	83329.1	195406	393715	73233	169732	247723	126398	17887.5	ISG15	232822	5.36702
ISG20	237608	260341	127289	292728	249589	134566	149791	188099	65646.2	118754	225094	116687	20363.5	ISG20	180516	5.25652
ISG20L2	1737.79	NA	NA	NA	NA	1387.5	NA	NA	NA	NA	NA	NA	39154	ISG20L2	1562.64	3.19386
ISOC1	37681.9	32459.1	42268.5	33571.5	25662.9	29872.2	44206.1	30770.3	40847.9	60123.3	42803.3	46690.8	32236.7	ISOC1	38913.2	4.5901
ISOC2	112831	141672	140593	74362.9	91933.6	106888	185074	109654	115377	108830	98934.9	103809	22337.2	ISOC2	115830	5.06382
IST1	51814	75181.8	70251.9	62954.8	104002	38974.5	76497.4	79032.9	68477.4	67247.9	101668	82224.3	39750.5	IST1	73193.9	4.86447
ISY1	63792.8	33823.3	50457.6	43076.6	56316.3	44279	47632.6	51411.9	58475.4	54346.4	67421.6	35846.4	32992.2	ISY1	50573.3	4.70392
ITCH	5593.92	3920.63	9018.82	8816.6	6313.95	4815.35	8276.94	7628.42	6538.27	3933.85	8436.3	7943.32	102803	ITCH	6769.7	3.83057
ITGA2	NA	NA	NA	NA	NA	NA	NA	3349.24	NA	NA	3882.82	NA	129295	ITGA2	3616.03	3.55823
ITGA4	NA	17758.7	20578.9	9890.51	16321	20647.9	17830.5	24273.8	24620.3	10348.3	34358.9	34671.2	114900	ITGA4	21027.3	4.32278
ITGA5	NA	NA	NA	NA	NA	NA	8308.41	NA	NA	NA	4609.17	NA	114536	ITGA5	6458.79	3.81015
ITGAE	NA	NA	NA	NA	NA	NA	NA	NA	NA	2225.21	3374.56	NA	130159	ITGAE	2799.89	3.44714
ITGAL	202721	208301	202882	206954	329880	245186	206201	230725	195638	225566	288414	251480	128770	ITGAL	232829	5.36704
ITGAM	NA	NA	NA	NA	NA	NA	NA	NA	NA	NA	2362.01	1146.18	127179	ITGAM	1754.1	3.24405
ITGB1	20446.6	19546.7	26376.6	26056.5	42910.5	16652.3	47369.4	68442	50026	38698.5	58724	111843	88415.3	ITGB1	43924.3	4.64271
ITGB2	324569	301437	414856	340149	565142	323956	389694	444427	408975	411193	504105	632926	84781.8	ITGB2	421786	5.62509
ITGB7	14714.5	32935.1	37141.8	27211.5	75081.9	35889	27523.8	52516.9	45290.1	31008.3	64509.4	88576	86903.2	ITGB7	44366.5	4.64706
ITK	NA	NA	2362.45	NA	1551.4	NA	NA	2675.13	NA	1983.3	NA	NA	71831	ITK	2143.07	3.33104
ITM2A	12914.2	NA	12675.3	27702.6	16932.8	NA	19872.3	16561.6	23438.2	15182.8	19512.3	25999.3	29741.5	ITM2A	19079.1	4.28056
ITM2B	23120.4	NA	25180.2	31763.6	36897.9	23813	18240.8	31048	38299.9	23251.9	35662.5	45549.7	30338	ITM2B	30257.1	4.48083
ITPA	NA	NA	22370.3	35413.7	NA	NA	46948.1	26116.4	NA	28587.6	NA	NA	21445.7	ITPA	31887.2	4.50362
ITPR1	12372.1	12016.2	13039.5	11914.2	12848.1	8893.09	15286.4	11432.5	10888.4	17262.8	12056.5	15784	313929	ITPR1	12816.1	4.10776
ITPR2	3878.14	2978.68	3981.35	2539.71	3590.37	2250.68	3976.06	2665.76	3106.14	2593.28	3564.71	3183.82	308064	ITPR2	3192.39	3.50412
ITPR3	3766.22	3790.49	NA	4096.49	5268.83	2529.66	5110.46	2821.52	4894.75	4378.28	4346.35	3842.75	304106	ITPR3	4076.89	3.61033
ITPRIP	NA	7610.05	NA	NA	9540.83	NA	NA	8625.37	NA	NA	NA	NA	62059.5	ITPRIP	8592.08	3.9341
ITSN2	16007.1	22260.6	21460.7	16776.7	38018.8	17602.5	23695.6	21326.3	18620.2	22132.6	24699.9	22568.6	193461	ITSN2	22097.5	4.34434
IVD	41716	29350.7	32963.9	43688.5	50476	32123	39696.5	31178.4	23238.1	35370.8	37460.5	62021	46650.8	IVD	38273.6	4.5829
IVNS1ABP	51109.1	17260.9	32879.4	44469.5	30755.8	26985.5	77738.7	47470.6	72494.5	72695.3	82963.6	129640	71729.4	IVNS1ABP	57205.2	4.75744
IWS1	12646.1	13354.2	21145.2	17290.6	13504.5	12641.5	15370.1	16120.6	15451.9	12229.8	10709.4	12306.6	91954.6	IWS1	14397.5	4.15829
JAGN1	87403.2	64708.9	61207.8	67477	108834	57070.2	78318.9	78497.1	94702.6	67537.5	115583	230618	21125	JAGN1	92663.2	4.96691
JAK1	NA	1676.03	1892.58	NA	5216.26	3517.38	1928.69	3028.73	NA	1913.65	3278.85	2350.58	133277	JAK1	2755.86	3.44026
JAK3	5628.67	9161.52	5171	5715.73	9995.29	11783.3	8642.73	11021.6	8433.25	7616.76	9695.91	11026.5	125099	JAK3	8657.69	3.9374
JAKMIP1	NA	NA	NA	NA	NA	NA	7328.01	NA	NA	2531.11	4766.76	NA	73209.2	JAKMIP1	4875.29	3.688
JMJD6	20802.4	20433.5	14480.7	22003.5	34207.3	18420.2	NA	22742.6	18163.8	31558.6	31033.4	19708.9	46462	JMJD6	23050.4	4.36268
JPT1	105981	145663	195232	125604	249991	108598	173929	213651	143669	190595	242028	345037	16014.5	JPT1	186665	5.27106
JPT2	62503.6	61385.5	61332.7	61854.3	129005	48591.2	101473	59578.1	59452.7	91743.6	89996.4	114909	20063.3	JPT2	78485.4	4.89479
JUN	NA	75828.8	37323.3	56034.2	39857.4	37904.1	69746.5	36554.4	NA	53020.8	75746.4	NA	35675.6	JUN	53557.3	4.72882
JUNB	146934	124244	133814	184099	250773	131896	283475	201920	132054	246023	205480	226803	35879.3	JUNB	188960	5.27637
JUND	110086	114203	102076	164424	200878	111750	160521	155857	99045.5	148357	151112	201872	35173.9	JUND	143348	5.15639
KARS	472180	316880	437582	402341	479717	392344	504799	398458	417983	463339	508513	485083	68048.1	KARS	439935	5.64339
KAT7	19855.4	15488.5	23702.1	23238.4	33611.4	18463.3	27748.4	23613.5	27352.7	21225.5	29231.3	25049.2	70642.4	KAT7	24048.3	4.38108
KAT8	NA	NA	NA	6233.68	NA	NA	NA	NA	2044.2	NA	NA	NA	52402.7	KAT8	4138.94	3.61689
KCMF1	16085.1	9446.82	19379.9	36136.4	NA	21847.2	23345.8	13734.6	NA	NA	NA	NA	41945.4	KCMF1	19996.5	4.30095
KDELR1	21846.4	9980.98	22985.5	NA	19681.1	16927.3	30661.5	NA	32409.4	14724.4	33595.9	111430	24542.1	KDELR1	31424.2	4.49726
KDM1A	50268.5	57156.4	63136.6	57785.5	79164.8	50324.4	47691.1	50436.8	45713.2	52509.5	61287.5	59943.7	92902.6	KDM1A	56284.8	4.75039
KDM2A	7726.73	9369.37	9942.58	6074.91	17882.4	8072.4	16543.1	15938.6	12557.4	11357.4	13791	15137.1	132793	KDM2A	12032.7	4.08036
KDM2B	2295.08	NA	NA	3977.81	NA	3317.87	NA	NA	2515.23	NA	NA	2313.39	152615	KDM2B	2883.88	3.45998
KDM3A	12072.6	9589.87	4677.5	8949.59	10946.8	7421.27	9471.97	5293.75	8725.12	13552.3	7902.53	11085	147341	KDM3A	9140.69	3.96098
KDM3B	12740.3	10707.7	13379.1	11623	19392	12327.4	16567.3	15238.2	11184.8	13754.8	12128.7	19888.7	191581	KDM3B	14077.7	4.14853
KDM4B	4431.32	3474.14	2733.12	4435.58	4355.79	2593.94	5155.87	NA	NA	4687.22	7719.5	7304.41	121897	KDM4B	4689.09	3.67109
KDM4C	961.501	NA	NA	NA	NA	NA	NA	NA	NA	919.501	NA	1323.05	119982	KDM4C	1068.02	3.02858
KDM5C	3139.38	4445.42	4744.57	NA	6276.35	2239.18	NA	4519.75	2707.9	1586.76	2812.46	3176.33	175720	KDM5C	3564.81	3.55204
KDM6A	NA	2079.09	NA	NA	NA	NA	NA	1816.7	NA	NA	NA	NA	154177	KDM6A	1947.89	3.28957
KDM6B	11514.1	15645.7	15327.7	16700.6	46934.8	18366.2	NA	16348	10916	16647.8	20265.9	26642.5	176632	KDM6B	19573.6	4.29167
KDSR	50067.2	30403.4	44833.6	51121.7	50456	34090	44746.9	34561.6	20106.4	48148.1	52975.6	36178	36187.1	KDSR	41474	4.61778
KEAP1	4398.17	5589.56	NA	NA	6184.98	5816.13	NA	4854.92	NA	NA	NA	NA	69666.2	KEAP1	5368.75	3.72987
KHDC4	3792.96	2553.22	NA	NA	NA	NA	5405.77	NA	3730.35	NA	NA	NA	64845.3	KHDC4	3870.57	3.58778
KHDRBS1	1547760	1109430	1296660	1265940	1885840	1217200	1659420	1282360	1473430	1179610	1761000	3032880	48227.3	KHDRBS1	1.55929e+06	6.19293
KHSRP	570667	551587	673250	558604	783649	533597	694885	511113	550635	669907	553206	767645	73115.3	KHSRP	618229	5.79115
KIAA0391	8119.08	5730.44	6087.22	6466.16	3544.85	5921.59	11472.3	3217.36	6496.17	4575.16	4352.44	6310.66	67315.3	KIAA0391	6024.45	3.77992
KIAA1143	NA	NA	NA	NA	NA	NA	NA	NA	NA	2145.66	6210.7	NA	17465.4	KIAA1143	4178.18	3.62099
KIAA2013	4303.3	3309.66	4537.51	NA	NA	NA	8032.08	NA	NA	NA	NA	NA	69157.2	KIAA2013	5045.64	3.70292
KIF11	20716.8	31367.1	33474.5	21034.8	36066	36034.5	43614.6	42823.2	38156.1	47537.8	51502.8	64770.4	119159	KIF11	38924.9	4.59023
KIF13B	2666.09	2805.02	2701.22	3049.61	3249.83	2952.32	4728.59	3560.87	2796.79	3933.22	3347.25	3970.93	202789	KIF13B	3313.48	3.52028
KIF14	NA	NA	NA	NA	NA	13843.8	NA	21566	NA	11726.6	21127.2	NA	186492	KIF14	17065.9	4.23213
KIF15	15677.2	19432.6	25429.6	11267.5	29923.3	15481.8	19399.5	27802.5	22403.9	12193.2	27793.7	35672.9	160160	KIF15	21873.1	4.33991
KIF16B	NA	1648.62	NA	NA	NA	1301.56	NA	NA	NA	NA	NA	NA	152011	KIF16B	1475.09	3.16882
KIF1BP	NA	NA	NA	NA	3674.09	NA	NA	6797.74	NA	4619.47	4498.1	NA	71814	KIF1BP	4897.35	3.68996
KIF20A	NA	3931.69	4721.07	NA	NA	3533.93	4950.31	NA	4171.71	5131.51	4352.97	NA	100278	KIF20A	4399.03	3.64336
KIF21A	NA	6445.46	7442.48	NA	8440.24	3316.91	16439	10021.2	8786.73	7234.62	14976.9	23460.2	187179	KIF21A	10656.4	4.02761
KIF21B	2882.03	NA	NA	2741.22	3379.09	NA	NA	3438.23	4893.5	2999.24	4393.42	6128.18	182662	KIF21B	3856.86	3.58623
KIF22	38632.3	58819.9	42995.1	46806.4	80381.5	48066.9	57069	59260.2	45553.4	50325.9	68007.7	66989	73262.2	KIF22	55242.3	4.74227
KIF23	8779.61	8668.35	14599.1	NA	9914.55	11150.5	12899.8	8690.14	9049.78	9054.03	5476.9	12761.5	110059	KIF23	10094.9	4.0041
KIF2C	17819.1	17859.3	24627.2	22061.8	20531.2	19556.3	33329.3	32090.6	18132.9	28721.9	27932	39192.7	81312.9	KIF2C	25154.5	4.40062
KIF3A	2150.5	1627.26	NA	3124.74	NA	2863.07	6909.32	4415.98	3278.99	3058.85	3892.06	10272.1	80040.8	KIF3A	4159.29	3.61902
KIF4A	21213.8	19131.8	22605.7	18030.2	34400	20973.5	24108.5	24182.2	19766.6	20392.6	24739.5	31141	139881	KIF4A	23390.5	4.36904
KIF5B	70042.8	75195.4	98434.6	72192.5	118779	86021.4	107788	102007	86704.1	97932.9	109115	135083	109685	KIF5B	96608	4.98501
KIFC1	46557.3	50922.1	61132.4	47543	101171	53226.5	71397.8	77517.1	59842.4	70323.4	85276.1	78128.4	73747.6	KIFC1	66919.8	4.82555
KIN	53767.3	35734.9	58723.2	54428.5	74642.8	35432.3	52438	21515.5	52095.2	75541.2	71608.4	51850.6	45373.7	KIN	53148.2	4.72549
KLC1	35358.4	38715.4	56219	45768.6	61490.2	45127.9	55031.2	70298.5	53506.2	48811.8	61635.2	84954.3	65309.5	KLC1	54743.1	4.73833
KLC2	NA	3739.06	NA	4361.61	7823.38	NA	8396.89	5019.88	NA	6305.63	4990.44	12642.1	68934.6	KLC2	6659.87	3.82347
KLHDC4	NA	5120.25	4430.21	NA	6853.02	NA	4765.74	5871.77	NA	5557.59	11348.1	NA	57891.6	KLHDC4	6278.1	3.79783
KMT2A	2476.65	2812.62	3114.4	2091.33	5252.93	2738.28	3317.32	2994.3	3554.89	2614.91	3934.62	1672.55	431764	KMT2A	3047.9	3.484
KNL1	NA	3085.14	NA	NA	4253.83	NA	NA	2360.53	NA	NA	NA	NA	265391	KNL1	3233.17	3.50963
KNOP1	9240.06	5942.94	NA	8722.19	12139.1	NA	NA	10364.2	9614.88	10016.1	12602.5	12289.9	51589	KNOP1	10103.5	4.00447
KNSTRN	NA	NA	NA	NA	15132.7	NA	13335.5	8297.61	NA	11066	15962	NA	35438.3	KNSTRN	12758.8	4.10581
KNTC1	8529.77	10687.2	12037.9	9057.24	11780.8	8695.95	9287.59	9622.97	9044.21	7564.84	11006.7	16344.9	250749	KNTC1	10305	4.01305
KPNA1	14003.8	7129.12	21838.6	29206.5	NA	NA	NA	NA	NA	NA	NA	NA	60221.8	KPNA1	18044.5	4.25634
KPNA2	117966	136428	189201	124519	267581	173184	161894	223588	258189	194289	253958	327904	57861.9	KPNA2	202392	5.30619
KPNA3	62076.6	63193	83191.8	82604	50443.4	70370.6	86161.7	63086.8	80286.5	64971.4	84668.4	110557	57810.9	KPNA3	75134.3	4.87584
KPNA4	86946	62524	66798.2	46516.6	86232.9	65648.8	85363.9	74360.8	77684.7	66280.1	64478.1	141812	57886.8	KPNA4	77053.8	4.88679
KPNA6	60242.3	50947.3	61286.5	57565.8	53156.1	59360.3	83596.8	53568.5	80178.9	59605.9	67296.7	69647.2	60189.2	KPNA6;KPNA5	63037.7	4.7996
KPNB1	409287	462714	479601	403752	536423	445855	550478	485403	515011	465763	452243	658672	97170.2	KPNB1	488767	5.6891
KRAS	75651.7	46731.4	52479.8	60700.3	105516	59604.1	51945.5	49864.4	70762.1	74725.6	61928.5	73557.3	21655.8	KRAS	65288.9	4.81484
KRI1	24908	23139.3	25140.5	25383.9	41177.7	21157.7	39979.6	27666.5	20109.9	26473.6	22693.1	49250	82598.1	KRI1	28923.3	4.46125
KRR1	128451	98638.8	120820	134618	183952	97140.9	144408	82134.8	105582	151519	97048.1	142770	43665	KRR1	123924	5.09315
KTN1	85616.3	82703.3	93716.5	79532.7	126735	78466	121831	90777.1	84006	107086	101865	165653	156275	KTN1	101499	5.00646
KYAT3	57150.8	57453.3	58917.2	66572.1	88680	87017.6	70841.4	71605.6	72970.2	77600.8	73391.8	102076	51400.4	KYAT3	73689.7	4.86741
L2HGDH	14162.1	13377.1	17775	12312	15513.1	10807.8	17930.8	12370.1	14477.9	14166.6	13254.6	16382.7	50316.1	L2HGDH	14377.5	4.15768
LACTB	47966.7	44622.5	44370.1	46974.5	60678.4	38774.5	44939.1	34084.3	37793.3	42974.4	43527.9	21427.3	60693.6	LACTB	42344.4	4.6268
LACTB2	38729	39243.8	43359.1	36669.3	63044	35161.7	42736.4	27027.3	31159.1	58163.9	45418	43082.6	32805.6	LACTB2	41982.8	4.62307
LAG3	19252.8	14397	NA	10759.6	11234.3	NA	16164.3	44520	46643.6	23714.6	17978.4	24020.5	57448.6	LAG3	22868.5	4.35924
LAGE3	NA	8021.17	7924.12	6220.92	NA	NA	NA	NA	NA	NA	NA	21763.8	14803.7	LAGE3	10982.5	4.0407
LAIR1	NA	13799.4	NA	NA	15425.2	NA	NA	NA	3115.54	NA	27982.4	18514	31412.1	LAIR1	15767.3	4.19776
LAMP1	123831	114160	127478	135953	99263.8	106936	135195	112362	106307	107738	156388	213954	44882.4	LAMP1	128297	5.10822
LAMP2	40355.2	35107.6	41849.3	46699	62955.2	38090.8	47346	48842.7	57634.7	8978.54	85507.8	73863.2	44960.7	LAMP2	48935.8	4.68963
LAMTOR1	110274	135892	125032	97104.9	200279	124000	147163	141059	102085	191401	174496	167183	17744.8	LAMTOR1	142997	5.15533
LAMTOR2	96895.2	118148	122093	65492.6	153056	97878.2	121806	89700.9	105399	151248	114639	148442	13507.5	LAMTOR2	115400	5.06221
LAMTOR3	62240.1	94415.9	NA	NA	111296	61885.3	NA	70173	59157	68831.7	73299.7	NA	13622.7	LAMTOR3	75162.3	4.876
LAMTOR5	NA	96576.2	NA	NA	183519	NA	101473	76608	NA	84498.1	117285	173924	9613.92	LAMTOR5	119126	5.07601
LANCL1	70968.1	71084.1	67585.6	85751.3	130627	83842.2	99740	74642.9	81256.4	62182	77532.6	107730	45283.1	LANCL1	84411.9	4.9264
LANCL2	12684.6	20681	15607.8	NA	24212.1	16937.4	13633.2	16587.2	10587	17141.8	17973.5	18188.3	50854.3	LANCL2	16748.5	4.22398
LAP3	231837	218498	197408	253254	304435	208171	302486	230973	215555	180030	258051	286592	56166.3	LAP3	240608	5.38131
LARP1	70839.6	68816.6	77544.1	70309.2	110954	56730	93558.7	92751.9	73391.2	87629.9	79354.8	103060	123510	LARP1	82078.3	4.91423
LARP4	7202.73	NA	10961.6	8861.25	19680.3	9649.75	10015.7	11404.6	7809.87	6457.34	8097.12	23109.5	80596	LARP4	11204.5	4.04939
LARP4B	18450.6	13696.6	11828	21799.4	29726.6	18873.1	19843.3	22028	19741.3	26453.7	15863.1	26877.7	80552	LARP4B	20431.8	4.31031
LARP7	32151.4	44652.1	57143	40763.6	76029.4	33699	50443.9	61148.6	42606.8	52647	63079.7	58088.3	66898.6	LARP7	51037.7	4.70789
LARS	127755	106358	123473	119842	131409	114259	157866	112209	134208	126295	132373	146338	134466	LARS	127699	5.10619
LARS2	18490.3	26403.7	20467	15828.3	33358.5	17924.6	26210.7	23639.4	19541.8	26270.4	21501.9	34499.7	101976	LARS2	23678	4.37435
LAS1L	28009.9	34132.5	40288.2	33986.7	31609.7	33748.9	32862.9	38607.8	30563.8	39948.8	24860.5	43668.6	83064.9	LAS1L	34357.4	4.53602
LASP1	481125	617277	639964	549164	1008060	477103	611064	636270	615815	604361	761052	963410	29717.2	LASP1	663722	5.82199
LAT	NA	14028.1	21445.1	NA	58954.5	NA	NA	17918.1	NA	57698.8	52554.8	23868.9	27929.8	LAT	35209.8	4.54666
LBR	205523	376491	317037	227951	519906	202883	316300	394522	234584	303443	305257	354201	70703.2	LBR	313175	5.49579
LCK	323107	376505	436963	402335	525257	405453	365408	347285	315813	437660	437942	488711	58000.6	LCK	405203	5.60767
LCLAT1	16749.4	12615.2	NA	15287.9	NA	NA	NA	NA	NA	NA	NA	16265.3	48920.2	LCLAT1	15229.5	4.18268
LCP1	2427590	2369940	2737300	2795180	3184680	2509930	3036930	2361080	2860140	3105070	3280270	3767720	70288.4	LCP1	2.86965e+06	6.45783
LCP2	230660	203151	247158	252431	233277	194563	247726	206749	227655	236351	268921	316067	60188.2	LCP2	238726	5.3779
LDAH	NA	NA	NA	2129.32	NA	6869.38	NA	NA	6830.83	NA	NA	5814.38	37318.5	LDAH	5410.98	3.73328
LDB1	19276.5	14586.9	20789.9	19424.3	37636.6	23927.7	17712.4	17968.1	13510.1	NA	14295.3	25914.5	46532.6	LDB1	20458.4	4.31087
LDHA	10736300	8461060	12024900	10271700	9095720	10356000	11956500	9744920	12825700	11513300	13959900	13012200	36688.7	LDHA	1.11632e+07	7.04779
LDHB	3078100	3037510	3641030	3315620	2973130	3391270	3528120	2363570	3266220	2651580	3989990	5368500	36638.5	LDHB	3383720	6.52939
LDLR	NA	7434.13	5909.32	NA	8695.14	NA	NA	8063.41	NA	NA	7147.28	NA	95376	LDLR	7449.86	3.87215
LEF1	28925.6	43435.7	27822.3	28411.2	102988	33716.6	NA	NA	10216.7	NA	NA	NA	44200.6	LEF1	39359.4	4.59505
LEMD2	16607.2	17695.2	17485.6	16649.2	30705	20026.7	24689.7	23105.8	19330.8	27036.2	21876.7	31498.1	56975.2	LEMD2	22225.5	4.34685
LEMD3	6355.69	10506.8	7866.07	7504.93	12127.5	10167.5	12942	12933.4	10345.9	10510.4	9781.55	17824.9	99997.5	LEMD3	10738.9	4.03096
LENG8	8216.03	8200.29	9569.17	NA	16110.1	10589.4	13127.6	8583.26	8988.92	13955.5	10648.4	10654.3	88157.3	LENG8	10785.7	4.03285
LEO1	16634.8	14110.3	16240.8	NA	32437.2	16784	19170.4	24041.6	19069.9	26240.7	14543.8	24156.8	75404.1	LEO1	20311.8	4.30775
[truncated: 2,627 more rows]

## Sheet: TPM (mRNA)
Gene.name	DN1	DN2	DN3	IL21	IL22	IL23	IFNG1	IFNG2	IFNG3	DP1	DP2	DP3	Transcript.length..including.UTRs.and.CDS.
A1BG	12.4847	25.3787	10.4874	12.243	15.6588	16.7687	13.7042	20.9241	9.24049	7.95712	25.7116	7.04957	8536
A1CF	0.489681	0.216538	0.229188	0.51085	0.224276	0.174434	0.336155	0.068427	0.187991	0.242783	0.194114	0.25226	9221
A2M	0.364892	0.585931	0.541353	1.08207	0.634246	0.582202	0.630996	0.704089	0.67136	2.21233	0.157965	0.768415	6600
A2ML1	2.38994	3.26324	3.70453	1.43539	2.71278	1.91817	3.62049	1.79786	2.6742	2.18911	2.99428	2.57053	21096
A2MP1	0	0	0	0	0	0	0.04094	0.216658	0.246462	0.329455	0.03741	0	3603
A3GALT2	0	0	0.178606	0	0	0	0	0.801077	0	0	0	0	1023
A4GALT	13.6423	15.7494	15.4859	18.9817	18.843	8.75203	19.4674	10.5066	13.2425	9.66821	9.38591	20.9555	10705
A4GNT	0	0	0.090403	0.120846	0	0	0	0	0	0	0	0	1771
AAAS	17.9413	26.7741	22.9226	21.512	20.9036	30.0057	22.3731	38.8125	31.8011	20.0034	28.587	24.8775	31280
AACS	68.0301	51.8601	41.2885	67.0855	65.8053	51.2877	46.7732	70.5727	47.0621	45.7099	62.2718	52.7072	39792
AACSP1	1.83585	1.56414	1.44098	0.999042	2.34729	1.37211	0.989418	2.15242	2.84448	0.942019	1.91943	1.59746	2822
AADACL2	0.649853	0.760951	0.567111	0.677957	1.05716	0.686822	0.623321	0.578979	0.815003	0.52755	0.821596	1.0778	4848
AADACL3	0.131626	0.144784	0.038295	0.102417	0.046802	0.054684	0.088711	0.11439	0	0.202805	0.364724	0.057379	3832
AADACP1	0	0	0	0	0	0	0	0	0	0	0	0.891214	707
AADAT	0.692286	0.921116	0	0.198587	0	0	0.376359	0	0.202901	0.132057	0.553089	0.114503	9044
AAED1	8.6169	5.53304	9.27207	10.8926	11.7128	5.79866	10.9006	5.18342	4.76443	13.3903	7.2531	8.55081	10056
AAGAB	60.8043	52.4963	58.3405	58.4314	58.5702	48.2639	52.3115	52.8425	52.0519	61.3821	53.8662	37.8438	19887
AAK1	53.3541	78.582	62.1507	58.0064	63.4704	55.3658	75.0542	90.6787	62.4284	63.5247	72.76	62.1308	107568
AAMDC	49.2708	32.517	26.2	47.7108	41.5198	51.688	51.1632	44.6568	31.5698	28.8525	43.5363	34.2397	6900
AAMP	74.3844	76.3216	104.014	91.4714	79.7203	91.0905	60.3826	62.7064	63.1627	68.0881	82.4379	82.686	18860
AANAT	0.680862	0.883427	1.09567	0.686312	0.30272	1.18104	3.54584	0.546909	0.112967	0.583417	0.550879	0.747488	7652
AAR2	32.4279	24.6378	26.6407	26.6825	21.6556	26.9606	24.7605	21.1194	24.4561	25.133	23.0174	27.0267	4398
AARD	0.679328	2.37589	1.33692	1.0728	2.1109	0.720979	0.737274	0.567374	1.13354	1.72694	1.27371	0.445597	4598
AARS	120.583	145.457	93.8503	130.9	131.399	132.507	149.761	141.442	124.392	165.132	150.365	104.195	24339
AARS2	22.0666	19.4256	14.3706	20.327	19.0302	23.1037	21.2592	21.1158	14.7468	20.8298	18.4851	16.7845	7708
AARSD1	119.667	86.6582	111.813	105.052	90.4731	84.6001	90.8571	60.0693	80.8354	104.622	72.8961	120.781	9163
AASDH	3.89419	6.96458	4.00048	4.23939	4.63378	5.01868	5.23967	5.91451	4.52779	4.0606	4.61486	2.78236	32410
AASDHPPT	10.7876	13.9503	11.7329	11.3546	21.6838	13.9091	16.4079	17.1785	10.8755	10.3288	21.0279	11.8146	2840
AASS	0.667734	0.903592	0.603113	0	0.333759	0.220099	0.983246	1.85047	0.708151	0.58384	0.621195	0.461331	13986
AATF	116.228	104.445	103.323	124.419	101.381	111.066	101.519	96.8578	99.3758	98.7108	112.689	111.141	17128
AATK	0.637828	0.139866	0.274856	0.593178	0.090299	0	0.085726	0.331427	0.038782	0.130504	0.641268	0	26285
ABAT	37.2167	42.2156	28.6329	51.1522	40.8499	37.4348	28.7888	34.9194	26.9338	30.4292	38.3981	44.8949	67704
ABCA1	0.015304	0.497342	0.013375	0.331893	0.380093	0.095462	0.238784	0.439015	0.145806	0.118079	0.340556	0	41976
ABCA10	1.3166	0.711457	0.814972	2.32709	0.884295	0.913954	1.447	0.262691	0.402096	0.141684	1.08563	0.080237	3258
ABCA11P	3.02334	3.24588	2.79431	2.49482	4.79059	2.86205	3.95941	3.13199	2.03905	2.54258	3.42095	2.2965	5445
ABCA12	0	0	0	0	0	0	0	0	0	0	0.021482	0.030444	9100
ABCA13	0.374528	0.299383	0.434882	0.86891	1.03317	0.378321	0.658027	0.253301	0.265194	1.1281	0.662445	0.593762	120288
ABCA17P	2.49105	2.38789	2.07045	0	2.51517	1.26253	2.384	5.2966	0	2.75413	0.036859	3.12243	2335
ABCA2	10.4163	9.67459	11.6087	9.52792	13.3276	8.89255	21.1616	24.8946	12.0071	16.6517	17.5902	15.8208	161260
ABCA3	0.531821	1.09314	1.70609	1.73589	0.855491	0.825728	0.633526	1.09859	1.28628	1.22986	1.18471	0.820545	39654
ABCA4	0.044446	0.074305	0.039306	0.077897	0.023739	0	0	0	0	0	0.385236	0	21927
ABCA5	44.5651	47.676	43.5191	43.7023	63.8642	53.8556	38.8926	47.5617	43.6815	34.8759	50.221	39.397	106860
ABCA6	1.58722	1.65469	1.00102	1.00243	1.26371	1.21891	1.0113	0.92532	1.30941	1.20392	1.58386	1.6008	15900
ABCA7	8.05074	11.4617	15.8773	7.80485	10.3149	17.2452	6.27054	8.28255	7.19797	9.43082	11.1978	5.08727	5831
ABCA8	2.08555	1.35071	0.840716	2.093	1.45424	0.06948	2.4476	0.339233	0.705072	2.08692	1.13874	0.072834	17031
ABCA9	18.5165	16.9491	12.559	16.6773	18.877	19.4415	13.0472	12.0807	15.1644	16.0187	11.461	10.0286	26056
ABCB1	10.58	13.2211	7.94097	6.31834	9.82207	10.7399	13.2324	16.0189	11.1483	11.8554	14.6768	15.0022	41805
ABCB10	21.0249	27.1071	20.6371	25.4134	30.4414	20.2289	27.6393	20.6981	26.6161	14.4409	22.4742	20.5364	11571
ABCB4	2.35917	1.6361	0.853752	4.16903	1.8568	0.729302	4.00448	1.7567	4.27115	2.28659	3.30896	2.36089	4184
ABCB5	0.760889	0.551199	0.436536	0.348282	1.0019	2.89511	0.712501	0.908325	1.48553	0.918776	1.66347	0.111742	23244
ABCB6	23.3657	28.0775	8.08703	16.3612	20.7034	17.7289	21.2101	23.7193	13.8438	12.4771	21.9008	10.1765	39585
ABCB7	27.3106	28.1807	28.3086	20.1319	39.8976	39.5603	21.2367	28.9195	17.8918	28.95	32.5567	32.3326	53898
ABCB8	55.8612	63.2415	43.5444	52.1298	54.8485	56.4906	69.9458	78.8803	64.9853	60.0688	57.3899	66.4039	10203
ABCB9	12.1627	10.8659	8.84692	12.5399	9.61945	10.3007	11.2049	11.3222	11.0915	10.1187	12.1086	7.51386	38304
ABCC1	201.708	174.949	161.356	213.959	159.365	175.926	215.649	165.138	149.44	191.748	146.354	196.77	91524
ABCC10	54.0341	54.7217	23.0405	44.283	34.1833	31.2289	57.782	53.8902	41.7768	39.6125	44.3603	26.8845	9330
ABCC11	0.249303	0.140242	0.127034	0.205135	0.122511	0.305242	0	0	0.136056	0.481977	0	0.209246	5439
ABCC12	0.068814	0	0	0	0	0	0	0	0.430289	0.05304	0	0	15504
ABCC13	0.71294	0.470078	0.421261	0.29169	0.26753	0.437016	0.449182	0.432794	0.280373	0.517252	0.331903	0.273864	1222
ABCC2	1.34957	2.46745	2.53253	0.217322	3.72045	0	1.65086	4.02707	2.01741	1.20173	4.14932	5.61475	15936
ABCC3	12.3094	8.34459	11.0003	12.7584	12.3567	13.5092	8.68943	4.89575	10.3665	3.86521	10.7538	7.83393	2624
ABCC4	69.6498	48.851	42.8839	66.8296	51.1377	53.1429	36.1795	31.6459	26.4449	35.4787	37.6364	38.4084	99552
ABCC5	9.30268	5.86152	7.12821	11.7849	6.68152	7.05026	12.5703	12.6271	10.0233	15.0243	10.5653	10.7858	76973
ABCC6	2.00862	2.23812	0.952869	2.37527	1.77481	1.78452	1.4245	2.54688	1.34351	1.61928	1.8661	1.00808	28753
ABCC6P1	0	0	0	0	0	0	0	0	0	0	0.533481	0	796
ABCC8	0.833394	1.05976	0.8626	1.41817	1.30591	1.42402	0.967632	0.845404	5.09609	1.87008	0.930229	0.820644	16008
ABCC9	0.787255	1.3623	1.29615	0.789262	1.1495	0.540486	1.05962	1.3741	1.04643	1.23918	1.37396	1.13679	8293
ABCD1	1.05899	2.52376	1.04475	1.18211	1.61243	1.31978	2.3255	2.84061	2.58213	3.03273	2.06561	1.44477	10992
ABCD2	0.497923	0.800384	0.595176	0.306141	0.419813	0.326814	0.132522	0.2393	0.437919	0.363739	0.363528	0.412087	6238
ABCD3	29.7182	34.8814	26.996	39.9886	56.811	39.8563	22.7199	31.0034	24.17	25.7641	32.0318	34.2084	21228
ABCD4	46.9223	60.7893	33.6558	50.9207	42.0315	48.7983	51.9433	56.56	33.6452	56.9829	60.9866	44.4211	78078
ABCE1	89.354	98.2593	98.0438	78.2431	105.548	70.8203	87.1382	88.5981	96.8723	97.6673	85.6181	78.4578	35289
ABCF1	128.053	101.818	136.192	151.403	115.216	117.113	90.2144	98.9674	95.8992	115.575	94.8147	99.6977	43726
ABCF2	123.33	85.7308	134.611	126.22	90.8349	128.295	79.2587	80.8251	94.1716	110.014	80.374	85.2268	19915
ABCF2P1	0	0.08064	0	0	0	0	0	0	0	0	0	0	1867
ABCF3	95.1534	65.7723	61.024	78.2359	75.7239	77.9887	78.9966	73.2774	61.2109	72.275	72.9045	58.923	44608
ABCG1	7.00696	10.5713	3.16842	7.50248	16.6664	6.5892	7.08815	9.89368	5.32213	10.3589	12.8667	8.34654	31190
ABCG2	0.185707	0.032196	0.259417	0.086728	1.34034	0.138905	1.28206	0.290578	1.47132	0.114493	0.633916	0.838909	12828
ABCG4	0	0.052568	0	0	2.04458	0	0	0	0	0	0	0	7704
ABCG5	0.517843	0.624336	0.299395	0.397054	0.301762	0.142796	0.534085	0.147622	0.607287	0.534937	0.887693	0.983895	2740
ABCG8	3.01505	2.25961	2.28415	2.36464	2.39052	1.52353	2.40969	2.49919	1.54223	2.08187	2.13218	2.25592	4022
ABHD1	1.2704	1.66399	0.940531	1.23462	1.39453	0.497919	0.545378	2.56322	1.81472	0.794438	1.09888	0.674038	6436
ABHD10	17.9493	46.6053	17.0431	11.74	39.5282	28.2999	39.1102	46.1197	42.6758	37.7191	51.1205	41.9735	6695
ABHD11	11.5863	9.23474	11.6502	10.0713	10.27	9.95502	11.0543	8.42518	9.30389	11.9742	19.4685	7.16349	18744
ABHD11-AS1	0	0.639921	0.336584	0	0	1.45031	0.393346	0	1.53205	0	0	0	1324
ABHD12	21.4377	40.0957	28.254	24.4781	39.3537	33.5418	35.497	33.0091	35.9767	33.2824	31.1372	37.3981	3792
ABHD12B	8.88467	6.29116	8.63687	6.78938	5.44347	3.17527	19.6054	6.24703	7.47846	10.7691	7.34467	3.89706	5908
ABHD13	3.73337	3.64146	3.09875	2.48642	3.85411	2.23137	3.46338	2.93763	3.01927	2.33101	3.36585	4.24303	5338
ABHD14A	4.04319	4.98894	3.18499	3.36955	4.67006	3.31076	3.30816	4.9414	4.4478	4.27459	5.20568	4.73646	4812
ABHD14A-ACY1	4.20538	2.28734	2.78305	4.39461	2.94519	3.23203	5.15987	2.49998	2.40202	3.78786	2.29944	6.23893	20196
ABHD14B	19.7686	23.3866	12.0786	19.3741	24.7112	20.0228	20.9347	29.2403	24.8601	16.108	25.7214	16.5987	16448
ABHD15	4.17202	5.4067	3.48464	4.0811	5.50487	4.40636	3.22694	6.83486	3.22007	3.80905	6.02677	3.66023	3592
ABHD16A	36.2312	43.9364	37.7717	37.7925	46.5049	48.7995	68.7784	53.9108	37.514	57.8168	56.4126	42.6977	45412
ABHD16B	0.127545	0	0	0.444694	0	0.317073	0.128681	0.165728	0.151595	0	0.117121	0.660953	1491
ABHD17A	33.4694	50.9859	36.0268	31.2854	42.9484	44.3075	34.1674	58.6225	40.4863	26.8784	46.8113	40.7141	10542
ABHD17AP1	0	0	0	0	0	0	0	0.61781	0	0	0	0	933
ABHD17AP5	0	0.195306	0.206498	0	0	0	0.721289	0	0.280769	0.72398	0	0	923
ABHD17B	14.3293	15.9444	12.8216	15.9111	14.8027	17.6898	10.4856	10.1999	8.91113	11.1122	8.61924	11.181	2624
ABHD17C	3.64725	5.73778	3.82316	5.25001	5.55315	5.85856	11.1713	10.8613	5.7648	6.40677	7.18233	7.04786	3135
ABHD18	11.1447	17.9766	12.4613	12.097	23.544	18.0314	10.2268	11.8561	11.9061	6.73336	13.9221	5.1108	40789
ABHD2	67.9675	66.6826	67.773	91.7181	66.7624	68.0357	122.516	88.0178	99.3277	97.6184	65.0845	63.1908	5580
ABHD3	12.3998	22.4205	16.1769	17.0481	21.8038	17.271	11.9319	27.8405	18.7064	22.5551	21.2072	20.4536	20640
ABHD4	11.8752	19.1344	1.89901	0.999104	7.62747	2.20226	18.9955	9.12319	1.18745	16.0302	25.3015	6.85237	33660
ABHD5	25.6131	30.8092	30.0247	23.6011	31.6126	26.587	41.4894	38.9153	52.6854	57.358	46.4089	41.1591	28925
ABHD6	61.8149	53.2699	68.3707	26.6305	72.7141	60.9441	47.0181	42.4253	37.4807	18.195	51.405	51.7305	17374
ABHD8	0.857186	1.73792	1.36362	0.798664	1.10507	0.640149	0.605984	4.09967	0.625281	0.65892	3.48796	0.661477	4180
ABI1	18.51	30.7403	29.23	18.3627	23.1464	22.5474	34.3872	34.6281	33.9269	24.1745	28.9085	20.7604	36982
ABI2	18.9357	23.8989	23.9977	11.9825	20.3939	20.0076	25.1791	30.6289	24.1241	32.2305	23.1257	19.0974	488598
ABI3	2.07824	3.33511	2.51292	1.0018	4.37078	2.25057	1.5674	3.91295	3.87347	2.50773	3.65679	3.37698	8436
ABI3BP	12.255	16.7276	11.3641	10.6224	13.2209	13.3481	14.7271	13.6397	19.4136	6.56181	16.1519	14.5201	33915
ABL1	12.182	15.1325	13.1028	12.5046	15.3028	10.8291	9.6953	16.2309	15.4505	17.2988	12.7305	12.7608	11472
ABL2	122.849	80.8846	126.615	124.236	107.067	148.965	104.777	82.2586	118.084	113.151	90.5761	141.372	109296
ABLIM1	14.0789	58.1338	21.4621	13.5057	39.4264	15.5399	12.1036	23.9398	14.3398	10.5383	43.2068	16.2728	88933
ABLIM2	29.3098	17.1635	10.275	13.1599	11.7816	12.8633	10.647	1.22453	2.60909	6.44958	2.66128	7.39908	27560
ABLIM3	0.142359	0.858556	0.628131	0.649072	0.082332	0.342723	7.94194	0.363896	3.67194	11.322	2.40724	3.30481	49968
ABO	8.79055	4.22525	6.72758	4.70388	4.7015	7.12168	4.3046	4.63039	5.05546	5.26247	5.98064	4.42407	4734
ABR	76.7717	74.3069	67.7783	101.711	94.0718	91.4856	82.29	126.434	71.3485	98.5338	85.9699	87.8014	285533
ABRA	0.127289	0.427705	0.112783	0.301635	0.474714	0.626191	0.386972	0.365539	0.150677	0.194742	0.233705	0	2755
ABRACL	35.5938	47.9484	55.2604	36.3319	43.7443	76.942	26.397	35.0668	48.7517	26.0719	42.2962	77.0505	1690
ABRAXAS1	13.4639	13.4495	10.5829	15.8015	14.4972	18.0308	13.8069	16.1468	11.3066	14.2651	16.1597	13.8088	38619
ABRAXAS2	7.86137	8.23341	8.40895	7.8974	7.70561	9.07894	7.9448	7.92494	10.3971	7.24474	8.63096	9.1413	2992
ABT1	15.8579	13.1725	18.5612	19.5827	13.6688	15.1797	14.0226	12.609	14.9414	15.6184	12.6418	14.9957	2949
ABTB1	2.58057	9.37148	4.80537	3.15733	3.46108	2.8199	4.60571	8.98788	6.37456	6.38214	5.28861	8.30882	12324
ABTB2	56.331	38.9435	49.5061	96.1807	43.6657	70.809	55.948	27.3972	45.5595	71.6515	47.4552	69.635	9804
AC000041.1	19.7467	33.3342	22.1417	3.15922	18.9411	0	2.33096	0.311468	0	35.267	0	0	175
AC000078.1	0	0	0	0	0.78002	0	0	0	0	0	0	0	682
AC000089.1	0	0	0	0.336085	0	0	0	0	0	0.443968	0	0	801
AC000095.1	0	0	0.221594	0	0	0	0.515623	0	0	0	0.233308	0	874
AC000095.2	0	1.26821	1.33687	1.42844	0.975189	1.53287	0.934501	0.800199	2.19451	1.88506	2.53084	0	768
AC000367.1	4.68908	6.45009	7.10447	3.51613	5.61092	5.91475	4.73351	4.6988	6.33675	7.19622	5.50992	5.9129	1766
AC001226.2	5.61322	2.94091	1.85602	5.98815	4.54213	2.61056	2.91784	7.99176	2.10775	8.45936	2.78876	1.3117	7452
AC002056.1	0	0.270552	0	0	0	0	0.662232	0.413431	0	0	0	0	760
AC002069.2	0	0	0	1.16695	0	0	0	0	0	0	0	0	883
AC002094.3	0	0	0	0	0	0	0	0	0	0	0.242266	0	851
AC002310.4	0	0	14.4534	0	0.129243	0	4.82997	0.629482	0	0	0	0	377
AC002310.5	0	0	0	0	0	0	1.01831	0	0	0	0.530964	0	1515
AC002400.1	0	0	0	0	0	0.417529	0	0	0	0	0	0	726
AC002456.2	0	0	0	0	0	0	0	1.4864	0	0	0	0	380
AC002472.2	0	0.554507	0	0	0	0	0.453659	0	0.266764	0	0	0	958
AC002472.3	0	0	0	0	0.908501	0	0	0.56095	0	0	0	0	621
AC002524.1	0	0.445436	0	0	0	0	0	0	0	0	0	0	547
AC002543.1	0.092614	0	0	0	0	0	0	0	0	0	0	0	1954
AC002545.1	0	0	0	0	0	0	0	0	0	4.18962	0	0	181
AC002558.1	4.63979	11.1566	4.00491	8.69219	7.61025	12.9109	6.99507	5.24269	7.18952	4.41197	8.69073	7.01207	803
AC002985.1	10.1346	4.21265	7.07482	6.67448	2.87324	6.57846	4.41487	6.00113	4.96339	9.44805	8.83308	4.24127	1370
AC002996.1	0	0	0.342112	0	0	0	0	0	0	0	0	0	784
AC003001.2	1.37854	0.677348	0.952581	0.95421	2.31749	0.68225	1.66316	1.06869	1.30276	1.25931	1.50377	1.05427	831
AC003002.1	0	0	0	0	0	0	0	1.03871	0	0	0	0	456
AC003002.2	34.5605	22.9914	12.662	9.49289	14.3769	18.1187	15.7623	18.1407	16.9434	31.8805	25.6368	13.9016	521
AC003002.3	1.17784	0.832391	3.92446	7.89073	0.178588	6.10776	1.00407	0.657697	0.611535	0.48045	1.64877	0	1072
AC003005.1	0	0	0.482742	0	0	0	0	0	0	0	0	0	582
AC003006.1	1.50199	0	0	0	0	4.8464	0	1.58665	0	0	0	0	842
AC003072.1	11.6539	9.48529	9.19377	13.3328	17.1661	15.435	11.222	10.9259	8.40195	9.46997	8.05094	6.72283	612
AC003080.1	0.310673	0.254139	0	1.07342	0	0	0.624226	0	0	0	0.28175	0	767
AC003688.1	0	0.146599	0	0	0	0	0	0	0	0	0	0	489
AC003958.3	0	0	0	0	0	0	0	0	0	0	0	0.196476	1293
AC003989.1	0	0	0	0	0	0.634459	0	0	0	0	0	0	565
AC003989.2	0	4.25699	0	0	10.3339	0	0	6.28557	0	0	4.50508	0	169
AC004024.1	0	6.75997	2.36345	0	0	0	0	0	3.10282	4.06857	6.92198	0	247
AC004057.1	315.76	444.355	283.05	374.396	508.566	528.068	383.609	351.561	435.521	321.788	381.064	529.126	348
AC004076.1	0	0	0	0	0	0	0	0	0	0	0.765962	0	664
AC004099.1	4.23995	12.8855	4.18733	3.81678	8.56186	18.4732	4.21522	5.32712	4.83853	7.50061	5.17389	5.05919	443
AC004134.1	0	0	0	0	0	0	3.40154	0	0	0	0	0	225
AC004223.3	4.25857	0.220559	2.50011	0	0	7.93273	0	0	0	0	1.06746	4.42367	4914
AC004224.1	0	1.24749	0	0	0	0	0	0	0	0	0	0	568
AC004232.1	0	0	0	4.26847	0	0	1.6001	2.03822	2.79726	0	0	0	208
AC004233.2	0	0.286868	0.075833	0	0.092596	0.541739	0.615398	0.226583	0.41457	0.401479	0.240492	0.339879	2062
AC004381.2	0	0	0	0	0	0	0.148175	0	0	0	0	0	1329
AC004381.3	0	0	0.265455	0	0	0	0	0	0	0	0	0	1288
AC004383.1	4.44337	3.42278	0	0	6.28865	29.1486	0	2.59205	4.75347	0	1.78767	0	289
AC004386.1	1.29452	1.28583	1.62672	0.362047	1.35793	1.94273	1.60886	1.21695	1.11246	3.82219	0.570128	0.399073	761
AC004453.1	1.03642	0	0.833146	0	0	0	0	0	0	0	0.887597	0	408
AC004461.1	0	0	0	0	0	0	0	0	1.18375	0	0	0	403
AC004522.1	0	0.326387	0.343272	0	0	0	0	0.514636	0	0	0	0	654
AC004556.1	9.21314	1.83419	5.14765	5.86737	5.51474	1.04787	7.17503	5.26688	4.49849	6.33372	5.28746	6.50132	740
AC004584.2	0	0	0	0	0	0	0	0	1.14034	0	0	0	410
AC004593.3	0.186519	0.322566	0.231769	0.157359	0.148717	0.078588	0	0.082673	0.183563	0.080015	0.304904	0.213902	5049
AC004674.2	0	0.268903	0	0	0.688832	0	0	0.848255	0.387675	0	0.893753	0	739
AC004678.1	0	0.192823	0	0	0	0	0	0.608634	1.11306	0	0.214357	0	929
AC004691.2	0	0	0	0	0	0	0	0	0	0.230241	0.016985	0.551351	1531
AC004696.1	0.454709	0	0	0	0	0	0	0	0	0	0.408171	0	607
AC004754.1	0	0	0	0	0	0	0	0	0.186779	0	0	0	2242
AC004801.2	10.0119	4.14334	11.6165	8.36426	11.7007	14.1813	18.8886	7.05027	5.72891	4.61387	4.68073	23.6466	1558
AC004805.1	1.13009	0	0	0	0	0	0	0	0.661545	0	0.287839	0	1616
AC004812.1	391.033	290.69	248.902	478.632	206.521	245.217	255.069	190.568	150.978	166.393	160.194	186.385	146
AC004832.2	0	1.13787	0	0.799918	0.721006	0	0	0	1.62974	0	0	0	482
AC004832.3	3.42852	5.12933	0	4.55521	6.48042	2.00532	8.27162	4.84663	3.73934	8.69306	6.88409	5.02032	1744
AC004840.1	11.5675	14.6139	8.46817	18.0269	5.89432	9.78553	14.9543	10.4428	12.2456	13.9523	13.1113	21.136	730
AC004854.1	0	0	3.48841	0	0	0	0	0	0	0	0	0	349
AC004858.1	15.0349	6.9843	12.2724	10.4448	11.1893	10.5516	3.06485	20.4509	12.8205	16.782	23.8129	6.79927	242
AC004865.1	0	0	0.18339	0	0	0	0	0	0	0	0	0	1003
AC004890.2	12.4166	16.6071	8.34051	15.5918	15.2253	9.45467	10.0863	12.3713	5.69259	11.8351	10.427	10.9354	14514
AC004890.3	0.188281	0	0	0.218147	0	0	0	0	0	0	0	0	1095
AC004893.1	0	0.114002	0	0	0	0.172229	0	0	0	0.212513	0	0	1393
AC004898.1	0.31129	0	0.293572	0.717011	0	1.15417	0	0	0	0	0.282298	0	766
AC004910.1	2.68947	1.53529	1.07641	3.09929	1.43582	0	1.8423	5.69005	1.81455	0.457445	4.88474	1.62304	787
AC004922.1	3.56307	3.20536	3.39103	3.81764	4.48224	2.26554	4.15035	3.45326	4.23426	6.2421	2.49582	3.5722	4860
AC004923.1	4.27324	2.24755	1.05309	5.62611	2.88087	2.64115	1.84009	2.17255	4.05456	7.42468	3.28254	6.205	776
AC004951.2	3.40261	6.60825	5.01259	2.82442	5.51726	7.99296	8.9227	11.0467	4.03165	3.31184	5.66813	3.19343	793
AC004951.3	0.708001	1.49185	1.33946	1.43636	1.7477	1.31795	1.24855	3.79609	1.50601	0.279173	1.80465	1.36829	1148
AC004967.1	16.6265	13.3057	19.1887	12.1672	15.1262	19.1273	14.8794	16.7261	15.1972	8.58849	16.6883	18.8786	447
AC004980.2	4.07767	7.22436	6.74482	7.72189	3.42475	4.94227	3.3798	0.91383	0.797726	1.00098	6.55563	6.59062	497
AC004980.3	0	0	0	3.32307	0	0	0	0	3.68921	2.49485	0	0	365
AC004980.4	1.45767	9.27062	60.6783	11.9899	25.5864	16.682	21.5309	19.6339	0	10.8131	19.094	33.0806	203
AC004980.5	109.203	92.5198	101.42	105.551	77.7513	73.8439	89.3082	100.678	98.6119	109.104	80.8727	51.5837	10668
AC004987.1	0	0	0	0	0	0	0	0	0	0	0	0.775769	508
AC004987.2	0	0	0.171921	0	0	0	0	0	0	0	0	0	1148
AC004997.1	0.126548	0.676233	0.716779	0.340103	0	0.333426	0.121772	0	0.940341	0.416372	0	0.199912	7896
AC005014.1	0	0	0	0	0	0	0	0	0.068828	0	0	0	2976
AC005019.1	0	0	0.738395	0	0	0	0	0	0	0	0	0	431
AC005020.2	0	0	0.50981	0	0	1.78891	0	0	0	0	0	0	830
AC005041.1	2.6932	2.50397	2.07886	3.07128	3.00993	2.04731	3.28142	2.98609	3.12881	3.06847	2.69213	2.46364	7033
AC005042.1	7.58175	8.11536	5.53707	7.39541	5.20332	8.29428	4.68923	8.28399	5.16368	3.99262	8.73826	7.79206	800
AC005077.1	7.45538	9.81159	4.96661	2.77245	13.4794	10.4506	7.39854	10.7141	9.69218	14.3528	22.1696	7.20773	375
AC005077.2	2.56619	5.44154	1.89051	1.26321	3.82906	0	0	5.19209	1.7253	0.555618	5.96134	4.62576	690
AC005077.3	0	0	0	0	0	0	0	0	7.8355	0	0	0	213
AC005077.4	1.45352	3.03732	2.57904	1.01764	2.22169	0.301891	1.32234	3.15742	3.0044	1.26877	2.50526	1.64657	3495
AC005086.2	0	0	2.72283	0	0	0	0	0	0	9.13036	2.61348	0	228
AC005086.3	27.5861	5.74963	0	0	0	7.31753	0	0	17.2904	0	14.5412	4.10014	219
AC005086.4	50.1294	24.911	15.5122	43.6728	9.87092	12.3164	26.9723	4.11664	22.9309	24.1188	46.14	8.34778	213
AC005104.2	0	0	0.647919	0	0	0	0	0	0	0	0	0	678
AC005154.2	0	0	0	5.41019	0	0	2.40504	0	0	0	0	2.81653	379
AC005154.3	0.547868	2.61973	0.597571	1.57308	1.23774	1.44913	0.343248	0.594026	1.69238	0.895184	1.48567	0.837985	1393
AC005154.6	5.67338	6.83086	6.2862	3.97734	7.35963	4.55357	10.9502	11.5618	8.67827	4.44931	8.15421	5.97914	687
AC005156.1	4.53733	0.818685	1.28683	2.87644	1.04306	2.47446	1.00863	3.22534	0	1.51705	1.35265	0.625899	573
AC005176.1	0	0.339482	0.276372	0.120913	0.665322	0	0	0	0.254744	0.156601	0.515595	0	3662
AC005183.1	0	0.150353	0	0	0.194097	0	0	0.118753	0	0	0	0	1979
AC005189.1	0	0	0	2.14415	5.50021	0	0	13.693	0	0	4.70711	0	310
AC005244.1	25.1366	28.305	17.3605	12.246	13.7136	9.43039	9.3784	13.3293	17.2376	8.96991	14.4132	3.60648	339
AC005261.4	0	0	1.27732	0	0	0	1.4837	0	0	0	0	0	355
AC005262.1	0	0	0	0	0	0	1.3395	0	0	0	0	0	362
AC005294.1	0	0	0	0	0	0	2.36439	0	2.5007	0	0	0	281
AC005296.1	0	2.94521	3.16132	0	0	0	3.7529	0	0	0	0	0	209
AC005324.3	0	0.0336	0	0	0.083692	0	0	0	0.04014	0	0	0	5514
AC005324.4	0	0.045704	0	0.597811	0	0	0.969288	0	0.154623	0	0	0	4030
AC005326.1	0	0	0	0	8.85275	0	0	0	0	0	0	0	123
AC005336.1	0	0	0.286256	0	0	0	0	0	0	0	0	0	1243
AC005351.1	0	0	0.853103	0	0	0	0	0	0	0	0	0	786
AC005363.1	23.3175	5.94922	0	14.9211	20.7675	23.5552	35.5758	31.4058	0	17.195	21.8244	16.4829	351
AC005410.1	0	0	0	1.2681	0	0	0	1.3753	5.55223	4.0413	2.92315	1.581	462
AC005476.1	0	0	0	0	0	0	0	0	0	1.58237	0	0	397
AC005515.1	0.410976	0.087417	0	0.123701	0	0.560824	0.107778	0.538947	0.242284	0.331405	0.127599	0	5124
AC005520.1	3.68113	4.91455	1.9253	2.78274	3.54718	4.10465	3.53368	2.82244	3.17871	3.32754	4.23321	2.83437	3695
AC005524.1	0.815239	3.276	0.349337	0.129109	0.235757	0	0	0	0	0	0.204088	0	5022
AC005531.1	2.45263	2.17644	1.5293	3.09267	2.72	1.06175	2.49707	2.50807	3.20494	2.06434	2.4622	2.66496	1360
AC005532.2	0	0	0	0	0	1.51145	0	0	2.80208	0	1.06795	0	373
AC005551.1	0	0.543756	0	0	0	0	0	0	0	0	0	0	493
AC005670.2	0	0.850494	0.386439	0.174137	0.439804	0	0.146217	0.897228	0.603787	1.8833	0.779406	0	1778
AC005682.1	0	0	0	0	0.137978	0.161685	0	0	0.154601	0	0	0	1467
AC005702.1	0.750031	0	0.636748	0.852828	0	0	0	0	0.85108	0	2.83154	0	481
AC005702.2	0.776424	2.55674	1.06648	1.30726	1.72326	2.71791	1.48765	1.85711	0.943414	1.36209	1.6646	0.546382	1447
AC005702.3	0	0	0	1.09519	0.978174	0	0	0	0	0	0.84392	0	416
AC005702.4	0	0	0	0.533347	0.476697	0	0	0	0	0	0	0	421
AC005726.1	6.74228	8.29914	5.25178	8.34895	7.59419	9.74692	7.05262	4.74059	5.51027	11.5167	8.12426	8.91706	6273
AC005730.1	1.5191	0	0	0	2.95399	0	3.02106	1.84558	0	8.6856	5.08295	1.74579	344
AC005776.1	13.2382	27.2004	20.7687	19.8208	16.6648	31.5844	39.9112	28.3448	35.4223	49.4401	17.7663	10.0312	290
AC005777.1	0	0	0	0	0	0	4.3514	5.14691	0	0	0	0	187
AC005779.2	0.544081	0.440958	0.461206	0	0.561114	0	1.63126	0	0	0	0	0.672058	550
AC005822.1	0.210334	0	0	0	0	0	0.209605	0	0.250524	0	0.3858	0	1034
AC005828.6	3.18599	0	0	0	0	0	0	3.61899	0	0	0	3.60263	232
AC005829.2	0	0	0	0	0.205122	4e-06	0	0	0	0	0	0	1056
AC005832.3	0	0.346378	0	0	0	0	0	0	0	0	0	0	631
AC005832.4	3.50059	3.49413	2.98474	3.9102	0	1.57001	1.46708	2.55712	4.65892	1.34337	5.37959	3.95489	818
AC005840.3	0.21058	0.405012	0.367157	0.40908	0.448475	0	0.212749	0.18282	0.167258	0.540016	0.323573	0.3661	2494
AC005865.2	4.35914	2.68018	2.82434	2.82157	2.98799	2.19687	3.96444	1.71785	2.26452	3.37828	4.00908	3.08284	4606
AC005912.1	0	0	0	0	0	0	3.02122	0	0	0	0	0	255
AC005943.1	0	0	2.52111	0	0	0	0	0	0	0	0	0	1002
AC006001.1	12.4533	10.5968	6.09738	14.8982	17.1445	10.6825	15.3186	14.8172	9.26835	21.7574	9.65927	15.0418	474
AC006001.3	66.3049	56.6735	52.4699	66.3196	64.1382	53.3901	71.9112	60.3733	56.31	65.9353	74.5174	61.355	42552
AC006001.4	0	0	0	0	0	0	0	6.60833	0	0	0	0	395
AC006011.1	9.18623	0	21.3274	13.5879	13.0257	11.1455	21.4652	2.09911	5.99906	1.4006	20.3522	0	349
AC006011.2	0.354054	0.145652	0.304776	0.412414	0.95467	0	0.352758	0.456934	0.629368	0	0.166468	0.234181	1158
AC006023.2	4.9333	0	0	0	0	0	0	0	0	0	0	0	167
AC006026.2	0	0	0	0	0	5.11823	0	0	0	0	0	0	180
AC006030.1	0.132376	0.844505	0.133174	0.548235	0.340901	0.43764	0.119681	0.402319	0.056184	0.349628	0.415152	0.062644	5059
AC006033.1	0	1.47581	0.756428	1.03922	0.929679	1.11752	0	0	0	6.7934	1.60435	1.09665	426
AC006042.3	0.91439	0.866324	0.338749	0.905511	0.976943	0	1.04817	0.168737	1.24227	0.59762	1.07315	1.17747	1469
AC006064.6	20.5109	0.677375	0.086549	9.98527	6.8788	12.7385	13.9156	8.31882	0.003479	18.135	3.66613	2.98181	4712
AC006116.7	0	0.259744	0	0	0	0	0	0	0	0	0	0	756
AC006122.1	0	0	0	0	0	0	0	0	0	0	0	1.02583	440
AC006144.1	2.64642	1.54465	1.51576	0.922372	0.375457	0.591098	1.06692	0.762482	0.70495	1.07945	0.673495	0.87704	1600
AC006195.1	0	0	0	0	0	0	0	0	1.68461	0	0.216272	0	923
AC006199.1	0	0	0	0	0	0	0	0	3.74569	0	0	0	219
AC006210.2	0	0	0	0	0.130909	0	0	0	0	0	0	0	1545
AC006254.1	1.98189	1.11466	2.09535	2.52364	2.71619	1.93771	3.90519	4.84439	2.27632	3.06055	3.64191	4.91525	11280
AC006270.2	0.402306	0	0.344982	0	0	0	1.61333	0	0.472501	0	0.725057	0	652
AC006328.2	0	0	0	0	0	0	0	0	1.22278	0	0	0	397
AC006335.2	6.68206	1.30526	2.63109	0	0	4.00962	0	0	1.82478	0	2.77034	0	330
AC006349.1	0	0	0	0	5.83671	0	0	0	0	0	0	0	235
AC006427.1	0	0.569713	0	0	0	0	0	0	0	0	0	0	712
AC006449.4	2.62967	1.03625	0	2.93243	0	0	0	0	1.46036	1.89298	1.11241	1.52107	366
AC006453.2	1.75957	1.54832	3.47053	1.00565	0.792093	1.07342	0.85596	0	1.41404	0	0.011388	0.355832	5980
AC006486.1	3.07192	1.42965	2.0974	0	0	4.81314	2.38049	0.002927	5.95351	0	3.92942	11.9305	634
AC006499.1	0	0	0.230537	0	0	0	0	0	0	0	0	0	850
AC006504.3	2.39787	3.3926	2.02215	0	6.15795	8.78899	1.79505	4.57904	6.26047	2.69099	3.72564	1.47084	523
AC006509.1	24.7041	33.0743	26.7044	27.3887	31.3216	23.982	24.5552	27.4085	20.2703	23.077	26.2352	15.235	634
AC006511.2	0	0	0	0	0	0	0	0	0	0	0	0.991764	660
AC006512.1	2.19127	5.06648	0	0	0	0	8.80468	5.12339	0	6.13818	0	0	291
AC006518.1	0	0	0	0	0	0	0	0	0	0	0.420031	0.88509	943
AC006518.4	0.694021	0.948566	0.200226	0.267466	0	0.28662	0.232825	0.299415	0.273787	0.35301	0.632794	1.48152	940
AC006529.1	0	0	0	0.47937	0	0	0.419285	0	0	0	0	0	637
AC006538.2	0	0	0	1.85043	0	0	0	0	0	0	0	1.16217	543
AC006927.5	0.694247	0.283612	0	1.19723	1.08914	0	0.696862	0	0.408793	1.57988	0.314012	0	714
AC006946.1	0	1.32245	0	0	0	0	0	0	0	0	0	0	328
AC006978.1	3.06502	5.03808	3.64152	2.99457	2.21974	2.80415	6.17962	3.76808	1.91466	2.2233	3.10353	1.87384	1234
AC006978.2	0.707898	0	0	0	0	1.43615	0.550304	0.740161	0.633484	1.48157	0.816135	0	666
AC006987.1	2.36244	0.955375	1.99389	0.671219	0	0	0	2.25666	0	1.76826	3.1483	2.90124	527
AC006987.2	0.590609	0	0	0.671219	3.03532	0	0.589605	0	3.42856	0	1.04943	0.72531	527
AC006987.3	0	0	0	0	0	1.24458	0	0	0	0	0	0	406
AC006994.1	0	0	0.234882	0	0	0	0	0	0	0	0	0	839
AC007000.1	1.47486	2.51083	1.4254	0	3.0884	1.16716	2.66726	1.64351	1.5189	1.53792	1.59991	0.609547	794
AC007000.2	0.692251	2.7861	2.31372	0	0	0	0	0	1.59676	2.06059	0.610326	1.67973	487
AC007040.2	8.19347	3.73504	1.35283	9.42157	3.55614	3.55751	7.61964	4.19126	1.63007	2.16485	1.05529	0.855616	8340
AC007041.1	0	0.148622	0	0.410022	0	0	0	0	0	0.277353	0	0	1155
AC007068.1	124.15	114.368	130.775	139.699	105.045	122.488	87.7608	103.258	75.5489	111.549	62.2744	87.8278	844
AC007068.2	0	0	0	0	0	0	0	0	0	0	0	1.28702	395
AC007098.1	0	0	1.0414	0	0	0	0	1.60426	0	0	0	0	367
AC007151.1	0	0	0	0	0	0	0	0	0.811517	0	0	0	483
AC007161.1	0	0	0	0	0	0	0	0	0.356695	0	0	0	1061
AC007161.2	0	0	0	0	0.195683	0	0.186554	0	0	0	0	0	1109
AC007204.2	0	0	1.13671	0	0	0	0	0	0	0	0	0	616
AC007207.1	0	4.49903	0.554218	0.74921	0.67621	2.4171	1.31831	0.683279	2.15147	0.985797	1.75285	0.80506	1110
AC007215.1	0	0	1.91447	0	0	0	0	0	0	0	0	0	276
AC007224.1	0	0	0	0	0	7.37232	0	0	0	0	0	0	144
AC007225.1	0	0	0	0	0.105815	0.247737	0.402072	0	0.118475	0	0.274814	0	1836
AC007228.1	6.24579	27.8482	0	29.9646	28.9065	22.6111	6.46368	26.0396	15.7513	0	12.4349	16.3145	142
AC007240.1	26.9205	38.3416	35.5402	29.3224	39.9053	31.3658	35.5097	48.001	40.7485	30.4008	47.9941	35.8267	3992
AC007253.1	8.50607	5.74109	9.73562	19.0724	7.37214	13.9402	0.755021	4.85354	3.84603	3.81391	6.83445	11.1921	889
AC007256.1	0.56716	0.517356	0.274283	0.383588	1.2042	0.389808	0.695701	1.07418	0.820522	1.05975	0.813471	0.816799	2765
AC007283.2	0	0	0	0	0	0	0	0	8.93897	0	0	0	197
AC007318.1	1.06874	0.421169	0.421734	0	0	0	0	0	0.66069	0.738911	0.962087	2.29984	881
AC007325.1	0	0	0	0.085662	0	0	0	0	0	0	0	0	2404
AC007325.2	0	0	0.002697	0	0	0	0	0	0	0	0.083486	0	2405
AC007325.4	0	0.558283	0	0	0	1.58453	0	0	0	0	0	0	1213
AC007326.4	9.7412	8.05236	8.04692	6.91453	10.3994	8.20111	9.35248	8.58749	11.8144	8.42082	9.92369	10.1432	1669
AC007342.3	0.865113	2.02541	1.53949	1.44464	2.20568	1.98009	1.16752	2.28299	1.17167	1.47935	1.93445	1.02847	1218
AC007347.2	4.91901	6.9068	0	13.1153	0	1.99665	14.5182	10.4549	9.55056	10.0562	5.28533	0	180
AC007365.2	0	0	0	0.888902	0	0	0	0	0	0	0	0	458
AC007375.2	0	0	0	0	0.274022	0	0	0	1.45952	1.72865	2.88324	0	603
AC007383.8	31.4516	26.3097	16.4555	22.8013	18.1716	22.3376	17.0367	20.585	24.8766	23.582	6.85912	21.0422	378
AC007386.1	0.490062	0	0	0	0	0	0	0	0	0	0	0	582
AC007424.1	0.294133	0.147736	0	0.208495	0.190705	0.218215	0	0	0.135166	0.271561	0.278432	0.153965	3282
AC007435.1	0	0	2.39708	0	0	0	0	0	0	1.43694	0	0	415
AC007450.4	0	0.482896	0.50375	0	0.613589	2.91904	0.596145	0.760408	0	0.893753	1.06066	0	524
AC007537.5	0.595393	0	0	0	0.624695	0	0	0	0	0	0	0	789
AC007551.1	0	0	0.512756	0	0	0	0	0	0	0	0	0	519
AC007551.2	0	0	0	0	0	0	0	0	0	1.65487	0	0	389
AC007562.1	0	0	0	0.120004	0.63077	0	0	0	0	0	0	0	517
AC007610.3	0	0.191397	0	0	0.491815	0.867494	0	0	0.152326	0	0.212787	0.298886	934
AC007618.1	0	0.545733	0	0	0.34944	0	0	0	0	0	0	0	732
AC007622.1	4.01501	1.85705	3.39417	0	5.31252	2.80638	4.00993	2.92464	4.00008	4.29762	2.55135	4.23554	535
AC007663.1	0	0	0.278408	0	0	0	0.323253	0	0	0.245529	0	0.206948	1240
AC007685.1	0	0	0	0	0	0	0	0	0	0	0.709123	0	452
AC007686.1	0.7701	0	0.638695	0	0	0	0	0	0	0	0.675126	0	463
AC007688.1	1.26271	1.80773	2.44921	0.726965	1.65416	0.780182	0	0.407393	1.1172	0	0.286187	1.60249	759
AC007690.1	0	0	0	0	0	0.914001	0	0	0	0	0	0	468
AC007731.2	0	0	0	0	0	0	0	0	0	0	0.100901	0	1703
AC007731.5	0	0	0	0.800842	0	0	0	0	0.783035	0.803656	0	1.54695	644
AC007738.1	8.87491	4.64508	4.68079	1.64775	2.88217	0	2.93988	10.8006	1.62934	6.35044	2.48051	0	348
AC007834.2	9.1754	4.79613	7.24972	5.10895	10.4031	0	6.08348	1.85716	3.36139	4.37065	12.7856	8.78476	343
AC007842.1	1.58725	2.70071	1.45942	2.15644	4.23046	2.64245	1.78101	2.52459	1.36856	2.72178	3.00425	1.4917	2039
AC007849.2	0	0	0	0	0	0	0	0	0	1.10189	0	0	471
AC007906.2	10.7494	16.7606	16.2526	26.3159	23.5988	23.0434	15.569	22.4454	18.9399	18.0022	23.2479	18.4464	928
AC007923.2	1.47152	1.16443	0.773961	2.48073	1.40693	2.86743	0.68229	0.627464	0.295438	0.916901	1.88828	0.78708	1591
AC007969.1	0	2.72122	0.69311	0	0.861758	0	0	0	0	0	0.739187	0	447
AC007969.2	0	0	3.67402	0	0	0	0	0	0	0	0	0	191
AC007993.1	0.289068	0.239926	0.251978	0.168448	0.076943	0	0.146015	0.470513	0.588669	0.333544	0.333083	0.188413	2430
AC008013.1	31.2517	24.0536	18.5466	28.1111	23.3989	10.3475	25.6869	12.7409	27.6925	36.94	29.4519	20.5212	3774
AC008013.2	20.561	29.9523	31.2541	24.4072	34.9571	42.6263	34.9305	26.6675	31.6784	26.4366	40.5534	35.416	696
AC008015.1	0.763023	2.44977	0.633226	0.861185	2.3244	1.85253	0	1.92609	2.62755	0	0.6692	0.918517	465
AC008026.1	0	0	0.690352	0	0	0	0	0	0	0	2.19032	2.01353	447
AC008038.1	7.36887	5.48763	6.01225	9.62013	7.03199	3.08534	4.40097	5.62906	4.15818	6.08755	4.62549	9.17391	1314
AC008040.2	0	0.287383	0.302646	0.638802	1.73925	0	0	0	0	2.31463	0	1.33395	708
AC008065.1	1.48429	2.32706	2.34039	0	5.76433	1.78097	4.42282	7.25615	4.90167	4.27637	4.96102	3.40383	348
AC008072.1	8.71551	7.93443	8.99731	9.32758	10.643	9.66707	11.8728	4.36748	9.03764	3.16334	6.10803	6.22014	824
AC008073.3	2.81933	2.16156	1.72685	2.53174	3.13483	2.56751	1.37416	2.1766	1.63562	1.63836	1.38696	1.26783	2281
AC008105.2	1.60799	0.80365	0.461206	0	0	0	2.0952	8.17127	0.633631	0	2.27792	3.83197	2316
AC008121.1	0	0	0	0	0	0	0	0	0	0	2.02976	0	268
AC008132.1	0.529108	0.50707	0.315506	0.844395	0.443545	0.381437	0.564661	0.50911	0.364339	0.429528	0.615452	0.726648	2068
AC008132.2	0	0	0	0	0	6.77892	0	0	0	0	0	0	391
AC008147.3	0	0	0	1.58372	0	6.82714	0	0	0	0	0	1.63855	354
AC008147.4	0	0.136787	0.144492	0	0	0	0.167788	0	0	0	0	0	1204
AC008155.1	1.6878	0	0	0	0	0	0	0	0	0	0	0	329
AC008264.1	0	0	1.0414	0	0	0	0	0	0	0	0	1.51185	367
AC008267.1	0	0	0	0	0	0	0.391548	0	0	0	0.3553	0	1069
AC008267.2	5.81331	4.41917	4.48949	3.9098	4.32524	5.08237	6.31941	6.76704	5.3876	4.33475	4.155	4.73366	981
AC008267.3	0	0	0	0	1.09387	0.430356	0	0	0	0	0	0	712
AC008267.4	1.81199	2.44112	4.07307	2.74425	7.44302	2.21335	6.02809	2.30625	5.60531	2.71065	3.21651	7.40584	521
AC008267.6	5.21798	10.0243	6.21395	0	7.2954	9.25364	0	2.98062	2.76858	0	4.13635	2.95169	265
AC008267.7	25.7512	0	0	7.69737	15.0096	15.6309	6.65639	0	16.2737	0	6.43821	33.8884	139
AC008385.1	1.41224	0	0	0	0	0	0	0	0	0	0	0	355
AC008393.2	15.4788	7.33967	8.46488	12.7195	10.0277	38.8086	20.0417	37.4467	48.1439	0.012415	30.7316	22.2304	1134
AC008397.1	2.19732	0.562189	0	0	0	0	0	0	0.515084	0	0	0	1238
AC008397.2	0	0.15342	0	0	0	0	0	0.154421	0	0	0	0	5979
AC008403.1	0	0	0.918523	0	0	0	0	0	3.25076	0	0	0	443
AC008429.2	0	0.437074	0.229774	0	0	0	0	0	0.314061	0	0	0	864
AC008429.4	8.70837	3.7255	0	0	4.4532	0	27.1075	0	5.1469	0	11.7003	0	182
AC008481.1	0	0	0	0	0	0	0	2.72008	0	0	0	0	396
AC008481.2	0	0	0	0.661671	0	0	0	0	0	0	0	0	531
AC008496.1	2.13109	0	0	0	0	0	0	0	0	0	0	0	295
AC008498.1	0.581968	0.470885	0	0	1.79577	0	1.16221	0	3.38042	0	0	0	531
AC008507.1	6.62921	4.64744	3.26561	4.36179	1.65416	1.17027	1.90261	2.44359	2.23375	0.959331	2.28949	2.80436	759
AC008565.1	0.251787	0.206347	2.44443	1.16325	0.794868	0.311758	0.253282	2.35151	1.254	0	0	0.670304	885
AC008567.1	0.189757	0.977388	0.92159	0.640451	0.185203	0	0.582884	0.240185	0.488048	0.280997	0.344547	0	1192
AC008575.1	0	0	0	0.670374	0	0	0	0	0	0	0	0	694
AC008581.2	0.211743	0.580469	0.690289	0	1.92521	0.54721	0	0	1.00725	0.892949	0	0	2348
AC008592.3	0	0	0	0	0	0	0	0	0	1.41479	0	0	418
AC008608.1	0	0	0	0	8.5779	0	0	0	0	0	0	0	127
AC008626.1	39.3059	12.4556	21.1854	16.0567	10.8456	9.61918	24.7863	8.93278	19.0839	5e-06	10.2516	22.102	255
AC008626.2	32.6765	18.5724	35.3292	27.3622	25.0237	1.81525	8.1057	20.5974	6.35923	23.3639	29.6088	24.5441	248
AC008687.4	0	0	0.111446	0.764425	0	0	0	0	0	0	0	0	2970
AC008694.1	0.229645	0	0	0	0	0	0	0	0	0	0	0	428
AC008694.2	0	0	4.64648	0	0	0	7.94281	0	2.13101	2.78204	0	0	306
AC008695.1	0	0	0.602039	0	0	0	0	0	1.17583	3e-06	0	1.28277	6393
AC008716.1	0.622798	0.502943	0.52399	4.94782	0.638705	0	0	1.58386	1.44316	0.93066	1.65585	0	513
AC008739.2	0	0	0	0	0	0	3.65038	0	0	0	0	0	317
AC008740.1	9.42449	5.46084	8.9125	3.74164	2.58386	0	3.10026	0	0	0	0	0	255
AC008740.2	0.21324	0	0	0	0	0	0	0	0	0	0	0	110
AC008745.1	0	0	1.98385	0	0	0	0	0	0	0	0	0	271
AC008749.1	0	0	0	2.01907	0	0	0	0	0	0	0	0	306
AC008750.8	15.4681	11.4942	7.44511	16.9494	10.6399	7.35113	16.4244	12.0484	10.1359	21.4742	6.16523	7.61815	551
AC008752.3	1.09135	0.43908	1.38493	0.917347	1.62579	0	1.04314	0.839101	4.44468	0.631515	0.346858	3.49271	712
AC008758.1	1.37674	1.03255	0.470863	0.911713	0.539505	1.43567	2.07257	0.706684	0.98438	1.43311	1.3095	2.03866	4505
AC008758.4	0	0.597448	0.423411	0.482535	0.651727	0.42391	0.798878	0.71696	0.327369	0.657978	0.457084	0.385943	2593
AC008758.5	0	0	0	0	0	0	0	0	1.23078	0	0	0	617
AC008758.6	7.45939	9.09053	5.69077	4.61322	7.90375	15.8739	10.8955	13.4612	5.33182	12.2236	9.48764	9.61761	588
AC008763.2	1.21319	0	0.940197	0	0.784676	0.761537	2.24295	2.34517	2.3591	9.33888	0	4.15974	1074
AC008764.1	0	0	0.905476	0.413856	0.239088	0	0.142686	0	0.138003	0.34606	0.154957	0	2567
AC008764.4	9.7237	1.32078	4.86392	7.01678	1.12837	7.75293	5.01067	13.5002	5.87728	1.54133	11.6209	0.81437	2808
AC008770.1	1.11885	0.147837	0.245888	0	0.294869	0	0	0	0	0	0	0	542
AC008770.2	0.518226	1.01176	0	0.586262	0	0	0.522353	2.43603	0.5959	0	0.928219	1.31596	6248
AC008802.1	0	0	0.255908	0	0	0	0	0	0	0	0	0	791
AC008813.1	0	0	0.217722	0	0	0	0	0	0	0	0	0	885
AC008850.1	4.04755	6.3764	8.58536	0	1.32297	0	2.67899	4.95852	0	0	2.27837	4.67625	362
AC008878.1	0	0	0.704405	0.121033	0	0	2.96841	0	0	0	0	0	1268
AC008878.3	0	0	0	2.25465	0.670222	0	0	0	0.940286	0.52968	0	0	4964
AC008953.1	0	0	0	0	0	0	0	0	0	2.57161	0	0	318
AC008958.1	2.98865	3.04942	1.28378	0.857899	1.56004	0	1.49907	0.480863	0.878783	0.565981	0.337332	1.41306	682
AC008967.1	5.10989	0	0	0	0	0	0	0	0	7.68902	0	0	163
AC008982.1	0	0	0	0	0	0	5.10967	0.21046	2.48275	5.02443	3.78914	2.42578	963
AC008993.1	113.198	98.3567	80.4978	110.205	104.083	115.262	141.513	106.327	93.2679	119.95	88.2741	94.1547	6882
AC009053.1	80.0702	67.4314	59.9613	103.463	78.8016	82.0796	95.2764	72.7041	72.6947	105.25	78.1827	83.0769	11600
AC009053.4	0.392702	0	0	0	0	0	0	0	0	0	0	0	108
AC009060.2	0.244744	0	0	0	0	0	0	0	0	0	0	0	106
AC009078.2	0.541045	0.75619	0.474812	0.441676	0.574778	1.11255	0.740569	0.705052	0	0	0.16393	0.234868	1254
AC009086.2	0.41853	2.02208	0	4.48146	0.790166	5.64423	1.18367	2.81059	0	0	0	3.86877	610
AC009093.3	1.4192	1.96577	1.69556	1.31669	1.685	0	9.10019	1.72045	1.35271	1.80454	1.83098	11.5243	702
AC009093.8	34.5607	26.3072	17.4376	3.77404	18.3253	23.2071	32.3553	41.4206	35.2325	37.0398	29.1559	14.4364	584
AC009093.9	6.66399	4.47816	7.1078	3.62322	8.11382	6.15893	12.7917	14.2898	14.3129	13.4607	9.57132	10.1721	1611
AC009119.2	1.29135	6.47472	0.760499	1.85044	3.93144	0.669768	6.20702	1.51735	0.927774	1.86858	3.19766	4.62551	3615
AC009120.1	11.0374	11.234	9.18423	15.7942	20.9601	22.3524	13.9212	24.1817	17.7696	9.83251	23.9265	15.9922	473
AC009133.6	0	0.002782	0	0	0	0	0	0.106811	0	0	0	0	2252
AC009136.2	0	0	2.543	0	0	0	0	0	0	0	0	0	573
AC009163.4	3.7012	7.24285	4.38541	4.3373	6.62903	2.10195	1.30822	1.52258	2.50839	3.82963	0	0	1060
AC009163.5	9.5805	10.1716	3.5162	4.44217	6.8599	7.7474	8.21424	8.41882	9.01787	3.23482	5.36701	9.91011	1274
AC009220.2	0.354506	0.516555	0.095078	0.514923	0.286719	0.656724	0.347887	1.12773	0.27144	0.352376	0.661544	0.578933	1751
AC009237.1	0	0	0	0	0	0	0	0	0	0	0	0.41265	744
AC009237.3	0.533306	0.867597	0.63618	0.591536	0.30474	1.30203	0.649143	0.60114	0.382727	1.57321	0.898235	0.498054	4281
AC009244.1	0	0	0	0	0	0	0	0	0	1.39976	0	0	258
AC009299.1	1.0345	2.53587	3.26466	1.98245	2.16422	1.70275	1.38461	4.44378	1.62455	1.04642	3.74388	0.872375	717
AC009299.2	1.20077	0	0	0	0	0	0	0	0	0.017818	0	0	511
AC009303.1	15.8454	20.3757	12.5513	8.02396	9.84211	15.5645	14.3105	5.269	25.4309	4.12876	22.9976	6.63742	352
AC009313.2	0.093332	0.076874	0	0.108658	0	0	0	0	0.111089	0	0	0	1941
AC009362.1	0	0.820371	2.51112	0	0	0	0	0	0	0	0	0	406
AC009452.1	2.77324	1.51872	1.98272	2.11661	1.00267	3.94814	2.82567	2.37025	0.536952	2.06369	0.822014	0.569445	606
AC009487.2	0.249431	0.053275	0.198837	0.222673	0.102505	0	0.066879	0.129225	0	0.049272	0.180192	0	6821
AC009502.2	0	0	0	0	0	0	0	0	0.734371	0	0	0	766
AC009509.3	0	1.44993	0	0	0	0	0	0	0	0	0	0	314
AC009533.1	7.69019	8.90113	7.80011	8.83876	8.74992	7.35784	12.5114	9.88703	8.01805	12.488	10.3898	11.4836	3158
AC009533.2	0	0	0	0	0	0.594442	0	0	0	0	0	0.602388	586
AC009542.2	0.196833	0.480278	0.337823	0.227069	0	0	0	0	0.231534	0.599993	0.654942	0.505451	2378
AC009690.1	0.642536	0.072626	0.240783	0.10786	0.325664	0.368469	0.585332	0.106801	0.412057	0.385125	0.0962	0.324764	4374
AC009690.3	0	0.663421	0	0	0	0	0	0.238558	2.7e-05	0	0.056022	0	1902
AC009779.1	4.63043	1.78114	0	0	0	0	0	0	0	0	0	0	283
AC009779.3	3.73277	4.6192	2.40222	6.13295	4.38393	4.54755	7.35097	3.78502	4.72629	5.06606	4.36793	2.06388	3072
AC009879.1	1.24156	3.19973	5.72211	1.69832	3.29499	2.58211	1.28896	2.49756	2.46858	1.66763	0.566069	0.705852	839
AC009884.2	0	0	0	0	1.6758	0	0	0	0	0	0	0	324
AC009927.1	0	0	0	0	0	0.128511	0.104799	0.270286	0	0	0	0	1779
AC009948.2	0.349177	0	0	1.20735	0	0.871818	0	0.451495	0	0	0.318625	0	713
AC009961.2	5.69728	13.1797	0	13.075	18.5343	0	8.67886	6.4687	0	3.97111	4.5033	9.66565	251
AC009961.3	0.31191	0.255139	0	0.359208	0	0	0	0	0	0	0.282847	0	765
AC009963.2	0	5.7687	0	0	0	0	0	0	0	0	19.556	0	138
AC009967.1	4.27217	2.18606	1.41461	5.72231	4.17058	4.36155	2.79661	2.38071	1.83114	3.66117	3.38473	2.28907	793
AC009977.1	4.58117	4.54524	1.2987	2.32289	6.84271	9.367	1.52742	0	4.7539	3.06257	3.18551	5.05255	570
AC009994.1	0	2.16898	0	0	0	0	0	0	0	0	0	0	253
AC010087.1	0	0.694904	0	0	0	1.05174	0	0	0	1.28042	0	0	438
AC010132.2	0	0	0	0	0	0	0	0.520457	0	0	0	0.258078	1043
AC010132.3	2.79755	1.59518	3.8817	0.707218	1.89595	2.34678	0.426022	3.03799	1.78171	1.52744	0.523204	1.25254	4860
AC010149.2	0	1.44044	0	0	0	0	0	0	0	0	0	0	315
AC010186.2	58.8197	68.1695	43.1753	56.0553	65.182	49.3141	56.9407	62.3139	49.7423	48.0638	69.2525	47.0591	10448
AC010200.1	0	0.108186	0	0	0	0	0.132667	0.512557	0.15628	0	0	0	1454
AC010203.1	2.13534	6.03282	7.54402	1.81447	4.48447	2.08932	4.46834	5.83261	3.8821	5.53717	8.48728	8.27987	3712
AC010287.1	19.5119	25.2239	8.85062	24.8457	43.6453	35.1456	17.9912	17.0311	18.4962	28.0121	27.0044	11.256	357
AC010306.1	0	0	0.645682	0	0	0	0	0	0	0	0	0	1117
AC010319.1	5.46146	6.31356	4.07353	5.60373	5.4556	3.00858	4.22735	3.87317	5.47536	6.43593	5.41988	4.03916	1258
AC010323.1	0	0	1.47883	3.70573	1.24558	0	0	0	0	0	0	0	580
AC010323.2	0	0.384401	0	0	0	0	0	0	0	0	0	0	594
AC010325.1	10.2323	29.3668	15.3043	19.9482	7.32598	14.8195	13.2399	6.18518	10.3005	13.2243	13.076	8.06769	1485
AC010326.2	0	0.682872	0.541153	0	0	0.651706	0	0	0	0	0	0	1020
AC010326.4	16.846	9.56391	9.92708	8.47117	13.1054	6.93543	7.31894	7.90742	12.1503	9.5762	10.1176	4.59575	1782
AC010327.1	0	0	0	0	0	0	0	0	0.260453	0	0	0	975
AC010329.2	0.543301	0.627026	0.460592	0.687907	0.750417	0.586833	0.641478	0.757909	0.324478	0.254681	0.373898	0.289321	2737
AC010329.5	0.3278	0.270096	0.785446	0.381848	0.523182	0.30604	0.331082	0.213343	0.195176	0.126015	0.905899	0.213426	2174
AC010332.1	0	0	0	0	8.07619	0	0	0	0	0	0	0	97
AC010343.1	0.428747	0	0.366218	0	0	0	0	0	0	0	0	0	629
AC010378.1	0	0	0	1.50393	0	1.62031	0	0	0	0	0	0	362
AC010422.3	6.0753	4.85113	0.994285	1.79819	3.83337	3.5231	6.35674	3.45991	2.10362	1.63007	3.32018	0	838
AC010422.6	0.859446	1.31191	0.246227	2.1978	0.229739	0	0.469336	1.44086	0.954321	0	0.187559	0.921606	5857
AC010442.2	5.13179	5.7113	14.1553	5.7508	3.07566	9.90157	0	2.55727	6.95178	2.99743	4.42126	6.03488	407
AC010468.1	0	0	0	0	0.90271	0	0	0	0	0	0	0.362625	817
AC010487.1	0	0	0.149838	0	0.182269	0	0.173673	0	0	0	0	0.22214	1172
AC010487.3	0	0	0	0	0	0.333618	0	0	0	0.158201	0.628035	0.917015	1966
AC010492.1	0	0	0	0	0	0	0	0	0	0	0.223603	0	901
AC010493.1	2.17617	0	0	0	0	0	0	0	0	0	0	0	292
AC010503.3	0	0	0	0	0	0	0	0	0	0.84475	0	0	540
AC010507.1	0	0	0.959616	0	0	0	0	0	0	0	0	0	436
AC010507.2	0.700859	2.51557	0	1.18107	0.168098	6.12028	0	5.03334	1.15304	0	0.60601	0.748418	676
AC010522.1	80.7934	50.4167	53.099	80.023	57.2749	73.4096	51.9762	47.1098	64.395	72.9975	52.0893	49.8448	2700
AC010531.1	7.61708	4.68269	2.66003	9.39694	5.91785	0.874944	2.21398	4.91667	3.42829	5.30065	3.84874	3.40836	953
AC010547.4	0.387953	0.163105	0.16899	0.189134	0.158602	1.26587	0.167431	0.259048	0.10461	1.06051	0.528537	0.309133	3677
AC010547.5	0	0	0	0	0	0	0	0	9.26522	0	0	0	193
AC010598.1	0	0	7.41301	0	0	0	0	0	19.0761	0	0	11.1009	103
AC010615.1	0	0.429556	0.090822	0	0.221714	0.259583	0.315987	0.271398	0.124135	0.160258	0.479841	0	1764
AC010615.4	0.739135	1.78151	0	0.834909	3.75882	3.59206	1.47192	0.93408	2.54935	0	2.59762	0.892126	472
AC010616.1	14.6685	13.7907	10.8241	14.2696	11.8401	13.854	16.2081	16.8444	9.04042	13.5305	12.1576	7.41206	2078
AC010616.2	0	0.752088	0	0	0	0.06297	0	0	0	1.4e-05	0	8e-06	3536
AC010619.1	0	0.371096	0	0.608626	0	0	0	0	0	0	0	0	675
AC010620.2	0	0	0	0	1.79832	0	0	0	0	0	0	0	313
AC010627.1	0.30385	0.624499	0.659799	0	0.643632	0.566077	0	0.591665	0.18039	0.232766	0.557094	0.196289	1294
AC010642.1	0	0.677487	0.286266	0.191265	0.697938	0	0.166204	0	0	0	0.755089	0.212725	1213
AC010653.1	1.01367	2.28439	3.50583	1.17068	1.59985	1.25503	3.31384	0.983144	5.69308	1.93132	1.8457	0.97139	881
AC010653.3	47.7899	14.9277	7.9334	11.1738	8.92814	22.2776	52.1023	39.809	10.264	40.1147	10.1763	10.8079	232
AC010655.3	17.2033	26.8933	13.5229	11.9947	15.7459	14.8865	2.44417	9.27731	6.55675	3.63001	20.0375	10.7836	450
AC010733.1	2.15948	0	3.45549	1.21712	0	0	1.0755	0	0	3.13409	0.926416	6.33056	401
AC010867.1	0.464002	0.65237	0.205828	0.903733	0.576158	0.231198	0.527661	0	0.18474	0.12137	0.675262	0.305083	2289
AC010886.1	1.76241	1.39837	1.56491	1.37944	1.56836	1.14116	1.92485	1.41824	0.814557	2.07119	1.92509	2.10658	2869
AC010900.1	0.303262	0.249318	0	0.880046	0.481798	0	1.68182	0.590525	0.540127	0.464636	0.278013	0.587745	1296
AC010900.2	0	2.92188	0	0	0	0	0	0	0	0	0	0	210
AC010970.1	0.494048	1.38332	0.688233	1.84005	0.630114	17.0877	2.79324	35.8607	1.05824	0.759032	2.00015	33.647	1848
AC010980.1	7.66974	5.32719	2.78553	4.6577	6.77809	3.7462	7.65051	3.49687	6.37863	4.93279	2.44164	2.70553	2284
AC011005.1	0	0	0	0	0	0	0	0	0	0	0.144917	0	1263
AC011043.1	0.162118	0.267167	0.423784	0.094428	0.517524	0.70635	0.409362	0.949637	0.579182	0	0.448053	0.211127	2195
AC011043.2	0	0.213868	0.226019	0.302086	0	0	0	0.50663	0.772369	0	0.119337	0	1468
AC011247.3	0	0	0	0.580722	0	0	0	0.651149	0	0	0	0	438
AC011290.2	0	0	0	0	0	0	0	0.361259	0	0	0	0	823
AC011295.2	0	0.155937	0.167509	0.11101	0	0	0.050409	0.223293	0	0.304388	0	0.120893	6806
AC011330.1	2.95585	3.76238	3.6697	3.43004	1.77782	0.640372	2.52806	5.76687	3.54977	4.13564	2.91812	1.38724	3235
AC011330.3	0.524374	1.39895	0.175336	0.575284	0.701873	0	0.615269	1.7795	0.551075	0.456552	1.35632	0.772768	1684
AC011406.1	0	1.01124	0	0	0	0	0	0	0	0	0	0	370
AC011411.1	0	0	0	0	0	0	0	0	0	0	0.465123	0	876
AC011444.4	0	0	0	0	0	0	0	0	0	0	0.835293	0	418
AC011447.1	0	1.11858	0	0	0	0.1924	0	0	0.439278	1.33581	1.11094	5.05457	441
AC011447.4	0	6.32025	0	0	0	9.94318	0	0	0	0	23.7553	0	111
AC011448.1	12.8492	6.6004	12.364	15.3481	8.15145	18.8851	10.0852	9.68259	11.5187	4.7889	7.77078	10.7088	2200
AC011451.2	0	0	0.796789	0	0	0	0	0	0	0	0	0	598
AC011458.2	7.37072	5.98302	0	0	0	0	0	0	4.10274	0	0	0	207
AC011460.1	0.09969	0	0	0	0	0	0	0	0	0	0	0	1834
AC011462.1	2.81596	3.84825	5.80679	1.37405	0.599375	3.29244	2.18604	5.62803	0	2.01207	1.69226	0	1134
AC011468.4	0	0	0	1.13751	0	0	0	0	0	0	0	0	409
AC011475.1	1.64839	3.94466	2.55961	1.38151	3.39289	2.35726	3.12788	2.47448	1.98174	4.57134	3.78426	1.96215	965
AC011476.1	0	0	0	0	0	7.08282	0	0	0	5.52756	0	0	307
AC011477.1	20.4659	22.5626	32.1794	18.0375	22.6231	21.101	31.4895	16.5919	19.3863	18.6624	18.7364	13.1306	2176
AC011479.1	0	0.514446	0	0	0	0	0	0	0	0	0	0	487
AC011487.1	0	1.23415	0.966755	0.579782	0.528241	0	0	0	0.354249	0.382598	0.685598	1.92461	887
AC011487.2	3.36905	3.53197	2.42515	1.76033	4.85465	3.21769	5.01787	2.50422	3.47821	5.97281	3.34345	3.14882	1228
AC011491.1	0	0	0	0	0	0	0	0	0.678469	0	0	0	625
AC011497.2	0.43744	2.41132	0.735279	0	0	1.55719	2.18535	0.560732	2.50509	1.94642	2.30735	1.05128	639
AC011498.4	0.421988	1.29139	1.76099	1.479	0.488028	0.949977	0.793422	1.2127	1.22461	0.831369	1.01449	0.811283	1803
AC011499.1	0.604422	0	0	0	0.897611	0.360217	0	0	0	0	0	0	581
AC011506.1	0	0	0	1.03135	0	0	0	0.578273	0	0	0	0	610
AC011511.1	4.65136	5.19262	3.64954	4.36939	6.56143	3.38577	3.17722	4.57482	2.96902	4.39695	5.09768	3.85951	3912
AC011511.4	0	0	0	0	0	0	0	2.7644	0	0	0	0	1850
AC011530.1	0	0.715967	0	0	0	5.81649	0	0	1.02012	0	0	0	1116
AC011611.1	0	0	0	0	0	0	0	0	4.46948	0	0	0	197
AC011611.5	0	0.411927	0	0	0	0	0	0	0	0	0.455069	0	578
AC011742.1	0	0	0	0	1.7878	0	0	0	0	0	0	0	434
AC011742.3	0	0	0	0	0	0	0	0.363181	0.332043	0.427937	0	0	820
AC011767.1	0	0.289169	0.152711	0.408101	0.372233	0	0.891162	0	0.208772	1.07729	0	0.453583	2306
AC011816.1	0	0	0	0	0	0.67544	0	0	1.28427	0	0	1.36154	546
AC011840.4	0	0.350108	0	0	0	0	0	0	0	0	0	0	627
AC011921.3	0	0	0	0	0	1.63076	0	0	0	0	0	0	361
AC011933.1	0	0	0	0	0	0	1.7952	0	1.9329	0	0	0	321
AC011939.1	53.2347	52.814	71.0677	49.387	56.4339	61.4673	14.3528	27.8832	27.2438	22.6135	40.0344	36.3739	964
AC011979.1	0	0	0	0	0	0	0.705388	0	0	0	0	0	483
AC011999.1	0.205857	0	1.07024	0.238299	0	0	0.2073	1.06671	0	0.314512	0	0.793135	1024
AC012066.1	2.92862	4.48301	3.46039	8.0054	8.72728	9.10299	2.93031	0.942433	1.7096	1.6517	3.95729	0.916933	694
AC012085.1	0	0	0.949426	0	1.44953	7.48525	1.94999	5.70982	2.43619	0	3.02445	2.36899	765
AC012146.2	1.95259	0	0	0	0	0	0	2.43859	3.31584	0	2.53176	0	416
AC012158.1	0	0.358611	0	0.334946	0	0.18453	0.148058	0	0.180065	0	0	0.183674	2732
AC012170.1	9.6293	12.9954	21.8577	10.7314	21.5584	16.5199	17.756	16.8264	16.7518	9.88179	17.3986	52.4029	359
AC012184.2	0.97197	1.53068	3.67574	0	0	0	0	1.10278	4.78223	0.760478	0	0	1130
AC012254.2	0	0	1.38888	5.67922	4.19838	0.748797	0.101274	0.314056	1.69901	1.47197	1.77039	0	4329
AC012309.1	2.42115	4.70476	2.66103	6.63324	3.79019	4.41287	2.9205	0	4.91266	0	6.10635	4.02245	778
AC012314.15	14.6162	16.7151	52.9388	0	19.4676	20.1058	12.0585	38.4293	24.0624	7.38955	14.531	2.81028	353
AC012314.24	604.399	645.977	772.091	574.897	627.336	871.568	561.058	779.54	680.308	553.49	759.705	721.334	1422
AC012314.28	5.49385	5.66181	6.15045	16.066	8.81756	0	8.34202	1e-06	3.31008	8.48829	11.6103	7.2187	4538
AC012314.9	0	0	0	0	0	0	0	0	0	0	0.19475	0	2412
AC012354.2	0	0.623532	0	0	0	0	0	0	0	0	0	0	461
AC012358.2	0.802532	0.220053	0.116272	0.621601	0.141833	0.498669	0.269853	0.521269	0.317871	0.615364	0.613857	0.692656	1434
AC012368.3	0	0	0	0	0	0	0	0	3.74569	0	0	0	219
AC012435.1	4.98675	3.66481	3.15829	2.8539	4.36988	4.88126	3.7905	3.23825	4.09164	4.9528	4.80175	3.9605	3385
AC012441.1	0.370932	0.302809	0	0	0.39355	0	0.37213	0	0.902806	1.1241	0	0	685
AC012441.2	0	0.537806	0	0	0	0	0	0	0	0	0	0	739
AC012442.3	0	0.81196	0	0.294303	0.24855	0	0.465649	0.303147	0	0	0.217841	0	940
AC012454.1	1.3614	0	0.556971	0	0.231988	0	0.47603	0.339796	0.531662	0	0.642765	0.278068	995
AC012476.1	0	0	0	0	3.67563	0	0	0	0	0	0	0	2177
AC012513.2	0	0.147218	0	0	0.189485	0	0	0	0.212568	0	0	0	1137
AC012569.1	0	0	0	0	0	0	0.251585	0.32395	0	0	0.114492	0.160973	1524
AC012618.2	0	0	0	0	0	0	0	0	0.315803	0	0	0	849
AC012618.3	6.28886	13.2033	8.17046	13.8189	9.71369	10.8669	1.34833	0.330118	1.43632	4.06765	9.71789	3.4712	10210
AC012651.1	0.394815	0.248123	0.762902	0.458154	0.120199	0.169655	0.489216	0.484013	0.509537	0.530428	0.898773	0.571733	9546
AC013244.1	4.02529	3.37293	0	0	3.99487	0	0	0	0	0	0	0	193
AC013267.1	10.2994	1.97843	2.04174	0	7.20629	0	7.8192	8.83598	5.46704	0	6.12746	11.6575	267
AC013268.1	0.029491	0	0	0	0	0	0	0	0	0	0	0	1208
AC013268.4	0	0.076638	0	0	0	0	0	0	0	0	0	0	3634
AC013271.1	0.540769	0.306863	0	0.043069	0.696287	0.20044	0.204508	1.59469	0.798003	0.97045	0.415647	0.544268	6404
AC013356.1	0.51967	0	0	0	0	0	0	0	0	0	0	0	564
AC013394.1	76.2705	90.4452	82.8053	57.4727	79.9528	63.8707	83.9298	71.7226	81.3548	77.4284	83.9782	64.3321	1616
AC013399.1	0.965614	0	0.787041	2.28089	1.59393	0	0	0	0	1.41479	1.47038	0	418
AC013429.2	0	0	0.260772	0	0	0	0	0	0	0	0	0	781
AC013439.1	0	0.26381	0	0	0	0	0	0	0	0	0	0	1239
AC013470.1	0	0.620728	0.641447	0	1.57017	0	0	0	0	0	0	0.930265	462
AC013470.2	0.404172	1.00566	0.233195	0.546045	0.840361	0.539615	0.486101	0.509602	0.645231	0.703123	0.690189	0.510057	4206
AC013474.1	15.5246	8.6086	12.9153	19.196	12.8966	14.8127	12.2048	11.3172	5.51806	9.33323	14.3638	10.7799	799
AC013488.1	0.539684	0.573207	0.432865	0.694378	0.422726	0.371135	0.602344	0.517385	0.385667	0.611062	0.091489	0.12923	1838
AC013489.2	0	0	1.91447	5.48292	0	8.64499	0	0	0	0	0	0	276
AC015688.4	0	0	1.46563	0	1.40234	0	0	0	0	0.821601	0	0	1206
AC015802.6	1.20561	1.40931	0.697355	0.761357	1.25984	1.16372	0.975478	0.662504	0.636371	1.40267	1.31385	1.2808	5654
AC015813.2	15.678	21.1482	21.6089	4.93761	13.9335	13.2981	10.4448	17.613	19.1557	15.25	17.8153	18.3467	711
AC015818.5	12.6264	4.41458	4.45257	7.81521	4.11666	5.05369	2.78643	3.42725	1.55081	0	4.72525	1.61812	356
AC015818.6	0	0	0	0	0	0	0	0.541749	0.989683	0	0	0	634
AC015849.6	0.753121	0	1.84143	0	0	0	0	1.87434	4.65398	3.35367	0.64959	6.59201	474
AC015871.1	0	0	0	0	0.202301	0	0	0	0	0	0	0	1081
AC015910.1	2.53738	3.10089	2.89693	4.35987	1.32005	3.12372	0.847509	0.54318	0.992289	2.55627	2.66355	0.530175	975
AC015911.4	0.616354	2.00854	0.682334	0.23293	0.440496	0	0.995667	1.28669	0.704923	0.894037	1.67953	1.30273	1070
AC015911.8	13.1492	11.0934	6.69936	11.3922	12.4933	1.93433	17.8797	20.839	14.1061	15.8068	10.8018	9.76774	560
AC015912.2	8.77819	15.0486	20.0453	0	22.5099	0	4.5548	0	15.5983	0	3.94175	10.4004	181
AC015922.1	0	0.144747	0	0	0	0.437349	0	0	0	0	0	0	1152
AC016027.4	0	0	0	11.2461	0	20.1625	0	0	0	1.83064	0	0	277
AC016304.1	0	0	0	0	0.993448	0	0	0	0	0	0	0	413
AC016482.2	10.7997	6.28242	3.92616	10.4876	5.67272	11.2496	10.2846	6.97468	4.02734	6.48789	6.45514	8.68617	814
AC016559.2	1.37562	2.1659	0	0	0	0	0	0	0	0	0	0	359
AC016582.1	0	1.04933	0	0	0	0	0	0.825996	0	0	0	0	1716
AC016582.2	0	0.668468	2.08647	0	0	0	1.66139	0	0	1.23263	0	0	446
AC016582.3	35.3973	27.448	23.064	20.7039	17.1	31.8393	23.8109	29.4152	23.3276	20.1727	27.1754	17.6023	1122
AC016629.1	0	0	0	0	0	12.3369	0	0	0	0	1.02196	0	199
AC016629.3	16.2227	10.4811	6.92802	3.53215	1.57706	12.9577	14.0845	8.88434	10.1127	5.88009	7.15162	10.3514	487
AC016700.2	0	0	0	0	0	0	5.87023	0	0	0	0	0	156
AC016717.1	0	0	0	0	2.13639	0	0	0	0	0	0	0	286
AC016734.1	0	0.337152	0	0	0	0	0	0	0	0	0	0.523949	654
AC016739.1	0	0	0	0	0	0	0	0	0	0	1.27937	1.75616	345
AC016769.1	0.629151	0.516276	0.726746	0.485441	0	0	0	0	0	0	0	0	1010
AC016769.2	0	0	0	0	0.742277	0	0	0	0	0	0	0	475
AC016769.3	0	0	0	0	1.77525	0	0	0	0	0	0	0	315
AC016772.1	0.156951	0	0	0	0.332351	0	0	0	0.186318	0	0	0	1261
AC016831.3	0.107272	0	0.186722	0	0	0	0.21656	0	0	0	0.098644	0	1723
AC016894.1	9.52891	5.9156	1.49614	12.7752	3.64346	2.28324	13.3412	4.53579	2.06255	2.6917	4.68086	0	311
AC016957.1	0	0	1.51692	0	0	0	0	0	0	0	0	0	309
AC016999.2	0.53307	0.432287	0.452358	0.60747	0	3.26633	3.73023	0	0	1.60129	0	2.63759	556
AC017007.2	0.761787	1.87112	1.5815	1.22617	1.4385	0.187426	0.463031	0.391798	0.723063	1.39892	1.79847	0.58496	1301
AC017007.3	0.621387	0.705319	0.724485	0	0	0	5.20944	5.21889	2.8298	0.855021	1.53538	1.05017	435
AC017035.1	1.83859	1.50998	1.91363	1.27843	0.971607	0.228119	1.29672	0.238383	3.27026	0.562449	2.35446	0.236704	1115
AC017078.1	1.29816	0	0	0	0	0	0	0	0	0	0	0	368
AC017079.1	0	0	2.39708	0	0	0	0	1.22566	0	1.43694	0	0	415
AC017081.1	0	0	0	0.256884	0	0	0	0	0.00053	0	0	0	823
AC017081.3	11.3516	16.7148	12.8187	5.34571	10.6046	7.59755	2.57613	5.90154	3.96616	5.58439	25.1228	3.48891	372
AC017081.4	27.0465	17.4147	16.607	40.3283	34.6018	10.4103	22.3613	38.2507	13.9397	15.5531	24.021	22.9222	378
AC017083.3	0	0	0.156505	0	0.165043	0	0	0.336065	0	0	0.518754	0	2306
AC017099.1	7.57685	12.2689	3.72642	1.65946	8.42928	4.31638	8.66127	5.30587	7.76364	4.38037	10.2873	4.20842	1028
AC017104.2	0	0	4.19161	0	0	0	0	0	0	0	0	0	321
AC017104.4	0	0.193982	0.205036	0	0	0	0.475704	0.153187	0.140127	0	0.216581	0	1592
AC017104.5	0	1.69578	0.713064	0	0	0	0.417085	2.67356	0	0	0.374646	0	639
AC018442.1	0.958116	0.358783	0.910503	1.01436	0.55588	0.650447	0.527777	0.340063	1.037	0.535601	0.320833	0.340067	2061
AC018462.2	0	0	0	0	0	0	0	0	0	0	0	5.14809	395
AC018475.1	0	0	0	0	2.3336	0	0.764759	1.71958	0	0	0.673117	1.83886	465
AC018523.2	0.841353	0.550458	0	0.366923	0	0	0	0	0	0	0	0	1221
AC018620.1	0	0	0	0	0	0	0	0	0	1.75261	0	0	379
AC018630.1	74.082	52.299	100.316	73.0437	24.0988	95.9933	110.469	39.8785	91.8834	63.1531	104.848	118.278	96
AC018630.2	0	0	0	0	0	0	0.154633	0	1.24299	0	0	0	1618
AC018638.2	39.5479	29.9495	32.3145	41.9406	33.5155	15.7239	49.0323	30.7546	34.1531	22.2125	44.0671	45.2378	403
AC018638.4	21.571	19.5534	17.7097	19.3893	17.8176	13.4689	18.4574	23.9818	19.7096	22.6716	22.0858	12.6887	1150
AC018638.5	22.7751	24.3682	16.7662	24.2298	24.0519	16.1547	25.93	28.7949	12.1638	24.2233	20.5212	18.7835	754
AC018638.8	4.69249	9.02169	0	2.64323	0	2.7914	7.09318	0	0	0	2.30833	5.33777	281
AC018644.1	8.67544	11.4266	10.1134	9.26425	5.03345	9.29868	14.0898	6.23159	11.3677	13.8372	5.31875	14.0682	551
AC018738.1	1.85	3.02678	1.59802	0	1.75275	4.28909	0	0	2.05058	0	1.51882	2.1086	210
AC018755.2	0	0	0.16402	0	0	0	0	0	0	0	0	0	1837
AC018755.3	1.17093	2.39512	0	0	0	0	0	1.50616	0	0	2.11212	0	1328
AC018804.1	0	0	0.622339	0	0	0.735751	0	0	0.943584	2.82858	2.0621	0	618
AC018868.2	0.471798	0.646343	0.546265	1.27749	0.166506	1.36705	0.317107	0.204113	1.68021	0.963526	0.144116	0.203068	1259
AC018992.1	0	0	0	0	0	0	0	0.108081	0	0	0	0	2149
AC019072.1	0	0	0	0	0	0.151178	0	0	0	0	0	0	1551
AC019080.2	0	0	0	0	0	0	0	0	0	1.60909	0	0	394
AC019109.1	0.128896	0.175962	0.219228	0.843406	0.53054	0.410665	0.98568	0	0.741672	0.208872	0.306982	0.164114	1874
AC019117.3	0.125104	0.231623	0.736649	0.648751	0.140494	0.277768	0.399734	0.909996	1.12785	0.507006	0.869511	0.176396	3523
AC019206.1	42.783	30.4101	21.2841	51.1868	42.045	22.4669	25.8823	24.2601	17.9525	35.504	24.1853	23.1429	425
AC019227.1	11.3425	5.08701	8.47671	5.00431	8.39652	6.15133	12.571	10.4126	8.02698	6.5886	7.81407	7.70158	510
AC019257.8	0.140865	0.135926	0.370776	0.049363	0.024869	0	0.12159	0	0	0.147142	0	0.214176	12338
AC020550.1	25.5495	49.7604	0	6.25204	27.6944	17.9387	21.2637	0	31.3206	46.1341	14.5068	18.9075	163
AC020612.1	7.29824	7.27476	7.60302	3.83345	4.62609	7.55821	7.85206	2.8646	4.57154	4.20929	4.99909	2.76792	541
AC020612.2	0	11.8217	0	0	0	0	0	0	0	0	0	0	100
AC020633.1	0.238274	0.715497	0.206357	1.19552	0.342963	0.196537	0.478382	0.205515	0.094008	0.121396	0.654557	0.411283	2247
AC020658.1	0	0	0	0	0	0	0	0	0.274591	0	0	0	938
AC020688.1	0	0	0	0	0.177309	0	0	0	0	0	0	0	1248
AC020728.1	0	0	0.142685	0.190668	0	0	0	0	0	0	0	0	1216
AC020765.1	1.69332	0	0	0	0	0	0	0	0	0	0	0	328
AC020765.3	0	0	0	0	0.687422	0	0	0	0	0	0	0	740
AC020765.4	0	0	0	0	0	0	0	0	0	0	0	1.25261	400
AC020765.5	1.26869	0.344544	0.724233	0	1.32005	0.52062	0.423754	2.17272	0.992289	0	0.380507	0.530175	633
AC020779.1	6.3439	5.17049	4.43806	2.39695	4.02456	0.940004	6.43259	3.14029	3.4799	2.33626	3.81298	5.14898	796
AC020893.2	0	1.11254	0.292994	0.789285	0	0	1.70842	1.31599	0	1.03303	0.308022	0.430724	723
AC020898.1	0.598384	0.489711	0.258374	0	0.314381	0	0	0.773334	0.353285	0	0.544238	0	787
AC020899.1	0	0.750613	0	0	0	0	0	0	0	0.696166	0	0	602
AC020904.2	0	0.34346	0	0	0.1201	0	0.280184	0.361203	0.167228	0.174051	0	0	3338
AC020909.1	0	0.296218	0.190807	1.2178	0	0	0	0.48514	0	0	0	0.244159	1265
AC020914.5	59.772	9.57025	23.6382	64.8514	20.9647	23.6393	35.2668	11.4476	7.94391	55.5758	21.7926	50.8132	272
AC020915.1	8.49141	7.3228	7.0178	8.30095	6.46899	8.8915	7.05221	5.88348	5.0573	6.527	6.08118	5.55123	4227
AC020915.5	2.12591	2.30688	1.15243	2.91966	1.54677	2.00828	1.61119	2.91828	0.799384	2.21695	1.8339	1.73109	3042
AC020917.1	0	0.203749	0	0	0.261732	0	0	0.321535	0	0	0	0	893
AC020922.1	0	0	0	0	0	0.100255	0	0	0	0	0.20682	0	3058
AC021016.1	0	0	0.554994	0	0	0	0	0	0	0	0	0	498
AC021066.2	0	0.605618	0.637451	0.42596	0.774629	0	0	0	0	0.562048	1.34	1.87126	685
AC021066.3	0	0	0	0	6.74565	0	0	0	0	0	1.44688	0	323
AC021072.1	2.9852	3.61891	4.35747	2.00774	4.47327	0.439712	2.55345	1.21483	2.7146	5.24066	3.02542	0.703833	835
AC021074.1	0.845792	0.344544	0	0	0.440015	0	0	2.17272	0	0	0	0	633
AC021087.2	1.54148	0.553984	0.580748	0	1.0983	1.24824	0.172823	0.657784	0	0.780448	0.465071	0.436302	1203
AC021097.2	5.73668	10.6909	3.83217	6.94822	5.18149	10.7595	3.83279	1.0601	0.883582	3.50905	2.98673	1.85261	463
AC021106.1	1.37934	0.808809	1.19565	0	0.832323	2.19941	1.78624	0	0.934115	0.301191	0.900379	0.759939	1058
AC021148.1	0.123423	0.203121	0	0.48122	0	0	0.229199	0	0	0	0.226737	0	4596
AC021171.1	0	0	0	0	0	0	0	0	0.41604	0	0	0	706
AC021171.2	0	0	0.332491	0	0	0	0	0	0.454574	0	0	0	1080
AC021205.1	2.9583	3.48381	0	18.1252	4.32325	5.32828	0	5.40028	0	2.11681	6.20127	3.40383	348
AC021269.2	0	0	0	0	0	0	0	0	0	0	2.77034	0	330
AC021723.1	0	0	0	0	0	0	0	0	0	0	0	0.756471	515
AC021739.1	0	4.03286	0	0	0	0	0	0	0	0	0	0	174
AC022069.1	5.15079	5.81647	6.458	9.54337	5.78226	6.34721	2.78097	5.60474	3.25842	6.59528	3.57199	0	658
AC022080.1	0.903378	1.37355	2.43969	1.08735	2.26801	4.25493	1.96803	1.98808	1.5968	0.91927	1.80416	1.23647	781
AC022080.2	4.22026	7.62335	1.74371	0.928205	5.97771	0.609833	0.256013	5.50926	3.28577	0.372683	0	7.01183	533
AC022121.1	0	0	1.68485	0.564725	0	1.82167	0.989842	0	0	1.48933	0.442728	0.614835	579
AC022133.1	0.159722	0.424815	0	0	0	0	3.41221	1.93872	0	0.076792	0	0	571
AC022149.1	10.4749	7.08037	5.68877	7.455	3.12168	0	9.76014	6.94432	8.29579	0	9.53004	18.2355	609
AC022167.5	0.950892	2.22866	1.54221	1.07812	2.50872	1.62418	2.36854	0.880669	0.292102	2.31027	2.33872	2.27076	1250
AC022182.3	0.164503	0.136627	0.216341	0	0.087636	0	0	0	0	0	0.075768	0.328784	2167
AC022202.1	0	0	0	0	0	0	4.01296	1.03019	0	0	0	0	211
AC022215.1	1.34918	2.12547	5.36585	1.50393	0	8.10155	0	4.95852	0	0	2.27837	0	362
AC022217.1	0	0	0.851764	0	0	0	0	0	0.429335	0	0.597057	0	738
AC022296.2	0	0	0	0	0	0	0	4.48607	0	0	0	0	202
AC022364.2	0	0	0	0	0	0	0	0	0.625338	0	0	0	554
AC022384.1	17.921	15.0977	14.2678	10.8554	9.01987	7.86743	19.991	11.2296	15.1048	14.8888	9.92247	6.93115	4540
AC022400.4	2.26835	0	0	0	0	0	0	0	0	0	0	0	286
AC022400.7	3.60736	4.3282	3.11809	3.928	2.9065	2.80939	2.82885	2.79732	3.04562	2.91569	3.78205	1.9739	11636
AC022414.1	0.049966	0.123638	0.087197	0	0.106556	0	0	0	0	0	0	0	3397
AC022415.1	0	0	1.01107	0.681053	0.615795	0	0	0.486922	0	0	0.114713	0	3034
AC022432.1	0	1.48883	3.01291	0	7.33361	0	0	6.8465	0	8.12832	7.84519	0	310
AC022506.1	27.4574	1.95272	14.2698	19.2994	28.3719	51.3081	63.7453	38.6838	64.1317	0	0	47.2455	105
AC022616.5	0	0	4.00906	10.6906	9.00395	10.1506	4.5548	0	0	0	0	15.6006	181
AC022662.1	1.65911	1.29675	0	0	0	1.99114	0	2.00245	1.81321	2.36065	1.37655	5.70343	331
AC022748.2	2.62984	3.68736	1.33987	1.46664	8.14779	2.5791	1.69367	3.36113	1.83993	1.58068	6.10536	1.95355	1704
AC022795.1	0.720562	0	0	0	0	0	0	0	0	0	0	0	480
AC022826.1	12.1345	15.2892	9.47707	8.65513	9.09927	12.7169	6.74937	5.29441	10.4428	10.9899	9.70894	4.1844	805
AC022826.2	0	1.86358	0	1.26362	0	0.452629	6.19154	2.89219	3.48192	0	2.78652	1.51269	776
AC022905.1	0	0	0	0	0	0	0	0	0	0	0	0.073431	3048
AC022968.1	0	0	0	0	1.85938	0	0	0	0	0	0	0	442
AC022973.1	0	0.813626	0	0	0	0	0	0	0	0	0	0.622176	575
AC023050.1	0	0	0	0	0	0	2.00439	0	0	0	1.62981	0	304
AC023050.4	0.841344	0.576617	1.34046	0.488587	0.298981	1.56803	1.55573	0.910569	0.843857	0.214969	0.515742	1.81407	1380
AC023051.2	0	0	0	0	0	0	0.777245	0	0	0	0	0	460
AC023055.1	6.68086	3.67524	2.83055	1.49858	4.4652	3.16256	5.69465	6.63314	4.25445	0.999787	3.37343	4.739	7228
AC023141.6	1.59271	1.2469	3.76873	0	0	7.64645	0	1.92809	1.74555	0	0	1.8271	337
AC023232.1	0	0	0	0	2.16683	0	0	0	0	0	0	0	285
AC023389.2	0.678984	4.64079	4.5065	2.61737	3.81694	2.5241	3.64492	3.22279	4.01864	5.18174	2.68359	3.48049	955
AC023490.2	0	0	0	0	0	0	0	0.942181	0	0	0	0	470
AC023491.2	0	0	0.032007	0	0	0	0	0	0.087449	0	0	0	2404
AC023509.3	0.770189	0.491605	0.836938	2.21796	0.923519	2.30551	0.902037	2.08908	2.17538	1.47078	2.17497	0.814016	2812
AC023632.1	0	0	0	0	0	0	0	0	0	0	0	4.32464	375
AC023794.5	0.677736	0.42118	0	0	0.294779	0	0	0	0	0	0.463713	0.428935	1692
AC023813.2	0	0	0	0.846013	0	0	0	0	0	0	0	0	469
AC023825.1	0	0	0	0	0	0	0	0	0.241986	0	0	0	1030
AC023886.2	0	0	0	0	0	1.22202	0	0	0	0	0	0	411
AC023934.1	0.073661	0.06071	0	0	0	0	0.152633	0.095912	0.087747	0.113318	0.067895	0	2389
AC024067.1	3.3523	21.1792	11.3114	7.89607	9.46523	3.88822	6.89018	15.3372	7.27798	0	5.41434	7.59776	223
AC024270.1	0	0	0	0	0	0	0	0	0	1.57622	0	0	404
AC024293.1	5.24519	4.10347	1.39738	8.63169	6.92335	10.7584	4.85297	13.8398	7.99896	12.9053	6.86507	12.3579	498
AC024405.1	0	0	0	0	0.636901	1.24684	0	0.522889	0.476575	0.614633	0.194413	0.778803	1042
AC024405.2	2.86277	2.10931	0.247152	0.990297	1.20236	2.12456	0	1.8487	0	0.435641	2.08045	2.18691	810
AC024451.2	0	0	0	0	0	0	0	0	0	0	0	0.238626	1108
AC024560.2	0	0	0.110368	0	0	0	0	0	0	0	0.11691	0	1497
AC024568.1	2.57189	1.18908	1.31735	0.570042	2.19223	0.687274	1.58365	1.1434	2.63387	1.14734	1.33561	1.60817	2260
AC024592.3	0.613927	0.733991	0.332266	0.360255	2.19398	1.72391	1.82183	0.944734	0.958169	1.07762	1.77934	3.39545	4236
AC024884.1	1.07476	0.852905	0	0	0	6.4722	5.33631	1.33547	0	4.69522	0	0	399
AC024918.1	16.5475	19.2782	19.4691	14.6572	19.0283	14.9964	21.6841	22.2408	14.911	17.0652	22.8066	13.0882	828
AC024940.2	1.23302	0.688369	0.30804	0.863445	0.902096	0.197916	0.497278	0.418802	1.96869	0.749186	0.654569	0.996684	7584
AC024940.3	0	0	0	0	0.474919	0	0	0	0	0	0	0	606
AC024940.4	0	1.43104	0	0	0	0	0	0	0	0	0	0	316
AC024940.7	1.23302	2.09716	0.154061	0.90736	0.902096	2.41944	0.623902	0.418857	1.75804	0.8095	2.51358	0.996684	5056
AC025033.1	0	0	0	0	0	0	4.14537	0	0	0	0	0	194
AC025040.2	0	0	0	0	0	0	0	0	0	0	0.092103	0	1852
AC025048.3	0	0	0	0	1.05599	0	0	0	0	0	0	0	569
AC025048.5	0	0	0.775315	0.533347	0.476697	1.14726	0	0	0	0	0	0	421
AC025048.6	0	0.172432	0	0	0	0	0	0	3.65829	0	0	0	2322
AC025165.3	3.07189	10.0479	0	0.757492	11.5493	0	1.87929	1.57114	2.70341	2.89666	1.94781	11.989	2037
AC025186.1	0	0	0	0	0	0.319398	0	0	0	0	0	0	870
AC025198.1	2.13571	1.61148	0	0	0.963203	0	0.954491	1.20061	4.64241	0	0	0	419
AC025279.2	3.24575	5.68358	4.15153	1.86173	2.09077	0.988799	6.03468	5.73102	5.65581	2.4283	7.95584	2.54047	653
AC025283.2	0.711266	0.884389	0.516974	0.760372	0.505295	0.886052	1.13807	0.926643	0.423896	0.821261	0.632302	0.3869	2905
AC025283.3	1.20915	1.23672	2.34694	2.08974	1.90244	1.92827	0.303743	1.95094	3.15977	2.29818	2.01077	1.15259	1562
AC025423.2	71.2191	86.4375	79.9217	52.3882	71.4054	26.9131	81.2067	72.0039	86.73	81.047	99.2478	85.8232	439
AC025423.3	0	1.20337	1.86782	0	0	0	0	1.89257	0.860765	1.11144	0	0	469
AC025449.1	2.94253	4.28189	5.44516	1.33283	5.84701	5.76387	5.85321	5.22788	1.36174	1.75567	4.16823	2.8814	529
AC025470.1	0	0	0	0	0	0	0	0	0	0	0.081515	0	2032
AC025538.1	0	0	0	0	0	0	0	0.166687	0	0	0	0	1486
AC025588.1	0.432859	0.641893	0.67874	0.403727	0.739559	0.10775	0.352464	0.676003	0.412286	0.266179	0.56081	0.563364	2072
AC025678.1	0	0	0	0	0	0	0	0	0	2.25689	0	0	338
AC025678.2	0.221528	0	0	0	0	0	0	0	0	0	0	0	970
AC025884.1	0	1.07898	1.10581	0	1.29228	0	0	0	5.44209	0	0	0	378
AC025884.2	3.49444	2.28387	1.50333	4.01699	4.38501	5.17563	3.15667	3.60184	2.05741	2.65038	2.21242	3.53437	711
AC025918.2	0.626312	0.768446	0.539989	0	0.328245	0	0.314588	0	0.369357	0	0	0.795065	763
AC025946.2	0	0	2.60359	0	0	0	0	0	0	0	0	0	234
AC026111.1	0	0	0	0.195233	0	0	0	0	0	0	0.15412	0	1195
AC026120.1	0.944892	1.54951	1.02204	0.625139	0	0.669928	0.813075	2.11571	2.23609	0.360372	0.86124	0	926
AC026120.2	0	0	0	1.53415	0	8.59106	1.12074	0.180774	0	0	0	0	309
AC026150.2	0.350828	0	0.152202	0	0	0	0	0	0	0	0.160545	0	1156
AC026271.4	7.00502	0	6.5713	0	0	0	14.3786	0	17.7243	0	0	0	130
AC026316.5	4.15484	3.23143	1.72297	1.86555	2.73515	2.88473	3.30454	2.31894	3.60077	1.21593	3.63953	3.68553	1139
AC026369.8	0	0.05225	0	0.073894	0	0	0	0.165104	0	0	0	0	2734
AC026398.1	0	0	0.491319	0	0	0	0	0	0	0	0	0	3126
AC026403.1	0	0	0	0	4.33787	0	0	0	2.4725	0	0	0	295
AC026412.1	13.6252	14.2326	21.4594	10.135	11.5955	15.6893	12.365	8.54974	20.8568	15.8475	18.4809	19.5781	7945
AC026436.1	10.1807	7.85582	4.03435	8.73555	2.39638	6.01413	15.5546	5.8486	10.7655	0	10.0773	0	270
AC026458.1	0	0	0	0	0	0	0	0	0	0	1.51346	0	438
AC026464.1	0	0.475855	0.387225	0	0	0	0	0	1.47504	0.873689	0	0	597
AC026464.3	0	0	0	0	0	2.75669	0	0	0	0	0	0	564
AC026464.4	22.8909	29.924	48.768	28.9347	28.1036	31.152	27.0801	37.3416	34.804	25.3269	30.7198	31.5706	1284
AC026468.1	0.603743	0	0	0	0	0	0	0	0	0	0	0	107
AC026634.1	19.4935	9.67305	6.92735	4.7061	0	0	4.03675	4.64448	0	0	3.33132	9.0189	198
AC026784.1	0	0	0	1.60479	0	0	0	0	3.17887	0	0	0	352
AC026786.1	0	0	0	0	0	0.323919	0	0	0	0	0	0	1374
AC026801.1	0	0	0	0	0	2.24669	0	1.16416	0	0	0	0	425
AC026877.1	0	0.112475	0	0	0.433951	0	0	0	0	0	0	0.176582	1411
AC026951.1	0.071312	0.058779	0	0.166231	0	0.177604	0.072045	0	0.254874	0.219437	0.197223	0.092972	2459
AC026954.1	0	0.250041	0	0	0	0.755499	0	0	0	0	0	0	1293
AC026954.2	0.463608	0	0.427897	0	0.734287	0.247668	0.676764	0	0.212652	0.790906	0.472001	0	4698
AC027104.1	0.374473	0	0.643384	0	0	0	0	0	0	0.567306	0	0.472098	681
AC027139.1	0	0	0.197061	0	0.479851	0	0	0.294669	0.269452	1.0423	0.207611	0	951
AC027237.1	0	0	0	0	0	0	0	0	0	0.604049	0	0	655
AC027419.1	0	0	0	0	0	0	0	6.12126	0	0	0	0	328
AC027455.1	0	0	0	1.0798	0	0	0	0	0	0	0	0	594
AC027455.2	502.127	368.054	461.045	446.497	306.895	275.151	402.407	402.218	350.518	404.701	408.523	221.341	225
AC027455.4	5.64274	6.61068	5.73689	9.45551	3.06695	3.5362	5.07749	4.53944	3.72558	7.39348	5.83909	9.28402	372
AC027544.1	1.78383	4.27441	2.19419	4.01101	3.59305	2.15663	6.20605	4.47343	8.12116	0	10.0762	3.18062	433
AC027559.1	19.715	23.3555	22.3312	14.0053	16.0511	13.7399	20.1059	11.6529	12.944	13.7867	21.9124	18.7902	813
AC027575.1	0	0	0	0	0	0	0.063703	0	0	0	0	0	2747
AC027612.1	0	0	0	0	0	0	0.046543	0	0	0	0	0	2395
AC027612.2	0.512658	0.4195	0.764014	0.776412	1.77067	0	1.05176	0	0.595737	0.51239	1.46588	0.431697	2290
AC027612.3	0	0	0	0	0	0	0	0	0	0.322499	0	0	1047
AC027613.1	0	0	0	0	0	0	0	0	0	0	0	0.950565	457
AC027644.1	16.6942	24.1947	18.0049	14.0293	31.6725	7.48481	18.839	14.7485	38.1491	14.661	27.075	23.7585	298
AC027644.2	0	0	0	0	0	0	0	10.343	0	0	0	0	240
AC027644.4	0.559516	1.45148	1.04001	2.31783	0.449998	1.02281	0.678896	1.60572	0.65084	0.850295	1.32835	0.335519	4139
AC027763.1	0	1.11974	1.76928	0.393935	0	0	0	0.441503	0	0	0.309993	1.73375	720
AC027796.2	3.03819	2.75711	1.20049	0	2.95399	7.29658	0	3.69117	8.35112	4.3428	1.34879	5.23736	344
AC027796.3	0.118599	0.684904	0	0.111919	0.484136	0.166645	1.04512	0.86246	0	0.874881	0.881425	0.291828	4753
AC027801.2	0	0	0	0	0	0	0	0	0.448963	0	0	0	698
AC034102.1	0	0	0	0	0	0	0	0	0	0.691809	0	0	604
AC034102.2	0	0	6.16962	0	0	0	0	0	0	0	0	0	489
AC034105.2	12.3052	0	0	0	0	0	0	0	0	0	0	0	238
AC034105.3	0	0.681462	0	0	1.72047	0	0	0	1.94456	0	0.742583	0	442
AC034105.5	0	0	0	0	0	0	0	0	0	0	1.53068	0	314
AC034198.1	0	0	0	0	0	0	0	0	0	0	0	3.00329	202
AC034207.1	1.37184	1.12508	1.78123	2.37941	2.89153	0	2.53132	3.25544	2.70621	1.39575	0.625519	3.22223	948
AC036176.2	3.87212	3.61462	4.58132	2.44861	4.4668	5.24232	4.25679	7.30461	5.01053	4.03982	2.73835	4.30903	1153
AC036214.3	1.00905	1.4978	0.587907	0.809	0.204994	0	1.22363	0.63555	0.765617	1.58733	0.361523	1.13933	1527
AC037459.1	1.04717	0.234561	0.445116	3.0722	0.610319	6.22859	0	0	0	0.258498	0.350486	0.737029	1954
AC037479.1	0	1.05601	1.84909	0.494858	0	0	0	3.88431	2.02717	1.95846	1.94314	0	625
AC037487.3	22.9842	0	14.6495	0	0	0	15.5905	0	9.78503	0	0	22.1436	112
AC040162.1	3.85604	3.5921	4.83093	3.48878	3.19372	3.59811	3.84938	3.58798	2.58707	2.87814	2.42812	1.49427	11370
AC040169.2	0	0	0	0.241123	0	0	0.20977	0	0.493548	0.954711	0.19023	0.267471	1015
AC040975.1	0	0	0	0	0	0	1.83841	0	0	0	0	0	316
AC040978.1	0.906787	0.158245	0.741623	0.394071	0.712115	0.206964	0.337004	0.518831	1.09845	1.57463	1.4804	0.676141	1282
AC044797.1	0	0	0.723048	0	0	0	0.754886	0	0	0	0	0	679
AC044810.8	1.44122	0	2.32773	1.65741	0	0	0	3.27121	0	0	2.27893	0	249
AC044810.9	5.50472	3.23427	4.57504	4.18472	3.82114	0	4.14886	2.4141	2.91225	10.6692	6.41214	3.19064	729
AC044860.1	2.72928	4.67072	3.02992	2.65051	3.12255	3.31686	3.54091	1.76841	1.94621	4.26633	4.20896	0.828122	4640
AC046144.1	0.191398	0.27774	0.658992	0.435832	0.555796	0.448562	0.214419	0.459757	0.156137	0.380819	0.2475	0.522165	1853
AC046176.1	0.187449	0.584315	0.312866	0	0	0.460633	0	0	0.209696	0	0	0	1170
AC046185.1	0	0.220721	0.18526	0	0	0	0	0	0	0	0	0	2128
AC048351.1	1.38412	0.750613	0.849938	0	0.957449	0.409679	1.38573	0	1.62025	0	0.8279	1.15149	1204
AC051619.1	3.15639	1.84984	1.5732	0.526594	1.95564	1.11785	3.54795	3.17298	2.24933	2.06655	2.35298	3.99167	616
AC051619.3	0	0	0	0.272952	0.080612	0	0	0	0	0	0.266957	0	2426
AC055748.1	4.05049	4.79887	5.6498	2.082	5.45577	1.39427	3.85059	3.78706	3.72938	7.21323	4.3105	2.01891	959
AC055811.2	2.32571	3.14718	2.6811	4.07937	2.21687	2.53325	2.77115	1.55657	2.53019	1.68388	1.62638	3.66963	1693
AC055813.1	0.819562	0.329295	0.59757	0.612326	0.617595	0.50686	1.24773	1.25204	0.596435	0.945658	0.828311	0.270579	2123
AC055839.1	0.661177	3.73089	0	0	0.67621	0	0.659157	2.51711	3.05635	0	1.16857	0	498
AC055876.1	0.123903	0	0	0.143134	0	0	0	0	0	0	0	0	895
AC055876.2	0	0	0	0	0	0	0	0	0	0	0.491589	0	546
AC058822.1	0.217377	0.199518	0	0.292023	0	0.270388	0	0	0.257237	0.167759	0	0	2550
AC058823.1	0	0	2.43895	0	0	5.34126	0	1.85215	0.842577	0	0.643951	0.884814	474
AC060766.1	1.71938	1.05032	1.83928	0.492207	0	0	2.58386	1.65578	4.03272	0.649334	1.93282	0.538426	627
AC060766.2	1.62555	0	0	0	0	0	0	0	0	0	0	0	334
AC060766.5	0.257582	1.97966	1.11337	0.892261	0.541907	0.318877	1.0363	0.666096	0.304504	1.1776	0.234438	0	871
AC060780.2	7.79742	9.67305	3.46367	14.1183	7.63546	4.49703	32.294	13.9334	17.7276	28.0559	16.6566	18.0378	198
AC060780.3	7.01598	35.1252	0	7.7052	0	0	0	27.6629	0	0	34.207	0	80
AC060834.1	0	0	0	0.103092	0	0	0	0	0	0	0	0	2032
AC061975.5	0	0	0	0	0	0	0	0	0	0	0.122048	0	1441
AC063924.1	0	0	0	0	0	0	0	0	0	0	0.344517	0	673
AC063947.2	0.318261	0	0.136976	0	0.167728	0	0.477093	0.409452	0	0	0	0.204723	1256
AC063949.1	0	0	0	0	0	0	0	0	0	0	0.236734	0	865
AC063950.1	28.6376	27.3699	28.0906	24.2383	17.7529	43.3311	55.5706	31.5252	49.4973	31.35	23.5914	23.7542	616
AC063952.1	0.065168	0	0	0.227935	0.069418	0	0	0.360693	0.164961	0.200595	0.120205	0.170042	5332
AC063976.2	0.453564	0.498807	0.696531	0.181116	0.575477	0.691571	0.866306	1.00388	0.179534	0.725274	0.854338	0.392679	3556
AC063977.2	1.90023	0	0	0	0	0	0	0	0	0	0	0	421
AC063977.4	0.514319	0	1.11156	0.296938	0.811549	0	0.775958	0.99752	0.60802	1.17569	0.23406	0	872
AC064799.1	1.7046	0.911199	0.486054	0	4.09915	0	1.12984	0.734534	0	1.68417	3.08179	0	555
AC064847.1	7.68198	7.2323	6.4528	5.40732	3.93418	7.02734	20.4302	7.31975	2.96347	10.5125	5.66596	3.1258	506
AC064850.1	1.6587	3.18634	1.08409	1.76326	1.76461	3.08652	1.25483	1.97164	1.47555	2.32741	2.66777	1.60716	1398
AC064862.4	0	0	0	0	0	0	0	0	1.77912	0	0	0	334
AC067940.1	16.458	6.36561	6.4567	4.60746	13.9733	17.2283	18.5669	19.425	11.076	8.68285	15.0396	4.68689	300
AC067942.1	0.454845	0.359538	0	0	0.235025	0.25978	0	0.267893	0.258795	0.313746	0	0	1493
AC067945.1	6.16974	7.53457	3.09637	4.5392	5.95337	3.79496	4.41411	2.26229	0.516495	0	5.93992	1.65392	618
AC067968.1	0	0.156569	0	0	0	0	0	0	0	0	0	0	3766
AC068044.1	0.091745	0.226706	0.079631	0.10659	0.097206	0.229142	0.369061	0.119725	0.220152	0.42195	0.337681	0.600292	1978
AC068134.3	0	1.19763	0.317799	0.83218	0	0.482163	0	0	0	0	0.812152	0.541752	788
AC068137.1	0	0	0	0	0	0.000797	0	0	0	0.003117	0	0	584
AC068138.1	0	0	0	0	0	0	0	0	3.79933	0	0	0	217
AC068205.3	3.76842	3.62611	1.87649	3.39907	5.36022	8.23237	2.99912	1.90086	5.1869	5.58133	5.28436	1.81546	468
AC068234.1	0.028009	0	0.221792	0.161821	0.16274	0	0.010904	0	0	0	0	0	2785
AC068276.1	0	0	0	0	0	0	0	0	0	0	1.0317	0	379
AC068279.1	0	0	0.216689	0	0	0.930819	0	0	0	0.381994	0.68452	0	888
AC068446.1	0.496048	0.051966	0.768814	0.144703	0	0	0.123987	0.488976	0	0	0.282048	0	1549
AC068491.1	0	0	0.652696	0	0	0.198869	0	0	0	0	0	0	2482
AC068522.1	3.04238	8.35322	4.79757	8.41671	7.34735	12.7198	15.1509	3.69713	8.32287	2.17979	3.79579	12.1428	345
AC068533.4	5.61221	3.96661	6.95057	6.91744	8.89945	6.80556	6.44525	11.5689	0	10.0008	8.16571	1.45242	922
AC068547.1	0	1.46573	1.49127	0	0.35047	0.286769	0	2.67553	2.88401	0	0.041507	0	1303
AC068580.4	5.62865	8.36641	13.2091	3.87815	1.57439	5.91001	12.0997	13.4244	25.7455	15.0279	10.3692	10.9914	8912
AC068587.6	0	0	1.45866	0	0	0	0	11.8285	0	0	0	0	219
AC068587.8	23.5932	2.72525	0.000827	36.4945	6.48309	11.9141	10.5885	0	0	14.4954	2.78729	7.78741	219
AC068620.3	1.77763	2.04842	1.94044	1.87638	2.56058	2.03648	1.87561	2.00572	2.16862	2.01221	1.38205	3.2205	1182
AC068631.2	6.34182	5.62328	26.7152	3.93501	4.27093	0.104714	0	3.04953	0	0	7.7518	0.908625	501
AC068647.1	0.866281	1.03139	0.681693	0.184379	0.668917	0.881382	0.474088	1.52754	0.558993	0.481237	0.937015	0.92206	2265
AC068724.2	0	0	0	0	0	0	0	0	8.3045	0	0	0	87
AC068775.1	1.61235	3.06163	5.74131	1.70253	0.321879	0.264168	1.3177	5.67019	3.30133	2.74712	3.43216	0.572428	998
AC068831.2	15.3012	0	0	0	0	0	0	0	0	0	0	0	109
AC068831.7	10.7905	9.57465	10.4092	9.02878	13.1275	7.38522	8.88915	12.9591	10.0051	7.84171	12.2198	8.88202	13366
AC068896.1	0.72361	1.45875	0.526359	0.275071	0.606323	0.875345	1.54154	1.2147	1.34569	0.617513	0.430333	0.825831	3422
AC068946.1	0.528478	0.829705	1.2551	0.838272	0.258359	0.333878	0.471221	0.937816	0.493082	0.869437	0.675024	0.12685	8444
AC068946.2	4.48837	3.30272	2.57903	4.0057	2.74397	1.87548	3.54281	3.8716	1.8819	2.773	4.02924	1.30303	5245
AC068987.5	0.216329	0.709933	0.18736	1.00118	0	0.268146	0	0.840423	0	0	0	0	987
AC069154.1	0	0	0	0	0	0	0	0.713699	0.650868	0	0.996448	0	542
AC069213.3	0.732546	1.17742	0	0	0.745412	0	0.729455	0	0	0	1.2879	0	474
AC069257.2	0	9.8123	5.15617	0	0	0	5.71952	14.8859	6.8549	0	0	0	155
AC069257.3	0	0	0	0	0.24736	0	0.585972	1.31388	0	0	0	0	708
AC069271.1	5.46296	38.8341	0	0	12.1187	0	5.67125	0	0	0	10.5605	0	156
AC069304.2	0	0	0	0	0	0	0	0	0	0	0.767689	0	435
AC069366.1	0	0	0	0	0	0	0	0	0	0	0	0.347275	838
AC069368.1	0	2.95873	0	0	5.02072	0.330702	0.370356	5.65427	2.4237	3.41649	1.07995	1.02666	2356
AC069421.1	0	0	0	0	1.68641	0	0	0	0	0	0	0	323
AC069431.2	0	0.153872	0	0.217113	0	0	0	0	0	0	0	0	1099
AC069499.1	2.53046	6.63847	9.0399	5.02347	11.6695	4.63118	3.78598	11.2563	13.9171	7.55841	8.40362	9.2755	509
AC069503.2	2.4734	1.89868	2.77361	4.26637	0.773482	1.75331	1.59573	1.88977	1.38319	2.78404	2.66924	1.10752	1152
AC069542.2	7.06997	0	0	6.19731	6.18802	0	3.59327	0.245915	0	11.7403	0	0	216
AC072039.1	0	0.399374	0	0	0	0	0	0	0	0	0.440069	0	581
AC073046.2	0	0.477688	0	0	0	0	0	0	0	0	0	0	527
AC073052.1	18.3975	19.2856	14.0396	15.1649	14.1588	10.2835	15.331	16.9968	14.3077	17.3787	13.8165	12.2912	714
AC073055.1	0.461325	0.094927	0.301018	0	0	0.143412	0.116393	0.299858	0.137148	0.177037	0	0.29924	1621
AC073063.1	0	0	0.776836	0.520053	1.4402	0	0.459761	0	0.532496	1.45258	0	0	607
AC073065.1	3.10317	2.65342	2.39284	2.28242	2.48798	1.38761	3.19672	3.65726	2.37303	3.11067	3.04916	1.8329	2866
AC073082.1	0.182774	0.21382	0.316857	0.308178	0	0	0.089505	0.456788	0.314744	0.135888	0.49255	1.125	2103
AC073107.1	2.89968	6.74721	0.240838	3.33903	8.08686	23.7883	8.87696	3.29045	6.1554	1.275	2.29299	3.28078	3924
AC073107.2	0	0	7.57848	0	0	0	0	6.97809	0	0	0	0	238
AC073111.3	0	0	0.963186	0	0	0	0	0	0	0	0	0	635
AC073111.5	3.34337	4.156	3.09241	5.90004	2.0415	5.8021	3.26908	1.71072	2.70886	2.61956	3.48948	1.65732	12910
AC073135.5	6.28615	6.54291	0	0	0	0	3.4196	10.7515	0	0	3.70523	1.9023	385
AC073136.1	0	0	0.053101	0	0	0	0	0	0	0	0	0	2884
AC073150.1	0	0.156668	0	0	0.604711	0.473368	0.192212	0.247322	0	0.291743	0.174445	0	1084
AC073210.1	0	0	0	0	0	0	6.51279	0	0	0	0	0	232
AC073210.2	0	1.86096	4.5946	0.554544	0	0	0	0	3.02686	0	0	0	194
AC073261.1	7.42954	0	0	25.8246	0	0	0	0	0	0	23.0741	0	121
AC073264.2	9.95257	4.38469	0	6.07016	0	0	5.17078	0	12.1205	0	14.0097	6.0951	166
AC073264.3	3.30974	5.53684	3.47808	6.12582	3.15584	0	1.66575	5.48321	0.852288	2.62118	3.80054	1.70386	7560
AC073264.5	2.69086	3.3258	5.72856	3.31832	2.0116	0.834076	4.28435	3.49725	0.912915	3.21057	1.44631	0.489027	666
AC073283.3	0	0	0	0	0	0	0	0.5692	0	0.996506	0	0.837093	983
AC073325.2	0	0	0	0	0	0	0	7.08485	0	0	0	0	159
AC073343.1	0.806679	1.64434	1.38337	0	0.420242	0	0.404359	1.03706	1.42107	1.83039	0.363432	0	651
AC073349.2	0	0.384791	0	0	0.744468	0	0	0.607738	0	0	0	0	1603
AC073410.1	0.479627	0.389859	0	1.09589	0.497028	0	0.480016	1.22892	0.560897	0	0.429733	0	589
AC073415.1	0	0	0	0	6.28787	0	0	0	7.0062	0	0	0	153
AC073464.2	0	1.19903	0	0	1.48616	0	5.70327	0	0	0	0	6.4788	343
AC073476.4	37.5141	40.7567	48.5906	29.0054	66.2637	0	0	60.7914	15.3818	4.30444	54.9342	45.8451	72
AC073488.11	0	0	0	0	0.334129	0	0	0	0	0	0	0	754
AC073488.3	0	0	0	0	0	0	0.305499	0	0	0	0	0	778
AC073508.2	0	0.055328	0	0	0	0	0.134049	0	0	0	0	0.10111	4942
AC073551.1	0.54852	0.451463	0.236911	0.32081	0	0	1.39378	0	0.971996	0.417597	1.20696	0.574913	834
AC073583.1	0	0	0	0	3.19306	0	3.18348	0	1.203	3.11308	0	0	400
AC073585.1	2.34571	3.17091	3.10374	1.53682	3.72146	3.78556	3.02997	2.36067	4.34438	2.81135	5.14893	4.94751	3300
AC073594.1	0	0	0	1.48485	0	0	0	0	0	0	0	0	364
AC073610.1	0	2.60247	0	0	0	0	0	1.35788	0	0	0.93817	0	396
AC073612.1	0	0	0	0	0	0	0	0	0.746156	0	0	0	771
AC073861.1	0	0.639715	0.659284	0	1.64045	0	0	1.01174	0.919675	0	4.255	0	459
AC073869.1	23.1449	17.5509	16.5432	26.1009	16.9089	21.9278	22.0462	16.6053	17.422	20.9416	17.6822	18.6363	5524
AC073896.1	7.5404	2.78477	2.16086	2.24699	3.16479	0	0	1.69508	0.795062	3.77938	1.27664	0.901572	1874
AC074019.1	8.83022	6.30818	3.45024	12.8371	7.03772	5.14459	6.33346	3.63466	6.02497	9.15689	7.57734	5.61386	1096
AC074140.1	0	0	0	4.37628	3.51382	0	3.77698	0	4.07175	0	0	0	208
AC074141.1	0.607075	0.879681	0.557624	0.765706	1.14237	0.289975	0.820401	0.381885	0.438818	0.531814	0.58369	0.150832	2995
AC074143.1	4.01451	12.0865	2.99427	4.90135	9.97313	4.57177	4.26836	10.205	5.6491	4.42421	6.14638	4.1443	2574
AC074198.1	3.59142	3.30174	2.55747	2.32893	0.592702	3.32465	3.24975	0.928772	3.28769	4.88441	2.4221	3.95533	1397
AC074276.1	0	0	0	0	0	0	0.447615	0	0	0	0	0	613
AC074276.2	0	0	0	0	0	0	0	0	0	0	0	1.70192	348
AC074281.1	0.258651	0	0	0	0	0	0	0	0	0	0	0	2081
AC074338.1	0	0	5.10296	0	0	0	0	0	13.5558	0	5.28025	0	156
AC074367.1	0.181725	0.149256	0.4729	0.421242	0.192093	0	0.549315	0	0.431012	0	0.166249	0	1125
AC078817.1	0	0	0.724485	0	0	0	0	0	0	0	0	0	435
AC078819.1	1.66779	0.672593	0	0	0	0	0.787203	0	0	1.2483	0	0	765
AC078857.1	0	0	1.33014	0	0.808154	0	0.388533	0	0	0	0	0	667
AC078864.2	0.540563	0.444644	0.352408	0.313998	0.429868	0.167937	1.22687	0.702186	0.64229	0.207231	0	0.349861	1422
AC078899.1	0	0	0.148364	0	0	0	0	0	0	0	0	0.219065	1185
AC078991.1	0	0	0.385195	0	0	0	0	0	0	0	0	0	610
AC079080.1	0	0.458765	0.483845	0.323115	0	0	0.844873	0	0	0.426429	0.509169	0.356907	822
AC079140.4	0	0	0	0	0.602794	0	0	0.746839	1.36174	0	0	0	529
AC079203.1	4.17657	3.31779	2.53768	2.33894	12.5011	1.25849	4.14927	6.4971	2.35486	18.2766	7.18755	1.22615	404
AC079250.1	0	0	0	0	0	0	0	1.53126	0	0	0	0.740639	531
AC079316.1	118.435	84.6275	48.9348	124.886	124.477	107.756	149.587	106.399	102.092	154.069	117.775	99.3121	411
AC079328.1	0	0	0	0	0	0	0	0	0.269506	0	0	0	952
AC079363.1	5.26359	5.07718	5.38718	7.8488	4.28943	3.04704	8.11261	4.35639	3.23663	5.16388	3.88584	3.7818	1125
AC079382.1	0	0	0.450913	0	0	0	0	0	0	0	0	0	557
AC079414.2	8.78785	5.99866	7.65043	9.64739	9.04573	10.2583	12.5138	8.26451	5.82972	12.3056	7.33983	7.25199	1104
AC079416.1	3.28707	3.01468	1.16735	3.24709	2.98948	3.3561	1.89984	2.82107	2.55269	2.9606	2.10513	1.98084	1569
AC079447.1	0.516301	0.224496	0.226256	0	0.224379	0	0.260594	1.95198	0.446865	1.14607	0.358714	0	3894
AC079594.1	0	0	0	0	3.20588	0	0	0	0	0	0	0	331
AC079594.2	0	0	0.28871	0	0.603339	0	0	0	0	0	0	0	3360
AC079597.3	4.79917	0	4.16425	8.45729	6.49379	7.53872	2.35762	0	6.18188	4.36239	0	0	207
AC079741.1	0	5.7508	0	8.50931	0	0	0	0	3.94837	0	0	0	212
AC079781.1	4.42684	0	0	0	1.10003	2.66437	0	0	2.48612	1.60909	0	0	394
AC079781.3	1.40293	0	0	0	0	0	0	0	0	0	0	0	356
AC079781.4	6.85231	5.4505	13.1804	4.05494	3.24154	7.94275	0	3.94144	0	0	0	14.7885	219
AC079880.2	0	0	0	0	0.174484	0	0	0	0	0	0	0	1213
AC079944.2	0	0	0	0	0	0	0	0	0	0	0	0.421057	734
AC079949.3	9.42199	12.3806	8.36353	10.601	12.0447	2.43145	9.77314	14.1585	7.9804	14.5729	9.44986	13.5166	750
AC080013.2	1.75273	0	0	0	0	0	0	0	0	0	0	0	323
AC080023.2	5.86829	0	0	0	0	0	4.91057	0	0	0	0	0	208
AC080112.2	0	0	0.219466	0	0	0	0	0	0	0.773765	0	0	880
AC083798.1	0	18.2342	0	0	0	0	0	0	0	0	14.0912	0	131
AC083855.1	0	0	0	0	5.0706	0	0	0	0	0	0	0	258
AC083862.1	0	0	0	0	0.169368	0	0	0	0	0	0	0	1242
AC083873.1	0	0	0	0.222413	0	0	0	0	0	0	0	0.260633	1099
AC083899.1	0.777153	0.650372	1.0553	0.986052	0.712807	0.081993	0.566265	0.732643	0.704251	0.508731	0.650212	0.931296	3795
AC083899.2	1.93526	1.5613	1.27241	1.27237	1.20387	2.18273	1.56292	0.934775	1.56004	2.79268	1.44902	0.632125	1376
AC083923.1	19.7578	42.9098	4.93781	15.1549	26.8016	4.45131	17.1548	16.7378	9.63531	7.13397	14.6946	7.16578	376
AC084017.1	0.285488	1.03911	0.25681	1.2801	0.344229	0.664244	0.393739	1.02552	0	0.964912	0	0.773834	860
AC084121.1	0	0	0	0	0.287698	0	0	0	0	0	0	0	835
AC084121.3	0	0	1.66206	0	0	0	0	0	0	0	0	0	218
AC084337.1	0.370057	1.51052	2.54394	1.27492	2.70498	0	1.8563	2.85836	0	0.56075	0.33423	0.466756	686
AC084337.2	0	0	3.70168	1.72645	12.0549	0	15.2744	7.73871	0.735579	7.51276	0	5.53779	589
AC084357.3	0	0	0	0	0	0.235198	0.341143	0.163978	0.075012	0	0.174174	0.082136	2751
AC084783.1	9.68256	10.9143	8.1668	7.83196	9.94039	9.29401	6.576	7.20288	6.01326	7.38345	7.71904	5.26443	910
AC084824.1	0.847	0.520844	0.9145	1.22247	0.449807	1.0469	1.92548	0	0.500412	0.967444	1.55569	1.9003	1005
AC084871.1	11.2296	7.08406	6.35974	7.75609	4.70593	4.39379	10.6344	2.89694	6.80929	8.77308	2.61688	3.2556	1502
AC084879.1	6.04379	12.6196	7.11467	3.47515	10.9378	3.94286	7.04947	18.5151	19.0566	16.3285	12.7258	4.18	2402
AC087072.2	0.747163	0	0.962831	0	0	0	0	0	0	0.565981	0	0	682
AC087163.2	0	0	0.22938	0	0	0	0	0	0	0	0	0	853
AC087257.2	0.471026	0	0	0	0	0	0	0	0	0	0	0	928
AC087280.1	0	0	0	0	0.22334	0	0	0	0	0	0	0	1003
AC087283.1	2.38636	0.874505	1.412	2.27374	1.77271	2.68645	0.522099	0.565059	0.273195	0.400096	0.901434	0.60657	1074
AC087289.3	5.3534	3.4156	2.99513	0.856102	2.35435	3.96987	2.99528	5.70962	4.91434	1.53426	4.09027	1.95982	3772
AC087359.1	17.191	14.2361	11.8201	13.3144	12.489	11.7124	9.94605	12.5477	10.4561	9.56414	10.8765	10.3913	1740
AC087385.1	0	0	0	0	0	0	0	0	0	0	1.54956	0	312
AC087385.3	0	0	3.80445	0	0	0	0	0	0	0	0	0	187
AC087393.1	0	0	0	0	3.75513	0	0	0	0	0	0	0	145
AC087441.2	7.97535	6.13435	0	6.05448	4.95177	3.14082	0	3.03341	0	0	0	0	262
AC087481.1	0	0	0	0	0	0	0	0	0.266636	0.343277	0	0	965
AC087481.2	0	5.22104	2.63109	0	0	0	1.66343	4.03024	3.64955	2.37636	4.15551	3.82785	330
AC087498.1	0.229645	0	0	0	0	0	0	0	0	0	0	0	945
AC087499.2	0	0	0.593574	0.39649	0	0.425688	0	0	0	0.523212	0	0	717
AC087499.5	0	0	0.236503	0	0.287698	0	0	0	0.646877	0	0	0.349041	835
AC087575.1	0	0	0	0	0	0	0	7.37559	0	0	0	0	229
AC087632.1	7.60393	24.6638	27.2687	25.3335	25.8378	30.4804	11.821	12.0587	15.9919	5.57075	24.7818	17.1997	23676
AC087633.2	4.46946	2.70447	2.79847	14.5	8.27077	3.63732	6.42737	0	5.05106	1.44498	5.90965	6.71608	2175
AC087641.1	0	0	0	0	0	0	0	0	0	0	0.37749	0	1021
AC087683.1	3.42618	1.36953	0.704387	1.92707	1.72865	5.18169	0	2.15153	0.976891	1.26205	1.49213	5.10561	441
AC087854.1	13.8202	12.5699	6.42494	8.85576	9.88313	11.9103	16.6752	14.7854	23.4519	11.5553	16.1996	12.8074	414
AC087894.1	28.3267	19.8802	23.3005	19.0692	31.9663	20.6278	8.53462	15.5858	21.2283	16.4483	20.6628	15.9138	518
AC087897.1	0	9.70851	0	0	0	0	5.67125	0	0	0	0	13.7176	156
AC089984.2	0	0	0	0	0	0	0	0	0	0.511306	0	0	1201
AC089984.3	0	1.05603	0	0	1.31507	0	0	0	0	0	2.26477	0	363
AC089987.1	1.12214	0.918396	1.04685	0.511237	0.915633	0.604923	1.02628	0.573735	0.479191	0.416254	1.01667	1.06063	2209
AC089998.3	0	1.08751	0.564965	0	0.689656	0	0.672749	0	0	0	0.595825	0	493
AC090001.2	0.427504	0.348233	1.46368	0	0	0	0	0	0	0	0	0.535642	629
AC090004.1	18.7681	8.66751	11.299	12.4653	15.1548	11.7424	15.283	14.737	9.7885	13.8912	11.4649	16.0768	1959
AC090049.2	15.3012	0	7.41201	0	0	0	7.76333	21.7365	0	0	7.91099	0	109
AC090099.1	4.73817	4.68849	4.79826	3.57605	5.49734	4.2964	7.6143	5.77513	7.54427	4.98712	5.04703	5.63667	3446
AC090114.1	0	0	0	0	0	0	0	0	0	0	0	0.994353	448
AC090114.3	57.7999	52.2168	45.1049	56.5616	49.5365	55.2399	66.4342	64.3622	45.7959	52.071	49.7688	43.4587	829
AC090227.1	0.533509	0.518205	0	0	0	0	0	0	0	0.473085	0	0	936
AC090241.1	4.60314	5.42325	4.28671	4.92478	8.22954	3.45872	8.60031	4.58785	3.39383	7.58928	10.1152	5.01757	621
AC090286.2	4.34305	4.70635	5.34673	7.76497	5.4996	14.8165	7.72679	7.41758	9.02777	6.54229	7.78092	4.20455	587
AC090286.3	33.5997	46.2406	26.6312	30.6744	21.1393	9.69103	26.1084	5.14691	24.5248	30.6395	33.3397	9.87088	187
AC090360.1	0.843767	2.6997	0.694689	0	1.87818	3.06396	0	0	2.17484	1.24423	0.921781	0	6654
AC090498.1	0	0	0	0	0	0	3.23579	0	0	0	0	0	75
AC090517.4	0.673465	0.402133	0.544582	0.524394	0.387032	0.158022	0.279592	0.665686	0.260663	0.31257	0.68819	0.442273	5049
AC090519.1	4.66375	4.34858	5.1418	2.94385	3.35457	4.73006	4.05542	5.49112	4.01727	3.23777	4.45118	4.35309	1002
AC090525.2	0	0	0.136	0	0	0	0	0	0	0	0	0	2270
AC090527.2	2.38505	4.64702	5.64936	5.13182	3.34181	2.10777	4.12508	3.96701	3.18486	0	7.5129	2.75682	1060
AC090543.1	0	0	0	0	0	0	0	0	0	1.03879	0	0	485
AC090543.2	4.46852	6.99503	4.76746	8.26765	8.66599	0	4.4497	10.9713	3.27745	4.32068	6.20224	6.84325	348
AC090582.1	0	3.1957	6.86928	0	7.56806	0	8.01526	0	8.78814	0	3.30183	0	199
AC090607.2	27.954	38.3679	25.8001	20.8145	28.6199	27.8933	29.5247	35.7642	35.1431	26.787	37.9247	23.6422	695
AC090616.2	0.901213	0	0	0	0	0	0	0	0	0	0	0	431
AC090616.3	3.72916	0	3.26416	0	0	0	0	0	4.16929	0	0	0	217
AC090844.1	0	14.5628	0	0	12.1187	0	11.3425	7.35357	0	0	5.28025	0	156
AC090877.1	0	0	0	0	0	1.82414	0	0	0	0	2.54148	0	344
AC090897.2	0	0.143941	0	0	0	0	0.353151	0	0	0	0	0	1157
AC090950.1	4.01446	4.58261	4.02368	1.40175	4.39491	4.59726	2.04929	4.49872	2.55377	2.11502	3.08581	4.12519	1660
AC090953.1	0	0.155164	0	0	0	0	0	0	0	0	0	0.243137	1092
AC090958.3	1.37447	1.50478	0	2.09172	0.743523	0	0	4.56294	0	2.45877	0.156119	1.91177	533
AC090971.3	0.402712	0	0.523525	0	0	0	0.20279	0.260893	0.477183	0	0	0.258727	1041
AC090971.4	0	0	0.088907	0	0	0	0	0	0	0	0	0	1800
AC091057.5	8.96814	20.6634	34.1082	20.7498	30.5826	13.9903	9.13767	10.1681	25.4769	29.1905	28.3974	3.38063	243
AC091057.6	5.27214	2.22773	3.17238	2.70654	2.34852	0	3.26247	6.53638	1.35047	4.70125	6.04518	7.38408	1161
AC091057.7	11.462	19.5874	20.642	8.95718	28.066	14.3323	27.8169	24.2807	25.5528	21.8726	40.0787	8.1424	804
AC091132.3	5.26261	9.99108	1.65163	3.59027	5.68477	6.03573	3.14717	8.78614	12.5768	3.31964	14.0682	0.116092	470
AC091133.5	0	3.16185	0	0	0	4.88903	0	0	0	0	0	0	301
AC091144.1	0	0	0	0	0	0	0	9.09321	0	10.1656	0	0	138
AC091144.2	0	3.56201	4.38838	0	2.69478	3.23494	4.4329	2.23672	1.01515	5.24757	3.87547	3.18062	433
AC091152.1	0	0	0	0	0.572447	0	0	0	0	0	0	0	838
AC091153.1	0	0	2.61001	4.86795	3.19583	0	2.15295	0	1.2129	0	0.922491	0	402
AC091167.1	0	0	0	0	0	0	0	0	0	0	0	1.27844	588
AC091167.2	0	0.1454	0	0	0	0	0	0.276991	0.172783	0	0.174931	0.091494	3838
AC091167.6	0	0	0	0	0	0	0	0	0	0	0	0.748443	518
AC091167.7	0	0.255631	0.438559	0.384457	0.360226	0.072241	0	0	0	0.080205	0	0	6882
AC091178.1	4.9894	4.77435	2.83177	2.70998	4.81595	5.32043	4.89366	3.71873	3.29768	3.20863	3.28914	3.15344	6915
AC091180.1	1.2659	4.99553	1.01088	0	0	0	0	0	0	0	1.07418	0	372
AC091304.3	0	0	0	0	0	0	0	0	0	0.524346	0	0	716
AC091390.1	0	0	0	0	1.60294	0	0	0	0	0	0	0	331
AC091390.3	0	0	0	0	0	0	0	0	0	0	0	1.81511	338
AC091390.4	23.9015	47.446	19.9172	25.3817	29.1563	28.4776	31.399	37.131	6.86434	21.1522	20.5778	9.30244	1473
AC091429.1	0	0.334259	0	0	0	0.506255	0.412864	0	0.479004	0	0.368713	0	651
AC091491.1	89.0617	88.3106	85.4925	104.091	106.212	85.7663	100.761	112.135	73.266	102.719	109.456	69.066	372
AC091492.1	0	0	9.84927	0	6.98823	2.95491	0	0	0	0	4.34838	0	272
AC091516.1	2.8463	4.06845	2.14198	4.08865	3.34698	10.9759	3.57056	4.58279	4.1882	3.77663	4.5032	4.94431	703
AC091544.3	0	0	0	0	0	0	0	0	0	2.19943	0	0	342
AC091551.1	0.261737	0.487336	0	0	0	0	0	0.986229	0.648368	1.24244	0.274756	3.43609	1228
AC091564.1	0	1.72854	0	0	0.72999	0	0.713717	0	0	0	1.26131	0	479
AC091805.1	20.013	21.7231	15.8104	10.2863	20.9357	9.24344	12.2505	26.1639	27.0604	4.39887	23.1559	5.3048	342
AC091810.1	0	0	0	0	0	0	0	0	0	0	0	1.97867	325
AC091826.1	0	0	0	0	0	0	0	4.47972	0	0	0	0	313
AC091849.1	0	1.83198	0	0	0	0	0	0	0	0	0	4.14266	121
AC091951.1	0	0.117238	0	0	0	0	0	0	0	0	0	0	2465
AC091959.3	13.6707	12.0765	15.4881	13.6828	12.5727	19.3811	12.3339	13.5633	14.0926	15.938	10.6687	11.4849	3311
AC091965.2	0	0	0.382023	0	0	0	0	0	0	0	0	0	613
AC091982.2	0	0	0	0.426143	0	0	0	0.238383	0	0	0	0	1115
AC092017.2	0	0	2.20215	0	0	0	0	0	0	0	0	0	362
AC092032.1	0	4.43003	0	0	0	0	0	0	0	0	0	0	165
AC092045.1	0.918068	1.06909	0.421469	0.938681	0.704243	1.4064	0.167504	0.869336	0	0.251909	0	0.215277	1231
AC092053.1	0.356599	0.130327	0.348313	0.942626	0.575937	0.17446	0.682731	0.493881	0	0.698761	0.497005	0.325759	1936
AC092070.2	11.2971	6.81146	5.54001	9.5455	6.80762	4.19453	8.46621	9.12058	7.06152	5.75121	8.19385	7.86557	1635
AC092073.1	5.84524	8.12288	2.93682	3.77649	9.44617	13.106	6.95689	9.61207	4.05651	5.4124	4.79235	7.31662	1250
AC092104.1	0.13296	0.656251	0.346756	0.926897	0.56399	0.165239	0.670635	0.172729	0.947976	0.611731	1.09843	0	1441
AC092106.2	0	0.836197	0	0	0.35687	0	0	0	0	0	0	0	722
AC092115.1	0.138397	0	0	0.160684	0	0	0	0	0	0	0	0	1402
AC092119.1	0.466815	0.765588	0.605993	0	0	0	0	0	0	0	0	0	934
AC092120.2	1.02464	1.24749	0.435586	0	0	0	0	0.655255	0	0	0	0.635392	568
AC092143.1	0	0	0	0	0	0.076728	0	0.097819	0	0	0	0	2776
AC092278.1	0	0	0	0	0.35384	0	0	0	0	0	0	0	745
AC092299.1	0	11.1721	3.18183	5.0221	0	0	3.16428	8.19661	2.2632	9.42674	8.19435	3.48922	757
AC092329.3	3.93434	5.78343	4.02193	6.04012	5.09367	6.55682	4.02418	4.2337	4.61458	4.00969	7.03816	2.56711	1904
AC092349.1	1.91894	0	3.01291	15.0091	5.50021	11.4955	1.91978	0	0	0	0	4.37937	310
AC092364.2	0.460451	0.544196	0.348678	0.60134	0	0.167584	0.202834	0.424465	0.319459	0.803636	0.477851	0.514968	2692
AC092375.1	0	1.6589	0.845893	0	0	0.515159	0	0	0	0	0.376576	0	1274
AC092418.1	0.869206	0	0	0	0	0	0	0	0	0	0	0	623
AC092427.1	0	1.47252	0.604702	0.82057	1.47834	0	0	0.593249	0	0	0.6386	0	1202
AC092431.2	30.869	24.0632	8.55666	16.2055	20.8991	13.1278	19.933	21.7122	19.7129	2.57161	25.3906	12.4455	318
AC092447.10	0.465686	0.094458	0.203681	0.552092	0.76452	1.23354	0.975938	0.632359	0.971901	0.184934	0.756861	1.29268	1652
AC092471.1	0	0.174648	0.430255	0.738933	0.523129	0	0	0	0.590555	0.325083	1.35712	0	1144
AC092474.1	7.66452	5.4377	6.34276	5.79539	7.08954	6.26605	8.38263	7.5352	7.34192	10.9712	6.97386	7.79311	1167
AC092506.1	0.829664	0.305268	0.213398	0.192984	0	0.211625	0.173705	0.21951	0	0	0	0	4550
AC092535.2	0	0.410361	0.144492	0	0	0	0	0	0	0	0	0	1204
AC092580.1	0	0	0	0.454446	0	0	0	0	0	0	0	0	658
AC092587.1	0	0.415791	0.916629	0	1.27587	0	0.776376	2.05536	0	0.830193	0	0	669
AC092597.1	0	1.08415	0	0	0	0.546276	0	0	0	0	0	0	616
AC092612.1	2.77033	2.44794	2.76889	4.93201	1.79845	2.64168	6.22228	9.38381	6.30967	7.48598	3.30713	6.56352	998
AC092634.4	3.76002	2.16096	3.83825	3.16678	1.02276	1.13518	3.73698	2.35224	5.33328	5.51735	1.6286	4.45184	1269
AC092647.5	1.08986	0.886177	1.7337	1.42328	1.20142	2.88109	0.717394	0.482294	1.17972	0.792555	1.08712	1.75024	1732
AC092651.1	0	10.0102	0	0	0	0	0	0	0	2.66791	0	0	312
AC092651.2	6.71114	6.22948	11.8738	19.702	4.91598	7.05301	5.99284	29.3691	17.1144	17.6564	11.304	17.5237	285
AC092656.1	6.00351	5.40893	5.03653	3.62291	5.19143	6.35488	5.95059	6.39453	5.63091	5.74159	5.23919	5.46999	4194
AC092658.1	0	0.204391	0.431332	0	0	0	0	0.967646	0	0	0	0.637565	891
AC092681.1	4.6118	0.705586	0	2.16828	0	0	0	0.989132	0	0	0	4.63344	291
AC092685.1	0	0	0	0	0	0	0.4834	0	0.189719	0	0	0.412652	1243
AC092718.3	3.83458	4.81776	5.2776	3.36153	5.44383	5.13419	6.7604	5.53877	3.56812	4.31617	4.51939	6.8412	2661
AC092718.8	0.447881	0.248668	0.222649	0.214651	0.470096	0.08143	0.129493	0.243916	1.0561	0	0.174634	0.165284	5784
AC092745.2	1.31472	0.713654	0.749621	0	0.910955	0	2.19486	1.12497	0.513684	0	0	0	620
AC092747.2	0.652594	0	0	0	0.489402	1.0785	0.656994	1.22657	0.257585	0	0.397044	0	983
AC092757.1	0	0	0	0	0	0	0	0	0	1.12113	0	0	467
AC092798.1	0	0	0	0	0	0	0	0	0	0	0.875038	0	409
AC092809.3	0	0	0	0	0	0	0	0	0	0	2.56135	0	231
AC092821.1	1.68595	3.08901	1.68587	1.85757	2.06622	1.73808	1.49021	1.87265	1.31633	1.43365	2.41032	2.66844	16821
AC092824.3	71.3561	50.7578	33.7608	67.0038	52.0965	55.5293	67.269	55.4549	38.7196	39.6373	61.7554	53.6081	372
AC092835.1	1.28291	1.13777	1.21442	0.689153	0.943987	0.886358	4.12802	4.7005	2.52458	2.34072	1.92734	0.769582	5550
AC092902.6	0	2.74518	0	0	0	0	0	0	0	0	0	0	218
AC092910.1	0	0	0	0	0	0	0	0	0	0.276719	0	0	1129
AC092916.2	2.91276	10.0513	1.582	4.35753	7.78522	9.37532	11.5787	6.06506	2.19921	8.53263	10.0752	5.73357	417
AC092933.1	1.6616	0.955557	0.451177	0.670526	2.47322	2.00375	1.11024	1.85355	2.63195	0	2.03697	1.48894	945
AC092953.1	3.61463	1.42445	0	5.59642	6.6377	0	5.33158	3.36014	1.94601	3.10716	0.54614	4.12472	543
AC092960.1	0	0	0	0	0	0	0	1.76725	0	0	0	0	351
AC093010.1	0.115077	0.378874	0.500597	0	0.244355	0.143097	0.34841	0.1496	0.410542	0.353298	0.211528	0.298588	1624
AC093012.1	0	0	0.688408	0	0	0	0	0	0	0	0	0	446
AC093019.1	0	0	0	0	5.26408	0	0	0	0	0	0	0	252
AC093107.1	0	0	0	0	0	0	0	0	0	0	0.81181	0	609
AC093107.2	0	2.01505	1.38306	2.835	3.39279	0	0	2.11059	0	0	1.4646	0	445
AC093155.1	0.837607	1.13885	1.92183	1.92512	0.587359	0	1.14264	1.79679	0.657095	1.27033	1.51686	0.716979	826
AC093155.2	0.929475	0.574619	1.20665	0.826717	1.95864	0.287887	0	0	0	0	0	0.29759	937
AC093155.3	0.788734	1.48709	1.03841	1.17385	0.118332	1.18516	1.92692	0.747959	0.446665	0.284682	1.06627	1.94103	2013
AC093162.2	0	0	0	0	0	0.438056	0	0	0.835778	0.538319	0	0	704
AC093166.2	0	0	0	0	0	0	0	0	0.246125	0	0	0	1017
AC093166.3	0	0	0	0	0	0	0	0	4.34431	0	0	0	303
AC093227.2	1.14606	0	0.245855	1.04504	0	0.007968	0	0.208102	0	0.66935	0.696576	1.40013	1716
AC093270.1	0	0	0	0	0	0	0	0	0	1.03453	0	0	486
AC093278.1	0	0	0	0	0	0	0	1.7849	0	0	0	0	600
AC093311.1	0	0	0	0	0	0	0	0.115925	0.318154	0	0	0	2021
AC093323.1	8.49244	12.2229	10.8094	9.34607	10.1899	10.3562	7.85358	6.69847	8.54749	7.60169	9.82149	6.91304	8228
AC093392.1	18.2477	13.0336	5.99662	2.06014	17.9958	6.13006	10.6698	8.54468	12.1095	5.74151	23.6633	2.12974	340
AC093414.1	0	0	0	0.704173	0	0	0	0	0	0	0	0	514
AC093423.3	22.897	19.5486	32.9128	34.3276	23.2058	56.8683	43.9418	14.0514	11.0904	23.9189	19.0768	33.4589	654
AC093512.2	32.1766	34.3428	32.3217	30.2681	30.8997	36.6993	27.0301	37.6325	38.8226	28.551	33.5125	32.638	11950
AC093525.1	1.48948	2.97434	2.15879	2.50874	4.59446	2.77492	2.94774	5.37662	2.29037	8.5703	3.4539	0	596
AC093525.2	0	1.29477	0	0	0	0	0	0	0.730944	0	0.300821	0	1944
AC093582.1	1.16817	0	0.938123	0	0	0	0	0	0	0	0	0	385
AC093591.1	0	0	0.861582	0	0	0	0	0	0	0	0	0	481
AC093591.3	1.94568	0	0	0	0	0	0	0	0	0	0	0	308
AC093616.1	1.97292	3.73961	2.56049	2.24202	3.00971	3.40988	3.6358	2.56045	2.84217	2.87801	3.51539	2.13414	2070
AC093642.6	13.6125	9.34912	17.3353	16.0975	23.3699	20.6467	2.76195	9.90931	3.33166	0	18.0921	22.0925	287
AC093655.2	0	0	0.364006	0.486997	0.442328	0	0.852049	0	0.498769	0	1.14752	1.06579	631
AC093663.1	0	0	0	0	0	0	0	0	0	1.60909	0	1.29404	394
AC093663.2	48.871	35.0279	36.8906	54.5817	30.5714	38.2882	28.2705	20.1588	48.8658	50.4762	35.4221	49.3392	313
AC093668.1	0	0	1.65179	0	0	0	0	0.600903	2.33114	0	1.19503	0	911
AC093668.2	0.52448	1.00961	0.321332	0	1.65504	0	0.699209	0	0	1.05568	0	0	3569
AC093668.3	37.6403	49.9465	31.4217	50.1218	35.9602	40.0702	46.6057	59.3539	42.1668	59.1011	42.5773	48.1072	1005
AC093724.1	0.440829	0	0	0.75348	0	0	0	0	0	0	0	0.271785	1027
AC093752.1	71.8278	74.7559	57.1759	74.6593	69.7817	75.0433	59.1723	78.5349	67.6067	75.1276	73.9604	72.6261	7865
AC093763.2	0	0.402278	0	0	0	0.40516	0	0	0.387292	0	0	0	1223
AC093826.2	28.6765	45.8179	32.6421	61.199	96.3946	46.7735	36.7703	61.2527	21.9591	68.7292	82.9047	34.9229	108
AC093827.3	0.36989	0	0	0	0	0	0	0	0.664485	0	0	0	1110
AC093827.5	2.92631	2.55482	2.10502	2.68695	4.23482	1.65817	3.11806	2.82016	1.81029	2.31648	0.968843	2.70477	4612
AC093829.1	0.237963	0.190273	0	0.138353	0.490858	0.431186	0.349949	0.300519	0.412351	0.358875	0.42998	0.599788	1618
AC093890.1	7.88757	2.28123	4.29104	2.83148	7.92087	3.75588	2.81412	7.18613	4.58711	0.84475	4.2496	3.87255	540
AC093899.1	0	0	0.987562	0	0	0	0	1.52161	1.37647	0	0	1.43316	376
AC093899.2	0	0	0	0	0	0	0	0	0.612235	0	0	0	1935
AC093909.1	0.195321	0.597549	0.56387	0.911118	0.214844	0.232567	1.02542	1.27756	0.294134	0	0.570139	0.234814	1122
AC094085.1	0.487032	0.791499	1.24487	0	0.504433	0	0	0	0.569315	1.46694	0	1.21179	584
AC096533.1	0	0	0	0	0	0	0	0	0	0	0	1.64892	353
AC096582.2	0.615608	0	0	0	0	0	0	0	0.713579	0	0	0	516
AC096582.3	0.045166	0	0.118257	0	0.048286	0	0.091318	0	0	0	0	0	3730
AC096638.1	20.9178	11.1447	2.98614	16.5449	6.62307	8.07142	14.3731	4.02404	3.82722	0	2.84989	3.96683	216
AC096638.2	0	0	0	0	0	0	0	0.900461	0	0	0	0	711
AC096649.2	1.11332	0	0	0	0	0	0	0	0	0	0	0	393
AC096664.2	0	0	0	0	1.03067	0	0	0	0	0	0	0	406
AC096720.1	8.64355	0	0	0	0	4.99034	0	0	0	0	0	0	183
AC096751.1	0	0	0	0.094089	0	0	0	0.252515	0	0	0	0	4404
AC096861.1	0	0	0	0	0	0	0	0	0	0	2.41061	0	240
AC096887.1	8.79209	12.7108	10.8311	5.08682	13.6133	14.3923	7.81386	10.1629	10.0048	3.98656	9.30686	11.2997	2469
AC096921.1	4.97026	0	1.98664	1.38623	1.2254	1.49294	2.46618	0	1.3846	0	0	0	375
AC096922.1	0	0	0.345842	0	0	0	0	0	0	0	0	0	651
AC096949.1	0	0	0	0	0	0	0	0	0	8.64494	0	0	152
AC097065.1	0	0.990983	0	0	1.25869	1.49765	0.611923	0.780157	0	1.8339	0.543923	0	517
AC097358.1	6.37081	5.17608	1.66972	1.67874	0	0.600881	1.96141	1.255	4.0093	2.21059	2.19375	2.43775	582
AC097374.1	0.07569	0.104571	0	0.180478	0.272278	0.063642	0.695615	0.408535	0.151182	0	0.142376	0.099001	19872
AC097374.2	0.150177	0	0	0	0	0	0	0	0	0	0	0.194067	1306
AC097376.1	1.58887	1.29577	0	1.82238	2.48421	1.95786	0.429685	1.57429	1.186	0	1.07423	0.547671	1994
AC097493.2	0	0	0.261268	0	0.317674	0	0	0	0	0	0	0	780
AC097504.1	0.228407	0.372836	0.690353	0.266023	0.565313	0.09827	0.462279	0.105609	0.187382	0.704256	0.742331	0.297599	2415
AC097523.1	0	0	0	0	0.435784	0	0	0	0	0	0	0	637
AC097527.1	0.599217	4.78516	3.62858	1.41895	3.7928	0	1.21656	1.48835	2.03541	5.24833	2.10415	1.54978	530
AC097637.1	0.439531	0.316865	0.158125	0.207486	0.256067	0.2953	0.346797	0.639892	0.349324	0.077832	0.597253	0.063133	7390
AC097638.1	0.617987	0.998759	1.04037	2.10459	1.26798	0	0	0	0	3.69498	3.28743	1.51294	515
AC097658.1	0	0.221188	0	0	0	0	0	0	0	0	0	0	843
AC097714.1	0	0	0.492317	0	0	0.422181	0	0.147124	0.269166	0.17373	0.10402	0.293688	1647
AC097721.1	0.15822	0.130048	0.137388	0	0.167505	0.589411	0.159511	0	0.375628	0.48466	0.289961	0.612833	1253
AC098484.3	3.05132	0.974955	2.7302	1.1386	2.77157	4.33059	1.30956	3.22595	2.71299	0.675956	2.16201	1.84784	1650
AC098582.1	2.58309	1.32406	0	3.65446	1.54998	0	0	0	0	0	1.20935	0.854646	582
AC098591.1	1.27892	1.34002	2.14532	1.29059	0.988982	1.7274	1.29103	2.08961	1.02206	2.55261	1.5846	1.78561	3226
AC098591.2	15.1396	22.1027	16.4246	43.3788	14.7948	8.94985	24.7911	22.6075	14.1259	31.8865	17.8773	41.1363	315
AC098614.1	0.440852	0.908214	0.931613	0	0.323526	0.125616	2.39537	1.16838	0.367298	0.9763	0.992371	0.26199	1490
AC098650.1	1.1348	1.07417	0.796145	0.533653	1.33865	1.29256	0.670703	0.774367	0.384836	1.09187	0.625654	0.701116	3535
AC098679.2	1.59124	0.82524	0.719399	0.607351	0.841321	0.349971	0.852082	0.509253	0.413988	0.355823	1.19723	0.937429	3115
AC098799.3	0	0	0	0	0	0	0	0	0	0	1.51346	0	438
AC098826.2	0.806679	0	0	0	0	0	0	0	0	0	0.363432	0	651
AC098827.1	5.42386	1.89643	3.32536	4.00083	1.61631	0.9551	7.38212	2.99037	3.64282	5.86524	5.59173	0.975384	667
AC098831.1	0	0	0	0	0	0	0	0	0	0	0.51755	0	216
AC098847.1	0.588424	0.369144	0.194821	0.26025	0.237207	0	0	0	0	0.686974	0.205262	0	1056
AC098850.3	1.74161	1.4132	0.858786	1.91129	0.820484	0.967314	2.442	1.3403	2.00397	1.69522	1.36097	1.56516	8802
AC098934.1	2.19644	4.20636	1.38423	3.74269	0.749362	1.18414	2.02326	3.25563	0.590888	1.72545	1.00183	1.38967	5505
AC098934.2	1.46501	1.30982	0.881041	0.806095	1.66999	0.198025	1.70803	0.640833	0.554506	0.948797	1.719	1.19193	2321
AC098934.3	94.5866	27.7181	44.4748	149.852	69.8315	18.9699	42.6027	29.9935	34.1696	41.8567	65.953	52.939	190
AC098935.1	0	0	0	0	0	1.65839	0	0	0	0	0	0	611
AC099329.3	0	0	2.78417	0	0	0	0	0	0	0	0	0	602
AC099336.1	1.72515	3.1109	2.78749	1.32712	2.75995	0.428245	1.16637	1.48318	2.04661	1.74368	1.66645	0.889519	2342
AC099336.2	0	0	0	0	3.52812	0	0	0	0	0	0	0	254
AC099489.1	1.71211	2.08941	1.06479	0.607535	1.61369	3.20817	1.03492	2.16036	0.992387	0.994158	3.12056	0.802522	3300
AC099489.2	0	0	2.14723	0	0	0	0	0	0	0	4.26369	0	260
AC099513.1	2.04279	0	0	0	0	0	0	0	0	0	0	0	301
AC099518.3	12.5552	9.55906	6.04054	11.0402	0	4.7681	5.86225	9.74004	5.32723	2.14249	8.23832	4.21959	809
AC099535.1	1.27382	0	0	0	1.25442	4.59087	0	4.70121	0	1.83738	0	0	371
AC099548.2	23.7005	24.253	24.7876	7.99897	19.2298	15.4539	9.03543	18.609	9.34093	11.0264	29.7028	23.8049	5139
AC099654.10	0	0	0	0	5.67732	0	0	0	6.40545	0	4.95747	0	161
AC099654.2	0.094768	0	0.088612	0.450405	0	0.512945	0	0	0	0	0	0	1980
AC099654.4	0.850115	0.329228	0.548239	0.753542	0.504086	0.785172	0.219595	0.622648	0.247968	0	0.546105	0.599931	1059
AC099782.1	0	0	0	0	0	0	0.729455	2.77823	0.842577	0	0	0	474
AC099811.2	0	0	1.2204	0.699609	3.1608	0.550522	0.616614	0	1.46025	1.09072	0.682118	0	1292
AC099850.2	0	0	1.1789	0.914551	0	0	0	0	0	0	0	1.91803	557
AC100757.3	0.283975	0.576874	0.239575	0	0.308447	0	0.451609	0	0	0	0	0	1406
AC100767.1	0	6.28732	0	0	0	0	0	0	0	0	0	0	123
AC100784.1	0	0	0	0	1.8334	0	0	0	0	0	0	0	310
AC100827.1	0	0	0	0	0	0	0	0	0	0	1.01419	0	382
AC100827.2	0.841255	0.414747	1.7524	0.195137	0.71203	0	0.50875	0.873109	1.19783	0	0.616261	1.08493	1194
AC100843.2	0	0	0	0	0	0	0	0	5.74627	0	0	0	259
AC100868.1	0	0.241456	0.131566	0	0.461649	0	0	0	0.22537	0	0	0	2413
AC103563.5	0	0	0	0	0	0	0	0	0	0	4.50269	0	364
AC103705.1	0	0	0	0	0	0	3.08318	0	0	0	2.39591	0	241
AC103724.1	0	0	0	0	0	0	0	0	0	0	0	2.2374	519
AC103810.1	19.1798	10.6499	14.0681	15.2925	17.3373	9.7855	8.28911	11.3501	14.1503	20.3634	30.0033	10.5061	1359
AC103810.10	107.046	95.9225	54.3729	103.882	109.976	38.5633	103.419	81.7152	48.7401	104.896	93.335	56.2224	343
AC103810.3	0	5.811	0	0	8.03292	0	0	0	0	0	0	0	96
AC103810.4	8.23202	0	2.19496	6.27016	0	0	2.7835	0	2.91067	0	2.17106	0	257
AC103810.6	105.943	78.2266	69.7358	37.4175	89.694	48.5377	73.5743	62.0404	137.066	114.663	76.8944	69.4337	136
AC103810.7	7.10258	17.0584	41.266	7.85175	15.3702	18.2235	0	28.2078	25.8167	0	21.2346	0	91
AC103810.8	0	0	0	0	0	0	0	0	6.67382	0	0	0	118
AC103810.9	0	0	0	0	0	0	0	0	9.78503	0	0	0	112
AC103988.1	1.0166	0.555338	3.2133	1.56268	1.06383	0.418421	1.71431	0.873581	0	0.517046	0.614394	0.431658	725
AC104046.1	16.5157	20.1073	15.0667	18.8874	21.7695	11.2012	15.5372	16.8529	8.15398	4.71009	12.5863	14.6521	406
AC104058.1	0	6.4954	1.64819	0	1.99254	0	4.21723	2.47277	0	0	1.70266	4.78399	297
AC104066.1	2.25287	3.31865	0.955665	3.43268	2.89617	1.26515	4.40151	3.44416	2.85395	4.22658	3.81994	3.66255	751
AC104073.2	0	0	0	0	0	0	0	2.2538	0	0	0	0	312
AC104073.3	0	0	0	0	0.238559	0	0.227807	0	0	0	0.20643	0	955
AC104090.1	0	0	0.149705	0	0	0	0	0	0	0	0	0	1171
AC104109.3	0	0	0	0	0	1.03854	0.888885	0	0	2.99045	0	0	483
AC104115.1	0.434603	0	0	0	0	0	0	0.557908	0	0	0	0	623
AC104131.1	0	0	0	0	0	0	0	0	0	0.257559	0	0	1194
AC104162.1	3.16617	1.77115	0	0.808716	0.738714	1.14441	2.47159	0.456286	0	0.533574	2.86322	0	4764
AC104164.1	0	1.16611	0	0	0.49557	0	0	0.612639	0	0	0	0	590
AC104333.2	0	0	0	0	0	0	0	0	0	0	3.52142	0	192
AC104383.1	2.56373	1.01124	0	0	0	0	0	0	0	0	0	0	370
AC104389.4	11.656	12.0363	7.40209	13.2444	12.9287	10.4199	13.2728	10.2474	9.80579	15.7673	10.9125	14.8142	5283
AC104389.5	0	0	0.410079	0	0	0	0	0	0	0	0.430999	0.598922	588
AC104446.1	0	0	0	0	0	0	0	0	0	0	0.135754	0	1321
AC104451.1	4.57637	11.5808	4.19543	0	14.9153	0	14.6735	0	8.00846	0	3.79789	0	176
AC104452.1	0.108797	0.394891	0.893333	0.20744	0.447077	0.666303	0.730612	0.496904	0.507851	0.107767	0.293937	0.120706	17812
AC104472.3	2.29459	1.35235	1.21795	2.13163	2.12441	2.10532	2.51926	1.47404	1.72673	1.57964	2.17378	1.43356	3746
AC104532.1	0	0	1.13512	0	0	0	0.796871	0	0	0.859255	0	1.78427	580
AC104534.3	11.5412	24.2356	23.7095	6.78402	8.84857	0	6.43675	20.3929	15.4378	26.0764	21.4129	15.9425	189
AC104563.1	0	0	0	0	0	0	0	0	1.39286	0	0	0	376
AC104581.1	0.905919	0	0	0	0	0	0	0	0	0	0.786493	0	430
AC104581.2	0	0	0	0	0	2.75046	0	0	0.251048	0	0	0	348
AC104619.1	0	0	0	0	0	0	0	0	0.498769	0	0	0	631
AC104662.2	3.95226	11.032	10.1578	10.3219	11.956	3.49141	8.72544	11.8195	12.2634	6.05354	10.8275	6.65914	1388
AC104758.1	0	0	0	0.527518	0	0	0	0	0	0	0	0	380
AC104763.1	8.20023	8.60928	5.43129	0	5.35679	3.28265	2.71396	1.67263	7.56898	0	5.76476	4.73435	360
AC104763.2	0	0	0	0	0	0	0	0	0	1.72258	0	0	382
AC104772.1	7.45083	4.94954	3.4133	5.97759	5.01262	4.99543	3.01372	4.03702	2.92438	2.77419	4.2066	5.38785	862
AC104837.2	0	0	0	0	0	0	0	0	1.06132	0	0	0	424
AC104850.1	0	0	0.604702	0	0	0	0	0	0	0	0	0	476
AC104966.1	0	0	0.226768	0	0	0	0	0	0	0	0	0	1464
AC104982.2	0	0.501058	0.522081	0	0.63634	0	0	0	0	0	0	0	514
AC104986.1	1.75677	2.80723	0.72107	0	0	0	0	0	4.00215	0	0	0	436
AC104996.2	0	0	0	0.24598	0	0	0	0	0	0	0	0	1000
AC104996.3	51.3224	5.7933	7.03154	8.00912	7.92205	0	36.4061	29.4591	26.8932	0	22.1624	0	94
AC105036.1	0	1.92663	3.96769	0	2.34352	0	5.07287	2.87817	0	0	5.97884	11.3632	271
AC105052.1	1.04781	2.51609	1.51553	0.507409	1.80016	0.837674	0	4.4799	1.17198	1.81381	3.8974	1.30557	3569
AC105052.2	3.24468	4.70781	2.28064	4.91627	4.63261	7.58655	2.66726	7.66972	2.65808	2.05056	4.47976	4.26683	794
AC105052.3	3.03289	5.8414	3.52626	4.06219	4.1802	1.25136	3.36089	3.76088	0	3.48502	5.67917	0	1598
AC105129.1	35.7283	8.11925	23.0747	25.9106	23.9105	35.1662	48.4981	19.7822	13.5498	32.4627	25.5399	28.7039	297
AC105129.2	0	0	0	0	0	0	2.25022	0	0	1.64559	4.84882	0	390
AC105233.3	5.87768	5.02022	2.56006	5.2447	4.35088	5.27486	4.02227	4.16473	3.43462	1.09943	3.93086	2.44636	744
AC105233.4	0	0	0	0	0	0	0	0	0	4.92482	0	0	216
AC105233.6	0	0	6.64742	0	0	0	0	0	3.77229	0	0	0	218
AC105339.1	0.070403	0.24391	0.407619	0.333408	0.155469	0.817045	0.069484	0.096427	0.375978	0.32064	0.201164	0	4086
AC105384.2	0	0	0	0.475647	0	0	0	0	0	0	0	0	640
AC105391.1	0.201899	0	0.175026	0	0	0	0.201757	0	0	0	0	0	1045
AC105402.1	0	0	0.60698	0	0	0	0	0.706464	0	3.32199	0	0.682982	545
AC106047.2	0.652365	0	0	0	0	0	0	0	0	0	0	0	743
AC106707.2	1.25031	8.88416	3.99652	8.3687	4.9303	4.5065	6.20437	3.07925	1.39278	3.60964	9.5562	11.6	374
AC106760.2	0	0	0	0	0	0	0.067196	0	0	0	0	0	619
AC106782.1	3.96612	6.82148	3.0617	6.04359	6.57896	1.49742	2.87232	5.75687	7.09532	4.10225	3.75741	5.70064	5079
AC106782.5	0	0	2.51249	1.77366	1.54293	0	1.58438	0	0	4.54267	0	0	337
AC106788.1	6.52628	2.54044	5.31984	2.89204	6.88289	1.32802	3.46677	2.94051	2.61394	0	3.40678	2.94568	2661
AC106788.2	0.603743	0	0	0	0	0	0	0	0	0	0	0	107
AC106794.1	0	0	0	0	0	0	0.297473	0	0	0	0	0	792
AC106795.1	0.567713	1.18369	2.02575	0	1.65994	0.680556	0	2.474	1.2046	0.48968	0.710763	0.755806	1884
AC106800.2	0.559461	0.153144	0.650229	1.53235	0.394129	0.23136	0.581377	0.243208	0	0	0.682194	0.720052	1103
AC106800.3	0	1.50912	0	0	0	0	0	0	0	0	0	0	308
AC106806.2	0	0	0	0	0	0	0.653851	0	0	0	0	0	500
AC106820.1	0	0	0	0	0	1.15336	0	0	0	0	0	0	420
AC106827.1	4.50607	13.6714	9.59914	14.1811	13.6061	28.3185	5.37461	5.64751	10.251	9.27432	16.4357	12.8452	431
AC106865.1	0.568752	1.31454	1.0708	0.488092	0.927191	0.521998	1.56263	1.2967	1.95013	1.89882	1.27348	0.919307	6068
AC106872.2	0	0	0	0	0	0	0	0.911765	0	0	0	0	480
AC106872.5	14.7703	18.3048	15.4524	15.4129	18.3009	11.9444	11.5439	13.5126	15.7053	13.1093	12.0223	18.6621	1416
AC106886.1	0	0.377481	0	0	0	0	0	0	0	0	0	0	600
AC106886.5	5.2689	3.30861	5.29647	6.8928	2.89245	5.41415	3.42056	6.04949	4.51107	4.81148	4.31435	3.49064	11692
AC107032.1	0	1.17101	0	0	0	0	0	0	0	0	0	0	480
AC107081.1	0	1.06943	0	0	0	0	0	0	0	0	0	0	361
AC107081.3	0	0	0.077028	0	0	0	0	0	0	0	0.081424	0	2034
AC107871.1	9.31244	10.8018	7.54054	10.3651	7.45081	6.95562	6.66431	8.25718	4.65406	7.8523	9.04341	5.75498	14705
AC107918.4	0.870577	0.991126	1.61391	0.761655	1.66215	0.271171	0.824886	0.966898	1.71872	1.43667	0.652851	1.06609	3141
AC107956.1	0.258767	1.05412	0.221989	0	0.270196	0	0	0	0	0	0.233759	0	873
AC107959.5	0	0	0.41868	0	0	0	0	0	0	0	0	0	581
AC107982.1	0	0	0	2.6858	0	0	0	0	1.10148	1.57683	0	5.1202	1300
AC107983.1	1.85	3.02678	1.59732	0	1.75275	4.28892	3.8742	0	2.05058	0	1.51881	2.10852	210
AC108059.1	0	0	0	0	0	0	0.340217	0	0	0	0	0	725
AC108059.2	0	0	5.36934	0	0	0	0	0	0	0	0	0	151
AC108108.1	7.53726	8.06585	12.2738	9.06971	6.35768	13.4589	8.0606	7.44684	7.89945	7.88941	10.249	9.17407	1399
AC108161.1	0	0	0	0	0	1.29331	0	0	0	0	0	0	402
AC108359.1	0	0	0.143433	0	0	0	0	0	0	0	0	0.426331	1211
AC108448.2	0	0	0.288688	0	0	0	0	0	0	0	0	0	730
AC108463.1	4.4669	2.33739	3.53288	0	1.45003	3.57599	0	9.05653	4.91836	4.26051	7.48691	5.13824	347
AC108471.1	0	0	0	0	0	0	2.26644	0	0	0	0	0	287
AC108475.1	0	0	0	0	0	0.282481	0	0	0	0	0	0	950
AC108479.2	0	0	0	0	0	0	0	0	1.5036	0	0.003648	0	601
AC108488.2	0.950115	2.27161	1.55063	2.13339	0	0	0	0	0	0	2.46773	1.12403	421
AC108688.1	12.5242	10.2324	8.98085	9.19878	5.45749	9.44712	8.38075	9.00748	8.19371	3.69441	9.44076	7.03856	713
AC108693.1	72.62	42.2421	41.1535	60.4694	61.3806	33.5954	53.4697	59.5669	40.8047	75.1462	59.1928	51.1346	432
AC108738.1	0	0	0	0	0	0	0	0	3.30857	0	0	0	237
AC108938.1	0	11.7454	0	13.9304	0	0	0	0	0	0	0	0	136
AC109583.2	14.1075	12.272	26.4956	41.5959	25.2995	43.6813	57.8283	40.0401	26.8038	56.0878	28.7789	9.54008	129
AC109583.3	0	0.090152	0	0	0	0	0	0	0	0	0	0	3128
AC109631.1	0.302288	0	0	0	0	0.373703	0	0.390188	0	0	0	0	781
AC109635.3	0	0	0	0	0	4.91372	0	0	0	0	0	0	185
AC109811.2	0	0	0	0	0	0	0	0	0.928147	1.19891	0	0	452
AC109992.1	1.69118	1.05001	0.153823	1.20882	1.74791	1.67512	1.37284	1.07825	0.554511	0.427374	1.36356	0.922589	2048
AC110027.1	0	0.834047	1.70076	0	1.04736	2.53107	2.08648	0	1.18375	0	0	0	403
AC110053.1	0	0.261203	0	0	0	0	0.640488	0	0.125805	0.324821	0.097255	0	1744
AC110056.1	0.24169	0	0	0	0	0	0	0	0	0	0	0	911
AC110079.1	12.8456	13.3005	13.8951	12.8413	11.3329	7.43617	13.3857	13.2615	10.9829	14.1818	10.8509	8.61639	4395
AC110373.1	0.051149	0.167912	0.133571	0	0.218783	0.249774	0.203824	0.065806	0.119822	0.076651	0.139407	0.132858	3505
AC110588.1	0	0	0	0	0	0	0	0	0	0	0	17.3685	137
AC110749.1	0	0	1.10633	0	0	0	0	0	0	0	0	0	357
AC110768.2	0	0	0	0	0	0	0	6.08334	0	0	0	0	329
AC110775.1	0	0	0	0	0	0	0	0	0	0	0.678102	0.930265	462
AC110926.1	0.687209	0.601853	1.50189	1.14213	1.46003	0.861952	0.795712	0.624816	1.08047	0.97817	0.895485	1.71488	2825
AC110994.1	0	0	0	0	0	0	0	0	1.16485	0	0	0	406
AC110994.2	2.03345	0	0	0	0.692399	2.47592	0	0	0	0	1.19639	0	492
AC111152.1	0.728091	0.891795	0	0	0	0	0.365276	0.468767	0	0	0	0	693
AC111188.2	0	0	0	0.161855	0.147712	0.173145	0.140552	0	0	0.213639	0	0.180295	1387
AC111200.1	1.58239	2.89687	2.58528	1.4251	3.96033	3.5148	4.96619	2.09965	0	10.0315	4.36047	6.91235	657
AC112173.1	23.8686	15.9734	14.7628	32.3114	21.3772	10.2328	59.4665	32.8509	29.7632	33.9408	28.2258	29.2897	327
AC112184.1	1.89267	0	2.97176	0	1.81001	0	0	0	0	0	4.64869	2.15986	312
AC112191.1	1.0999	2.72378	0.311501	1.25696	1.88631	4.21583	1.44253	0.968615	1.27136	1.63353	0.993522	0	701
AC112220.1	1.41224	0	0	0	0	0	0	0	0	0	0	0	355
AC112229.1	0.029491	0	0	0	0.444665	0.696994	0	0	0	0	0.384523	0	1922
AC112229.3	0	0	0	0.043075	0	0	0	0	0	0	0	0	3202
AC112249.1	0	0	0	0	0	0	0.873097	0	0	0	0	0	436
AC112484.2	8.40953	1.31384	0	0	1.62353	6.05588	8.37592	2.02778	0	0	1.39385	0	329
AC112653.1	0	0	0	0	0	0	0	0	0	0	0.991613	0	386
AC112694.1	0.23032	0	0	0	0	0	0	0	0	0	0	0	570
AC112719.1	0	0	0	0	0	0	0	0	2.00982	0	0	0	315
AC112777.1	0.253084	0	0	0	1.38862	0.80704	0.205536	0	0.518625	0.405439	0	0.799483	1423
AC112907.2	0	0	0	0	0	0	0	2.01512	0	0	0	0	330
AC113191.1	0	0.834047	0	0	0	0	0	0	0	0	0	0	403
AC113208.1	0	0.737885	0.387339	0	0	0	0	0	0.531002	0	1.2211	0	608
AC113340.1	0	0	0	0	0	0	0	0	0.492256	0	0	0.526135	636
AC113385.3	0	0	0	0	0	0	0	0	0.458186	0	0	0	747
AC113403.1	0	10.1188	0	0	0	0	0	0	0	0	0	0	193
AC113404.2	0	0	0	0	0	0	0	0	0	0	0	17.3612	177
AC113420.1	2.02954	1.64762	0.431572	1.7367	2.6237	1.245	2.53761	3.24555	3.55434	0	2.26832	4.4077	571
AC113430.1	0	0.281152	0	0	0	0	0	0	0	0	0	0	718
AC113554.1	0.136192	0.196751	0.059587	0.132916	0.363431	0.04245	0.48251	0.088803	0.040626	0.577358	0.409106	0.089153	4862
AC113935.1	1.28168	0	0	0	0.679415	0	0	0	0	0	0	0	555
AC114324.1	0.487835	0.357616	0.590414	0.379381	0.520024	0.742885	0.547833	0.383354	0.387732	0.584294	0.550317	0.424822	3152
AC114402.2	0.411803	0	0	0	0	0	0	0	0	0	0	0.516937	643
AC114490.1	0.166568	1.12868	0.469274	0.561587	0.314326	0	1.24594	0.508689	0.444811	0.43003	0.699339	0.421022	3774
AC114490.2	1.82174	2.87124	1.27433	0	0.767326	0.53836	2.15119	2.34708	1.46994	0.452344	1.46178	0.895149	3099
AC114490.3	1.66578	1.58341	0.969219	1.07668	1.45449	0.959591	1.89071	1.42056	1.51201	0.651086	1.40377	1.74892	3163
AC114495.2	16.6054	19.5535	10.7653	14.743	22.0258	23.2532	25.1915	28.5143	36.8425	29.5917	31.9353	34.3305	437
AC114728.1	0	0	0	0	0	0	1.41336	0	0	0	0	0	483
AC114737.2	0	0	0	5.71558	0	10.8457	0	0	0	0	8.59314	0	173
AC114755.1	0	0	0	0	0	0.320445	0	0	0	0	0	0	868
AC114801.1	0	0	0	0	1.25887	0	1.19013	0	0	5.11605	0	0	297
AC114812.3	2.3467	1.37011	2.02081	2.31391	2.45631	4.55402	7.06872	2.59309	3.95019	3.0535	2.73164	0.849048	730
AC114812.4	0	0	0	0	0	0	0	0	0	0	0.861955	0	757
AC114936.1	18.144	22.6795	19.8215	11.5639	23.9875	41.6728	13.0108	49.4875	27.13	29.8846	26.9256	23.9193	17270
AC114947.1	16.1378	20.0471	16.9023	20.1565	23.4691	18.4233	27.626	5.61952	16.3219	26.3671	18.4055	21.3061	864
AC114982.2	0	0	0	0	0	0	0	0	0	0	0	1.59794	358
AC115115.1	0	0	0	3.25896	0	0	0	0	0	0	0	0	248
AC115223.1	0.263762	0.640658	0.225446	0.600144	0.274841	0	1.30817	0.674195	0.309756	1.19515	0.951645	0.336089	870
AC115621.1	0	0	0	0	0.276771	0.325785	0	0	0	0	0	0	858
AC116036.1	2.61285	0	0	2.91412	0	0	2.59424	0	0	0	0	0	367
AC116050.1	2.03916	8.69167	7.60732	4.48447	9.92561	4.67395	4.91163	2.41656	0.783965	0.569738	6.17805	3.05449	7164
AC116353.1	1.8413	0	0	0	0	0	0	0	0	0	0	0	316
AC116353.5	0	0	1.46014	1.02963	0.133043	0	0	3.7236	0	0	0.743008	0	1699
AC116359.1	0	0	0	0	0	0	0	0	0	0.289281	0	0	1099
AC116366.3	2.52617	3.50462	2.13009	2.24224	4.44347	1.9943	5.81882	4.69614	5.33884	4.90977	4.46647	4.3248	39465
AC116533.1	136.512	166.029	140.294	95.9897	158.898	67.9902	49.1965	0	29.6624	0	75.5051	0	321
AC116553.1	2.3103	1.23589	1.91608	1.73782	1.56326	1.86935	3.06623	0	0.883582	2.282	4.05075	4.63152	463
AC116562.1	0	0.247397	0	0	0.634147	0	0.151929	0	0	1.37891	0	0.384354	781
AC116562.4	2.26484	1.89019	1.44485	2.07454	3.2526	2.2679	2.26112	2.01558	2.27395	2.40741	3.10007	2.31972	2276
AC117382.1	18.874	7.99264	19.0534	13.4978	11.9306	19.4581	17.3739	12.1011	15.0107	16.9711	8.25401	13.1602	730
AC117498.3	0	0.506766	0.527847	0	0	0	0	0	0	0	0.556067	0	511
AC117529.1	48.069	38.0715	39.2684	41.0074	44.0442	41.4803	43.0562	38.9438	46.9036	49.0818	45.0278	45.5137	2023
AC117529.2	1.33808	1.56954	1.43555	0.715765	1.60872	0.828028	1.81365	1.0633	1.53887	0.272662	0.903596	1.49597	2068
AC118282.2	0	0	0	0	0	0	0	1.53963	0	0	0	0	374
AC118282.3	0	0	0	0	0	0	0	1.36208	0	0	0	0	556
AC118459.2	8.53241	12.3628	7.03909	9.42319	10.692	6.3489	11.3002	8.80328	9.72084	10.7884	10.1265	13.3152	1296
AC118465.1	0	0.127737	0	0	0	0	0	0	0.184481	0	0	0	1271
AC118549.1	65.8431	72.4166	72.6386	78.1118	57.8943	77.3552	57.3454	53.8739	63.0932	65.3417	68.081	59.9191	49500
AC118553.2	10.9278	6.32225	6.36149	7.09133	10.0572	5.27112	8.36103	8.61548	13.9459	9.16778	10.2948	10.8794	22225
AC118758.1	0.519065	2.1059	0	0	0	0	1.26885	2.19914	0	0.780262	0.463713	0	564
AC119044.1	5.75725	2.0601	2.93182	8.7567	7.13669	3.14457	5.20077	2.59884	0	0	0	0	808
AC119396.1	0.967551	0.895758	0.315588	0.281214	0.385069	0.150364	0.366121	0.157191	0.431366	2.04158	0.111111	0	1558
AC119674.2	0	0	0	0.192674	0	0	0	0	0	0	0	0	879
AC119676.1	34.6813	52.1126	2.13519	197.061	80.3503	64.356	138.678	32.3849	0	183.905	63.5607	40.1489	81
AC119751.2	0	0	0	0	0	0	0	0	4.00953	0	0	0	210
AC119751.5	0.308837	0.252652	0.532676	0	0.971421	0	0.620562	0.398543	1.09298	0.938873	0.560238	0	770
AC119751.6	0	0	0	0	0	0	0	0	0	6.17845	0	0	186
AC120036.1	1.18769	0.744842	0.344101	1.35269	0.418897	2.11966	0.669724	0.338978	0.929135	1.81009	1.34569	0	1474
AC120114.5	0	0	3.61811	2.8488	0	0	0	4.2062	0	1.60129	2.50414	0	556
AC121251.1	2.88244	4.44916	0	3.31482	0	0	0	0	0	0	0	0	249
AC121334.1	0	0	0	0	0	0	0	0	0	0	0.263834	0	802
AC121334.2	0	1.92663	0	2.83927	0	0	0	0	0	0	0	0	271
AC121758.1	2.79525	2.63833	1.68834	2.26322	2.20716	2.66692	2.20457	2.73611	2.23783	3.0002	2.37877	1.41067	3942
AC122714.1	0	0	1.29971	0	0	0	0	0	0	0	0	0	459
AC122718.1	14.741	7.51299	28.1195	7.83777	9.44335	0	14.3885	8.08433	14.3973	11.9702	8.89972	6.05921	744
AC122718.2	73.893	59.2957	56.5047	64.2745	43.9766	53.2938	60.1197	53.7529	53.5286	66.0894	55.5397	65.3181	591
AC123767.1	0	0	0	0	2.31549	0	0	0	0	0	0	0	1439
AC123788.2	0	0	0	0	0	0	0	2.68544	0	0	0	0	283
AC124242.2	0	0.660895	0.439621	0.956692	0.203227	0.253294	1.24674	0	0.238637	0.323034	0.556496	0.268975	1119
AC124312.1	5.30716	11.302	3.71062	4.41754	7.27231	5.36351	6.77714	7.23002	7.92141	9.49435	9.2451	7.81661	2650
AC124856.1	0	0	0.213984	0	0	0	0	0.320026	0	0	0	0	896
AC124944.3	237.507	306.672	500.46	144.404	236.511	228.21	97.7736	73.4952	273.94	103.349	157.872	184.3	5216
AC124947.2	0.62103	0.311129	1.16755	0.220804	0.214747	0.455879	0.751878	0.264352	0	0.603806	0.175639	0.244682	1133
AC125232.1	19.9275	21.6119	12.7379	13.5118	17.9996	15.7567	13.7558	23.7921	14.6922	14.6776	20.4286	13.8938	1408
AC125604.1	4.48405	2.76381	0.62049	1.23494	1.13568	6.99884	2.50137	1.37283	1.67312	4.30298	1.7206	9.41093	707
AC125611.2	0.407524	2.35625	0	1.40152	3.39586	0	0.408507	1.04762	0.478507	0.616335	2.56966	0	647
AC125612.1	38.0438	49.4363	37.3115	43.8162	35.1236	39.8157	24.3529	27.2288	12.3159	44.3262	28.1768	18.5224	377
AC125807.1	0.446392	0	0	0	0	0	0	0	0	0	0	0	614
AC126177.7	0	0	2.94084	0	0	0.927971	1.14776	0.484273	0.442493	0	0	1.4228	679
AC126182.1	1.39371	0	0	0	0	0	0	0	0	0	5.87052	0	357
AC126283.2	0	0	0	0	0	0	0.081963	0	0	0	0	0	2385
AC126323.1	0	0.366701	0	0	0	0	0	0	0	0	0	0	611
AC126389.1	30.889	28.9004	12.1151	22.2983	10.4155	13.1602	22.1729	20.6144	25.9764	3.09001	33.756	5.01562	290
AC126603.1	0.141603	0.277386	0	0.246071	0.379028	0.352599	0.070768	0.091022	0.083227	0	0.195793	0.20029	2512
AC126755.1	217.911	173.163	124.962	196.555	228.079	138.291	170.1	145.858	114.43	173.072	149.562	126.51	32025
AC126755.2	105.061	92.2058	50.3145	96.4282	109.454	81.0944	73.1794	62.4999	61.4551	102.565	80.6503	94.0861	12176
AC126755.5	0	0	0	0	0	0	0	2.94533	0	0	0	2.91438	267
AC126755.6	0.531949	0	0	0	0	0	0	0	0	0	0	0	111
AC127032.1	0	0	0	0	0	0	0	0	0	0	0.430672	0	1069
AC127502.1	3.62941	4.76075	2.64952	2.3899	6.58759	1.7648	0.356545	1.58543	0	2.83957	3.11489	2.28368	6008
AC127502.3	0	0	0.576752	0.192674	0.175766	0.618643	0.167433	0	0	0	0	0.214275	1206
AC127537.2	0	0	0.993322	1.38623	1.2254	0	0	0	0	0	0	1.44155	375
AC127537.3	0	0	0.706258	0	0	0	0	2.06558	0	0	0	0	384
AC129492.3	13.9663	5.61982	18.9409	18.6963	14.1517	25.8348	12.7197	10.3808	27.4149	9.04653	16.3992	27.5159	460
AC129492.5	0	0	0	0	3.5505	0	0	0	0	2.62238	0	2.11612	315
AC130464.1	0	0	0	0	0	0	0	0	0	0	0.697658	0	1500
AC130472.1	0	0	0	0	0	0	0	0	2.08969	0	0	0	309
AC130689.1	0	0.811464	0	0	0	0	0	0	0	0	0	0	408
AC130709.1	0	0	0	0	0	0	0	0	0	0.252714	0	0	1212
AC131056.2	1.15875	0.450136	0	0	0	0	9.34504	3.69689	8.2139	7.3937	1.53938	7.2236	637
AC131160.1	0	0	0	0	1.52579	0	0	1.3573	0	0	0	0	3058
AC131206.1	0	0	0	0	0	0	0	0	0	0.252978	0	0	1211
AC131235.1	0	0	0	0	0	0.412444	0	0	0.393362	0.506785	0.302254	0	732
AC131281.1	35.4502	22.3847	14.1887	0	10.9509	11.8385	5.26689	13.35	6.19288	15.2214	15.9443	6.23235	164
AC131281.2	0	17.9807	0	0	3.75513	0	0	0	0	0	0	0	145
AC131392.1	9.82965	10.0732	9.47416	8.25807	7.17099	17.0587	10.1805	9.44233	10.319	8.69051	9.06056	11.3989	633
AC131392.2	0.04825	0	0	0.089855	0	0.047972	0	0	0	0	0	0.050358	4332
AC132008.1	0	1.74632	0	0	0	0	0	0	0	0	1.82123	0	286
AC132008.2	42.8951	51.0164	58.4958	31.1224	49.1012	47.0842	48.409	57.9653	47.1227	40.5924	63.5506	49.2869	6692
AC132825.4	0.370522	0.649501	0.525458	0.702645	0.444574	0.519488	0.515011	1.2074	0.497117	0.570816	1.02651	0.968849	3644
AC132942.1	0	0.566563	0	0.796571	0	0.8566	0	0.891554	0.811517	0	0	0	483
AC133041.1	0	12.5675	16.8831	18.4036	18.5946	13.2428	7.90771	4.52474	0	32.9285	9.72721	4.40968	201
AC133435.1	2.502	3.24563	0.4252	1.71086	1.03451	1.83861	1.9983	3.19547	1.75182	0.751543	2.68392	1.86098	576
AC133473.1	4.14383	11.2149	4.87642	18.567	11.8003	9.9121	12.4677	7.32968	31.2156	20.3933	8.40815	4.71928	299
AC133539.2	0	0	0	0	0	0	0	0.955584	0	0	0	0	467
AC133548.2	0.27799	0.829115	0.516913	0.758334	0.519402	0.510351	0.598463	1.2114	0.876432	0.916806	0.821619	0.436095	2605
AC133551.1	0	0	0	0.118118	0	0	0	0	0	0	0	0	1806
AC133552.1	0.504014	0.346777	0.331066	0.394877	0.093493	0.05383	0.38032	0.055566	0.303904	0.717717	0.194218	0.165324	4007
AC133552.2	1.01857	2.8575	1.71056	6.88747	0.645077	4.31684	3.07729	0	6.45981	3.02475	2.24809	2.49612	2064
AC133552.3	0	0	0	0	0.103654	0	0	0	0	0	0	0	1869
AC133552.4	0	0	0	0	0	0	0	0	0	0.574027	0	0	676
AC133555.2	0	1.67777	0	0	0	0	0	0	0	0	0	0	292
AC133555.3	0.684264	0	0	0.063806	0.18214	3.92783	0	0	0	0.084086	1.63417	0	5079
AC133561.1	0	0	0.190297	0	0	0	0	0	0	0	0	0	2415
AC133963.1	0	0	0.096249	0	0	0	0	0	0	0	0	0	1679
AC133965.1	0	0	0	0	3.62969	6.14767	2.87172	0	6.10249	0	0	0	354
AC134050.1	0	0	0	0	0	0.579186	0	0	0.276619	0.356653	0	0.301843	933
AC134349.2	3.82727	3.57638	5.10886	2.19399	1.3996	4.94237	3.99973	0	3.50911	3.6243	4.21827	2.41821	910
AC134669.1	1.33787	4.61048	5.74744	7.04479	3.60769	4.02751	11.0589	7.14712	4.95044	10.7059	2.60849	9.61883	4032
AC134878.2	0	0	0.271508	0	0	1.16477	0.157607	0	0.556736	0	0.143262	0	1265
AC135050.2	2.61509	2.91516	0.646198	1.38874	1.3872	0.030152	0	4.36193	0	0	1.02256	0.313418	7086
AC135068.2	0	1.12481	0.566961	0	0	0	0	0	0	0	2.40615	0	353
AC135068.6	0	0	0	0	0.453031	0	0	0	0	0	0	0	622
AC135068.9	35.306	27.7817	64.404	66.0802	37.2749	25.4345	33.6621	8.62119	23.4053	36.4648	8.31974	30.9374	355
AC135178.2	0	0	0.163077	0	0.162551	0	0	0	0.181454	0	0	0	3087
AC135279.1	0	0	0	0	0	0	0	0	0.74656	0	0	0	504
AC135506.1	0.611775	1.17543	0.887617	1.66115	0.541738	0.38053	0.308802	0.530473	0.849226	0.313249	0.562778	0.5299	1799
AC135507.2	0	0	0	2.15929	0	0	0	0	0	0	1.57905	0	309
AC135586.1	0	0	0	0	0	0	0	0	0	0	0.449506	0	574
AC135586.2	0	0.506334	0	0	0	0	0.608842	0	0	0	0	0	567
AC135626.1	20.3054	25.3915	27.5304	36.7307	40.0305	19.2157	16.6736	22.1487	15.0803	15.5895	18.4245	13.6522	435
AC135721.1	12.6925	9.54841	0	4.60746	9.77032	12.306	8.25195	9.71252	11.076	2.89428	5.01319	9.37377	300
AC135721.2	26.5781	46.7064	80.537	20.1648	48.6061	22.3542	27.0931	23.3853	61.4203	55.3317	45.7519	59.7814	63
AC135731.1	0	7e-06	0	0	0	0	0	0	0	0	0	0	2548
AC135977.1	0	3.62801	0	0	0	3.99077	0.201348	6.61209	0	1.7899	0.007963	0	959
AC135983.2	18.8523	24.428	18.6486	28.5483	20.9289	11.1468	1.80812	9.60626	2.71146	3.61542	12.5313	6.536	3140
AC135983.3	0.975946	0.623826	0	0	0	0	0	0	0	0	0.223502	0	1226
AC135983.4	0	0	0	0	0	0	0	0	0.186133	0	0	0	1262
AC135983.5	0	0	0	0	0	0	0	0	0	0	12.1559	0	144
AC136352.1	0	0.051966	0.137745	0	0	0	0.123987	0	0	0	0.282048	0	1549
AC136352.4	0	0	0.246662	0	0	0	0	0	0	0.180899	0	0.454767	1651
AC136428.4	0	0	0	0	0	0	0	0	0	0	0	0.22799	1155
AC136475.10	0	0	0	0	0	0	1.15932	0	0	0	0	0	385
AC136475.6	0	0	0	0	0	0	0	0	0	0	3.57534	0	289
AC136616.1	0	0	0	0.063937	0.058425	0	0	0	0	0	0	0	3571
AC136628.3	0	8.50013	0	0	2.08309	0	0	2.5768	0	0	0	0	290
AC136632.1	5.25706	19.4108	8.1412	4.92149	18.8279	4.09953	3.81712	20.8033	7.82604	2.87345	15.4461	6.54234	591
AC136632.2	0	0.429115	0	0	0	0	0	0	0	0	0.238289	0	861
AC136687.1	0	0	0	0.33846	0.290166	0	0	0	0.658902	0.210365	0.128993	0	1406
AC136944.3	0.539512	1.30541	0.925854	3.14826	1.12355	0.657591	1.681	1.37107	0	0.805919	0.501507	1.99069	554
AC137630.5	0	0	0.269995	0	0	0	0	0	0	0	0.283952	0	763
AC137695.2	2.86999	1.30395	3.29827	5.13966	2.3389	1.97008	2.56242	2.05678	3.00816	1.4534	3.17934	2.42733	754
AC137800.1	0	4.09342	0.85789	0.575288	1.56458	8.042	1.00863	1.9352	0	2.27558	2.25441	0.625899	573
AC137800.2	179.474	736.836	141.429	164.163	342.428	180.388	135.902	499.333	76.3994	60.9563	526.389	84.0414	120
AC137834.1	0.381481	0.445461	0	0	0.23436	0	0.223651	0	0	0	0	0	2107
AC137936.2	0	0.356827	0	0	0	0	0	0	0	0	0	0	620
AC138207.3	0	0	0	0	0	0	0	26.069	0	0	0	0	166
AC138207.6	0.517364	1.25949	0.879314	1.27222	1.683	0	0.5755	3.96914	0.603637	3.11115	0	0.641218	1967
AC138207.8	15.326	8.59189	17.9658	7.62051	12.6087	13.4757	9.88936	18.8096	20.2872	15.1098	28.4583	12.2366	3695
AC138356.2	2.39567	1.34286	2.66029	2.22268	0.845486	0.9551	0.415243	0	1.82141	1.75957	0.349483	0	667
AC138392.1	0	0	0.53242	0	0	0.004766	0	0	0	0	0	0	921
AC138393.1	40.9954	29.8039	39.8983	35.2523	38.1551	23.6757	42.0909	26.5293	30.4787	52.5861	24.5287	34.3472	3744
AC138409.1	0	0.116197	0	0	0.150229	0	0.047464	0	0	0	0	0.122768	3598
AC138409.2	20.7563	27.2263	20.8943	31.8629	29.2861	22.9464	27.4551	36.0922	23.3258	21.1721	25.0222	31.0458	20004
AC138649.3	0	0	0	0	2.60018	0	0	0	0	0	0	0	254
AC138696.1	0	0.257383	0	0	0	0	0	0.161757	0	0	0	0.912724	2897
AC138749.6	5.09429	3.99641	3.7525	2.7442	5.29484	2.9463	4.86542	4.9763	3.17456	2.51937	4.63447	2.78481	1023
AC138761.2	6.24838	1.27156	4.09676	0	6.17804	0	0	1.8646	0	0	1.58542	0	334
AC138761.4	0	2.69754	0	0	0	0	0	0	0	0	0	0	325
AC138811.2	0	0	0	0	0	19.1832	5.77502	0	0	0	0	4.70129	764
AC138866.2	5.40991	2.68568	0.767641	0	1.6875	0	0	1.56131	1.68095	0	0	0	584
AC138894.1	0.000499	0.675878	1.92088	0	0	3.60093	1.23914	2.56747	0.670975	2.818	0.176026	1.01946	19768
AC138894.3	0	0	0	0	0	0	0	0.541662	0	0	0	0	634
AC138904.2	0.603743	0	0	0	0	0	0	0	0	0	0	0	107
AC138907.5	4.94748	0	3.912	8.40056	2.31549	0	5.00315	2.8456	5.26273	3.45146	3.93905	0	273
AC138932.1	88.8888	62.2313	30.5372	50.0999	46.3668	21.9712	53.2802	70.7849	29.2364	39.1647	67.0834	39.0335	13660
AC138932.3	0.095553	0.240863	0	0.350222	0.213751	0	0.395211	0	0	0.293657	0.27113	0	1902
AC138932.4	0.205	0	0	0	0	0	0	0	0	0	0	0	109
AC138951.1	0.064657	0	0	0	0.117548	0	0	0	0	0	0.1789	0	2685
AC138969.1	182.15	144.15	67.9982	186.763	190.691	238.883	154.976	127.354	71.8924	180.949	136.949	144.379	4568
AC138969.2	0.92278	1.51232	0.591362	0.468876	1.93019	1.79916	0.761366	1.32027	0.791556	1.15147	1.73525	0.821714	9932
AC139103.1	0	0.502895	0	0	0	0	0	0	0	0	0	0	1030
AC139256.1	3.38296	5.58398	4.50258	2.81461	4.07156	4.51042	2.37168	2.78197	3.69254	2.16738	2.62995	2.71184	5196
AC139426.1	0	0.05696	0	0	0	0	0	0	0	0	0	0	2529
AC139451.1	0	0	0	1.86144	0	0	0	0	0	0	0	0	330
AC139491.5	2.45417	8.13095	1.54445	2.69265	5.23842	4.84753	3.21978	2.43335	4.08589	1.84992	4.54661	1.34575	3920
AC139491.6	0	0	0.150417	0	0.694537	0	0.087188	0	0	0	0.30038	0	1470
AC139491.7	0.667752	0.285607	0.825986	0.249055	1.42686	0.444756	0.520686	0.687363	1.07553	0.212836	0.647865	0.769064	4334
AC139494.1	26.6451	32.9747	24.6475	23.1336	33.5018	59.5637	28.6339	33.1812	38.0849	26.5327	32.8228	33.8275	1233
AC139495.2	0.331969	0	0.470115	0	0	0	0.191515	0	0.225371	0	0	0.244582	1087
AC139495.3	0	0	0.037605	0	0	0.046767	0	0.146749	0	0.231286	0.034666	0.049096	4437
AC139530.2	0	0	0	0	0	0	0	0	0	0	0	0.397782	1922
AC139677.1	1.07303	0.908382	0.762501	0.604105	0.818653	1.01448	3.03868	2.20221	1.40742	0	1.05583	1.18892	11568
AC139677.2	19.5419	8.57689	14.2559	20.5071	14.5036	16.8424	18.3483	13.9179	11.2348	24.4792	20.0598	18.3889	2394
AC139677.3	0.179741	0	0	1.92127	3.08235	0.614777	1.40484	0.995176	0	0.649093	3.86351	0.121257	994
AC139677.4	9.28968	7.92666	9.82846	6.50204	6.19138	5.87754	7.70198	5.88998	5.98373	9.71946	6.08857	4.59955	1290
AC139677.6	0.257256	0	0.335752	0.672874	0.409048	0	0.390102	0.250965	0	0	0.428763	0	1072
AC139769.1	1.56146	2.81872	2.48924	3.86422	2.21181	3.21103	4.86279	4.76506	3.41694	1.4941	3.12391	3.56944	4004
AC139769.3	0	0	0	0	0	0	0	0	5.52132	0	0	0	175
AC139783.1	0	0.30566	0	0	0	0	0	0	0	0	0	0	681
AC139795.1	22.6573	19.6541	19.8028	24.5254	20.6677	15.5765	13.4585	13.5437	13.1958	15.2306	14.8078	14.7284	2514
AC140113.1	0	4.25699	0	5.91964	0	0	0	0	0	0	0	0	169
AC140113.3	0	6.3914	0	0	0	0	4.00763	0	0	0	3.30183	0	199
AC140134.1	0.944653	0.280183	0	0	0	0.313349	0	0	0.150095	0	0	0	3544
AC140479.3	0.181514	0	0	0.210379	0.575619	0.675682	0	0	0	0	0	0	1126
AC140479.4	0	0	0	0.327737	0	0	0.571369	0.367088	0	0.432526	0	0.361924	463
AC140658.4	0	0	1.14102	0	0	0	0	0	0	0	0	0	352
AC140725.2	22.2087	0	0	0	0	28.441	0	0	0	0	0	0	51
AC141557.1	6.41138	7.63316	10.3436	9.56745	12.6559	38.6133	19.1009	13.2811	14.3171	10.8958	20.9633	30.0625	400
AC141586.1	156.884	128.309	113.57	190.204	149.493	242.625	171.229	103.604	107.181	197.565	124.228	190.416	8244
AC142086.5	0.356597	0	0	0	0	0	0	0	0	0.270362	0	0	702
AC142086.6	0	0	0	0	0	0	0	0	0	0	0	0.541758	1765
AC142381.4	0.356597	0	0.306676	0.409778	0	0	0	0.459306	0.839509	0.270362	0	0	702
AC142391.1	0.211988	0	0.183636	0	0.894552	0	0.426886	0	1.00432	0	1.06194	0	1002
AC142525.4	21.614	0	0	0	0	0	0	0	0	0	0	0	75
AC144530.1	0	0	0	0	0	0	0	0	0.623994	0	0	0	555
AC145138.1	0.826565	0.884324	0.672912	1.83499	0.406494	0	0.940415	0	0.763056	1.47814	0.625928	1.27877	2851
AC145212.1	0.485267	1.26007	1.23222	2.52042	1.13169	5.07632	1.38286	0.71882	1.37572	1.66757	0.948931	1.65264	2179
AC145285.1	7.81613	8.30543	6.26082	4.83459	10.0513	11.2257	6.33822	3.82726	3.89356	3.43224	8.02635	8.74665	694
AC145285.4	0	0	1.07968	1.51362	0	0	0	0	0	0	0	0	361
AC145285.5	0	0	0	0	0	0	0	8.6e-05	0	0	0	0	637
AC145423.1	0	0	0	0	3.10537	0	0	0	0	0	0	0	336
AC146335.1	0	1.86365	0	0	3.00068	7.96612	2.21476	0	10.9338	0	0	7.59322	584
AC146335.2	0	0	0	0	0	0	0	1.30156	0.635073	0	0.200108	0	2850
AC146507.2	0.726047	5.25281	1.20941	0.82057	0.73917	8.82542	3.61538	1.83644	5.84834	0	6.386	4.38802	476
AC146944.1	0	21.4221	8.975	1.67885	11.4903	4.10028	11.7546	11.5577	20.6337	12.9544	23.549	10.1692	418
AC146944.2	12.2121	13.7385	13.0496	15.3492	16.4663	25.0958	17.2424	13.9557	18.2009	14.1564	20.1108	16.6925	1073
AC146944.3	4.02912	0	1.14476	0	0	1.70701	0	0	0	0	0	0	371
AC146949.1	12.6428	0	0	0	0	0	0	0	0	0	0	0	423
AC147055.2	0.942044	0	0	0	0	0	0	1.20736	0	0	0	0	595
AC147876.1	0	0	0	0	0	0	0	2.11836	0	0	0	0	322
AC152007.1	0	0	0	0	0	0	0	0	0	0	2.68745	0	224
AC183084.1	9.93494	6.70762	6.72405	3.81691	7.2163	9.61632	4.25476	3.88244	4.70253	5.97539	2.31705	9.39193	1419
AC208188.1	0	1.84033	0	0	0	0	0	0	0	10.0229	0	0	278
AC209154.1	0	0	0	0	1.54293	0	0	0	0	0	1.32637	0	337
AC210544.1	5.90422	1.54073	0	0	0	0	0	0	0	0	0	0	372
AC211429.1	6.78505	5.54446	4.20373	9.95495	12.2011	1.80853	5.65202	0.967843	5.45942	1.07577	8.49256	8.57568	523
AC211476.1	0	0	0	0.424883	0	0	0	0	0	0	0	0	468
AC211476.3	1.91349	4.70899	7.98994	5.80068	7.59319	9.86402	8.37563	2.79969	5.49863	4.67536	8.28189	3.81697	715
AC211485.1	2.10824	1.83256	3.07087	4.06441	1.78032	0.342088	2.37001	1.53417	3.30734	3.94105	3.3858	2.96074	1107
AC211486.1	0.436882	0	0	0.424883	0.69108	0	0.219909	0	0	0	0.19934	0	1960
AC211486.3	1.85205	2.42251	4.40464	0	3.78564	2.38653	7.51711	7.1085	1.43709	1.6948	0.2612	2.90454	621
AC213203.1	0	0	0	0	0	0	0.277193	0	0	0	0	0	831
AC215219.1	3.41859	4.00436	3.09926	3.48273	3.40881	4.06571	4.0043	4.24245	3.71509	5.44179	5.06685	4.10909	1817
AC216130.2	0	1.16306	0.406646	1.63501	0	0.585647	0.477141	1.22166	0.558153	2.87345	0.856133	0.593801	591
AC217769.1	0.000256	0.000669	3.17342	9.8e-05	0.001068	0.000408	0.000152	0.000589	0.000784	0.00029	0.000532	8.00623	472
AC226007.1	0	0	0.061588	0	0	0	0	0	0	0	0	0	1368
AC226154.2	0.10416	0	0	0	0	0	0.328357	0	0.24872	0.161978	0	0.679547	1827
AC226593.1	0	0	4.65545	0	0	0	0	0	3.06231	0	0	0	642
AC229888.1	10.0754	9.25832	4.79802	12.2034	10.9954	8.74996	2.15043	6.37321	4.97104	10.6959	8.23278	5.22305	478
AC231533.2	0	0.805442	0	0.253412	0.722314	0.832064	0.441041	0.283638	0	0	0	0	1000
AC231657.2	2.77881	0	0	9.53893	2.58386	0	2.82	0	2.94891	0	4.39553	6.2894	255
AC233280.13	0	0	0	0	0	0	0	0	0.230082	0	0	0	1070
AC233280.19	0	0	0	0	0	0	0	0	0	0	6.56554	0	136
AC233282.1	20.8455	40.9043	29.4407	19.9033	34.8007	21.4559	18.8693	21.7357	16.3945	8.52101	23.7086	18.8402	347
AC233282.2	0	0	0	1.69167	0	5.47244	0	1.84558	0	0	0	0	344
AC233699.6	1.12947	0.477772	2.90178	0	1.31195	0	0.969775	0	2.77795	2.03024	1.05597	0.61468	1168
AC233702.6	7.97448	22.7297	20.912	7.39423	24.7073	48.4285	5.24535	21.7684	34.7632	8.6725	23.9705	53.379	924
AC233723.1	0.522495	1.27172	0.932822	0	0	0	0	0	0.609403	0	0.93332	1.29431	772
AC233724.15	0	0	0	0	0	0	0	0	0	0.255653	0	0	1201
AC233724.2	7.52177	5.77989	1.98385	0	7.03057	0	5.07287	2.87817	2.66469	0	7.97179	2.8408	271
AC233968.1	5.67723	0.000153	0	0	1.46307	2.77305	2.86198	0	7.56912	2e-06	0	0	1300
AC233981.1	0	0	0	0	0	0	0	0	0	0	0	0.934266	461
AC233992.2	0	0	0	0	0	0	0	0	0.698543	0	0.431872	0.46432	1596
AC234301.1	2.93893	0	0	0	0	0	0	0	0	0	0	0	349
AC234301.3	3.08666	0	0	0	0	0	0	0	0	2.05135	0	0	353
AC234635.2	1.5191	0	0	0	2.95399	3.64829	1.51053	0	0	0	2.77442	0	344
AC234635.3	17.6316	14.6098	17.4589	24.0031	13.6694	18.3123	15.1166	17.9813	14.7909	15.3744	14.7674	16.4789	455
AC234644.1	1.28187	4.04497	0	4.2895	5.04748	0	7.63526	12.6104	2.85224	1.84834	0	0	370
AC234772.1	0	0	0.201108	0	0	0	0	0	0	0	0	0	937
AC234775.1	0	1.25513	0	0	0	0	0	0.989588	0	0	0	0	670
AC234775.2	0	0	0	0	0.11086	0	0	0	0	0	0	0	1792
AC234781.5	0	0	0	0	0	0	0	0	7.48081	0	1.00778	2.43238	271
AC234782.1	2.62618	1.76167	1.85907	1.37961	1.50864	0.591452	2.16209	2.16239	1.69475	0.36417	2.17568	0.91661	919
AC234782.2	1.78383	0	0.731396	0	0	0	0	1.11836	0	0	0.775093	0	433
AC234782.3	0.798239	0.327621	0.172965	0.462166	1.47489	0.742422	0.602967	0.775748	1.1824	0.304991	0.911696	0.51294	1048
AC234783.1	1.3333	4.83521	1.11693	1.51049	0.681528	8.12147	0.664551	3.38277	0	0	1.1777	1.62236	496
AC236040.3	0	0.637831	2.63368	0	3.87066	4.18158	2.03624	0	0.911505	0	1.67129	2.2913	456
AC239799.1	7.48865	3.71305	5.50083	7.01592	6.89489	8.60701	6.89051	5.59641	5.00658	4.81828	5.09451	5.48017	3411
AC239800.4	4.23278	14.7122	6.63877	35.5895	10.0283	5.05757	44.5991	54.7242	11.3628	29.703	22.2688	7.22397	296
AC239809.2	0	0	1.03287	0	0	0	0	1.56031	0	0	0	0	517
AC239859.2	0	0	0	2.02569	3.48319	4.35291	3.62418	0	0	0	1.49356	2.07425	318
AC239859.6	0	0	2.80009	0	0	0	0	0	0	0	0	0	213
AC239860.1	0	0	0	0	0	0	0	0	0.184663	0.476541	0	0	1270
AC240274.1	0.151351	0.149773	0	0.349075	0.309395	0.172846	0	0.199635	0.50193	0	0.230976	0.164055	14912
AC240508.1	11.3706	9.93771	12.9179	13.7261	12.6981	9.11854	13.2734	10.6537	11.404	10.0548	11.8297	10.819	828
AC241377.4	0	0	0	0	0	0	0	0	0	0	0	0.164748	870
AC241401.1	4.63094	2.97209	5.97598	1.7167	4.38857	2.45441	4.5081	2.08625	2.30627	5.25859	2.41279	1.97926	3162
AC241409.2	0.116314	0	0	0	0	0	0	0.187739	0	0.183902	0.146535	0	1632
AC241520.1	7.49519	5.07779	3.41244	4.12514	7.12787	3.71937	2.4541	4.61537	5.33182	5.44458	2.74167	5.54628	1099
AC241556.3	5.43633	4.80242	0.201332	3.87499	1.62672	1.05814	4.73328	3.94343	1.65992	0	0	2.73351	669
AC241584.1	0	0.789819	0.556251	0.185831	0.171309	0	0.96877	0.207848	0.760417	0.24528	0.293481	0.206741	1241
AC241585.2	46.4896	60.1126	43.08	34.3513	63.8526	35.6062	91.3277	91.639	99.875	60.8112	94.91	61.476	20763
AC241585.4	0	0	0	0.424973	0	0	0	0	0	0	0	0	686
AC241640.1	27.3101	11.096	0	40.6076	19.5507	51.075	42.4533	18.8956	5.48745	35.1059	13.5804	26.5235	1584
AC241640.2	5.85987	0	7.01137	2.62253	0.778631	5.87749	7.23177	0	7.72875	8.48109	0	4.81981	954
AC241640.4	0	0	0	0	0	0	0	4.21992	0	0	0	0	588
AC241952.1	3.43269	4.93706	2.44033	1.45403	2.00108	0.412391	5.01186	5.8471	5.51201	4.63012	5.56133	3.21648	13794
AC242308.2	2.08443	1.55787	1.59944	1.65254	1.61074	4.698	0	0	1.41283	1.93963	3.8485	1.83089	921
AC242376.2	3.53639	6.00322	3.49466	1.45869	2.71181	0.938265	1.52456	3.59336	4.27852	1.54014	2.75978	2.90503	883
AC242426.1	0	0	0	0	0.473744	0	0	0	0	0	0	0	960
AC242842.2	0	1.46523	0	0	0	0	23.8548	0	0	0	0	0	143
AC242843.1	0	0	0	2.10325	0	0	0	0	0	0	0	1.22881	573
AC243312.1	7.32336	0	3.85675	5.52258	0	0	7.40229	5.62621	5.1973	0	11.6784	22.1535	275
AC243547.3	2.79672	0.573343	3.42891	1.88602	0.982189	0.577475	0.51903	3.04281	1.93063	2.13362	1.09283	2.38762	1870
AC243657.3	0.123903	0	0	0.143134	0	0	0	0	0	0	0	0	895
AC243725.1	0	0	0	0	0	0	0	1.13851	0	1.34622	0	0	436
AC243733.1	5.08233	4.46212	4.83762	3.39644	6.35645	6.45526	5.75854	11.0186	5.56043	6.47216	9.57899	7.89844	1494
AC243756.1	0	0	0	0	0	0	0	0	0	0.596623	0	0	660
AC243772.3	0	0	0.106921	0	0	0	0.124047	0.159771	0	0	0	0	768
AC243772.4	0.151413	0.151756	0	0	0.152874	0.268181	0	0.029425	0	0.432395	0.263024	0.201271	2536
AC243791.2	18.733	15.992	12.2302	29.6312	19.2192	27.2485	23.1236	14.3421	14.43	22.0299	15.4818	15.8269	5038
AC243807.2	0	0	0	0	0.738622	0	0	0	0	0	0	0	546
AC243837.1	1.32626	0	0	0.490816	0	0.527484	0.341596	0.558701	0	0	0	1.02072	930
AC243837.2	0.63694	0.673534	0.503934	0.613193	1.26909	0	0.534894	0.985517	0	1.16546	0.24241	0.64447	2331
AC243837.3	0	0	0	0	0	0	0	0.231728	0	0.868547	0	0	294
AC243899.1	0	0	0	0	0	0.24747	0	0	0	0	0	0	1048
AC243899.2	0	0.566563	0	0	0	0	0.701562	0	0	0	0.62032	0	483
AC243922.2	0	0	0	0	0	0	0	0	0	0	0.369683	0	669
AC243949.1	0.054718	0.259933	0	0.132523	0.038409	0.19068	0.044037	0.178518	0	0	0	0	5199
AC243951.1	0	0	0	0.103561	0	0	0	0	0	0	0	0.131796	1807
AC243960.6	0	0.265709	0	0	0	0	0.654208	0	0	0	0	0	747
AC243972.2	0	0.353029	0	0	0	0	0	0	0	0	0.196373	0	991
AC243972.3	3.89871	19.3461	0	0	7.63546	0	8.07349	4.64448	0	0	6.66264	0	198
AC244033.1	0	0	0	0.297904	0	0	0	0	0	0	0	0	870
AC244034.1	0.592909	1.69666	0	0.68323	1.86653	0.733425	1.191	1.52939	0.699437	2.70657	0.806555	1.50739	792
AC244097.1	0	0	0	0.19028	0	0	0	0.212612	0.194517	0	0	0	1216
AC244131.3	0	0	0	0	0	0.29439	0	0	0	0	0	0	922
AC244154.1	1.60322	11.4527	7.36948	13.4986	6.57645	11.5042	7.71076	7.93367	4.51145	5.94007	12.799	6.93262	1555
AC244197.3	48.0009	42.7308	35.2052	44.966	50.8526	49.7675	68.0018	56.2033	55.5294	43.8926	46.9756	46.3261	10540
AC244216.3	0.015772	0.014986	8.55782	0.003791	0.014551	0.005874	0.01324	0.020285	4.34738	0.013975	0.010726	0.007541	816
AC244260.1	0	0.214779	0.405744	0	0.782967	0	0	0	0.000167	0	0.605309	0	2807
AC244452.1	0	0	0	0	0	0	6.52821	0	0	0	0	8.26074	141
AC244452.3	80.1851	31.3684	26.8934	46.3093	25.0107	19.0489	62.1769	56.6374	21.0304	58.7848	28.3932	38.6269	283
AC244489.1	2.7026	5.07548	1.59475	0	4.37555	0	1.31309	3.20383	1.51954	2.90642	4.6589	0	1547
AC244489.2	0	0	0	0	0	0	0	0	0	0	0	1.88826	1131
AC244502.2	0	0	0	0	0	0	0	0	0.31474	0	0	0	851
AC244517.3	0.483453	0.26489	0.559661	0.373939	0.511726	0.600274	1.13718	0	0.650542	1.23391	0.147637	0.207994	1235
AC244636.2	1.37857	1.29337	1.46253	1.56787	1.44745	0.969727	1.50374	0.878384	0.958621	0.879101	1.13392	0.433723	1669
AC244669.1	97.2529	108.13	87.2661	64.4346	92.0362	69.7526	126.907	124.322	93.8984	111.091	95.9573	78.1602	2860
AC244669.2	0	0.261522	0	0	0	0	1.19504	2.47937	0.361043	0	0	0.353926	853
AC245033.1	0.136958	0	0	0	0	0	0	0	0	0	0	0	2012
AC245034.1	13.1221	2.17833	5.67891	11.7001	2.56647	13.2193	18.2459	4.89999	13.0066	5.83062	11.1591	2.99715	372
AC245036.2	0	0	0	0	0	0	2.26644	0	0	0	0	0	287
AC245047.1	0	0	0	0	0	0	0	0	0	0	0.233684	0	873
AC245052.2	0	0	2.68415	0	0	0	0	0	0	0	0	0	327
AC245056.4	5.67849	5.34626	0	2.29446	5.06811	2.10718	5.4245	8.07007	0	4.75225	6.19719	4.34314	813
AC245060.4	19.8291	18.5218	23.6615	17.2649	21.3059	18.2263	24.0381	19.1416	24.2032	22.1501	24.1456	27.0145	1121
AC245078.1	0	2.1936	1.37967	0	2.93676	1.33878	0.638481	0	1.67115	1.10276	1.34856	1.41098	1618
AC245078.3	16.964	15.0541	10.5803	14.008	13.6177	11.8287	11.57	13.4457	11.0776	14.4431	12.0836	9.64451	911
AC245096.1	0	0	0	0	0	0	0	0	0	0.167043	0	0	546
AC245100.2	0	0	0.097963	0.134705	0	0	0.115708	0	0	0.172582	0	0	1679
AC245100.4	0.480107	2.32049	0.942498	0.703507	0.331279	0.237259	0.771887	0.536147	1.9773	0.222485	0.854328	0.984176	5410
AC245100.9	0	5.27151	5.28386	18.6539	0	0	0	0	0	8.5594	0	14.0761	140
AC245297.1	1.24627	0	0.202296	0	0	0	3.30372	2.70843	0.653555	1.38578	1.05344	0.759374	933
AC245389.2	0	1.41218	0.51595	3.1e-05	2.22192	0	0	1.54781	0	0	0	2.5e-05	576
AC245407.1	0	0.471892	0.23083	0.176238	0	0	0.138353	0	0.163318	0	0.131826	0	1466
AC245407.3	0	1.30577	0.673138	0.918324	0.824918	0	0	0	0	0	0	3.90391	451
AC245452.2	0	0	0.065919	0	3.36065	0.140751	0	0	0	0	0	0	392
AC245505.2	0	0	0	0	0.059781	0.349387	0	0	0	0	0.05176	0	3055
AC245594.1	0.258261	0.207228	0.427968	0.857461	0	0.612768	0.248909	1.2801	0	0.392012	0.901357	0.643718	840
AC245595.2	0	0	0.121302	0	0	0	0.139453	0	0	0	0.257953	0	1144
AC245690.1	0	0.5891	0	0	0.617109	0	0	0	0	0	0	0	589
AC245690.2	0	0	0.459131	0	0	0	0	0	0	0	0	0	635
AC245748.1	0	0	0	0	0	3e-05	0	0	0	0	0	0	561
AC246785.1	0	0	0	0	0	0	0	0	0	0	0	2.97082	264
AC246785.2	6.85078	4.52649	5.76389	4.24099	1.91611	3.801	6.8345	4.75158	7.2158	2.79198	2.2078	1.5238	513
AC246785.4	0	0	0	0	0	0	0	0	0	3.15224	0	0	287
AC246787.1	0	0	0	0	0	0	0	0	0	0.649872	0	0	627
AC246795.3	0	2.44785	1.45555	0	1.77525	0	0	0	2.7742	0	0	0	315
AC254560.1	0.833431	0	0	0	0	0	0	0.718613	0	0	0	0	540
AC254562.1	5.57079	0.637831	0.658419	2.69142	2.58044	8.36316	5.09059	4.01107	2.73452	4.70922	2.50694	3.43695	456
AC254788.1	0	0	0	0	0.170689	0	0	0.635779	0	0	0	0	1188
AC254813.1	0	1.75877	0	0	0	0.050981	0	0	0	0	1.62186	0	501
AC254813.2	61.2634	67.7552	43.3186	54.2116	50.8341	47.5087	87.0764	62.9394	55.6915	54.7117	55.5125	26.5951	5139
AC254945.1	0	21.325	0	0	0	0	0	0	22.4021	0	0	0	147
AC254960.2	0	0.311913	0	0	0	0	0	0	0	0	0.223502	0	1226
AC254995.1	1.24802	0	0	0	0	0	0	0	0	0	0	0	540
AC256203.1	1.69536	0.33452	1.39644	1.53525	1.58173	0	1.35368	3.55099	1.97538	2.99272	2.88929	1.87242	4461
AC256236.2	0	0	0	0	0	0	0	0.001003	0	0	0	0	588
AC256236.3	75.0984	33.474	76.5154	50.588	25.1403	20.2607	48.2122	43.2238	45.9343	55.3988	33.1503	25.0164	6294
AC256309.2	72.8294	59.2012	42.5647	44.5746	64.9119	75.3491	38.4152	59.3865	54.3749	81.6384	55.9167	59.7537	378
AC270107.1	50.1335	63.8452	25.4632	47.5005	27.8148	13.9998	35.58	76.9567	32.247	41.3842	38.5952	29.7218	369
AC270107.9	0	0	0	0	0.048793	0	0.158395	0	0	0	0.143973	0	1260
AC270253.2	6.5423	5.95999	7.13568	10.0857	18.0703	4.27626	11.5146	0	17.5931	21.976	17.1756	0	288
AC270267.2	0	0.896387	2.75086	0	0	0	0	1.35033	1.2424	0	1.86529	5.28927	282
AC270273.4	0	0.189124	0	0.249274	0	0.267047	0.620773	0	0	0	0.262126	0	990
AC270277.1	0.215111	2.88713	0	7.22022	25.3693	8.99181	17.3917	12.6531	2.04151	2.36309	14.2057	0	303
AC270277.2	0	0	19.7113	14.2749	1.50916	6.19595	17.1481	2.39998	0	27.0196	0	13.6021	330
AC270282.1	10.8336	9.04207	6.18767	11.6705	10.46	8.95214	14.3197	14.3837	12.8604	11.8474	13.2634	10.4417	3156
AC270285.1	0	0	0	0	0	0	0	1.15072	0	0	0	0	231
AC270285.2	31.6512	47.2075	31.1146	30.0371	38.3649	36.0838	47.803	44.6804	45.9842	40.2968	53.091	42.0463	3753
AC270285.4	0	4.75779	2.22057	0	0	0	0	0	0	0	0	0	228
AC270285.6	0.405574	0	0.315085	0.421069	0.382906	0	1.10344	0.472008	0	0	0	1.38773	690
AC270286.1	0	0	0.13095	0.304365	0	0.748984	0	0.679779	0	0	0.013994	0.036995	1302
AC270289.1	0	0	0	0	0	0	0	0	0	0	0.124457	0	1418
AC270291.6	6.71737	4.87856	7.0168	1.78809	3.06856	4.24943	4.57042	12.7388	14.3394	7.81196	4.14706	1.77029	372
AC270293.1	0	0.51084	0	0	0.604918	0	0	0	0	0	0	0	528
AC270293.2	5.49719	17.6985	0	0	5.63264	14.0009	6.18838	0	0	0	19.0496	0	171
AC270301.3	0	0	0	0	0	0	0	0	0	0	1.1955	0	855
AC275401.1	65.9663	53.0954	26.4582	63.9782	90.1223	91.0058	18.5651	73.6249	34.4773	49.6539	95.2478	23.0142	171
AC275401.4	2.3308	0.896387	2.75086	0	0	0	0	1.35033	1.2424	0	1.86529	0	282
AC275401.5	3.42616	0	0	4.05494	3.24154	0	7.05903	11.8243	3.74569	14.4954	16.7237	0	219
AC275401.6	3.65566	6.46218	2.6277	1.75479	3.51436	1.50632	1.53045	3.93187	3.23488	1.38946	2.48747	2.32251	777
AC275440.1	0	0	0	0	0	0.834076	0	0	0	0	0	0.48866	666
AC275455.1	1.58459	1.10226	0.351563	0.884787	0.907106	1.64706	0.38664	0.495987	0	0.959235	0.41694	0.485405	669
AC275455.2	2.56636	7.20901	4.11899	0	8.82693	3.97851	14.537	8.17016	5.63878	14.7078	15.851	9.01285	375
AC275565.4	0	0	0	0	3.24154	0	0	0	0	0	3.61017	0	219
AC275565.5	0	2.72525	1.45866	0	0	0	17.6476	11.8202	18.7285	0	5.57458	7.78741	219
AC275639.1	0	0	0	0	0	0	0	21.4641	5.09609	0	0	0	183
ACAA1	29.9258	36.8314	32.4155	26.5164	32.2804	22.9929	35.8269	43.0342	28.4498	25.2642	30.0382	28.2292	16388
ACAA2	15.6048	18.3803	19.9676	9.581	19.9955	15.873	25.096	40.3031	33.5478	14.9694	29.8673	34.9065	23450
ACACA	220.065	137.345	155.668	195.445	173.382	180.128	137.825	129.48	133.053	184.398	126.242	142.167	278929
ACACB	23.2385	16.2109	13.3321	16.591	18.0144	15.9768	15.2657	15.5555	10.3603	18.5463	19.1948	16.7868	140400
ACAD10	32.6012	27.5049	22.8046	24.0903	23.159	28.5222	28.6069	33.0248	23.0669	16.7358	18.6398	30.5944	13684
ACAD11	29.5253	32.8115	16.3672	34.5959	33.74	20.8621	28.8623	15.5628	17.3236	35.6312	27.7974	29.9531	36840
ACAD8	13.0782	16.0964	8.7008	17.494	20.1756	9.36312	24.7622	17.5697	18.4108	12.7696	15.088	18.3907	35984
ACAD9	95.3851	71.6281	69.94	78.97	82.392	96.032	111.202	85.1433	78.544	86.347	89.3407	85.9559	6636
ACADL	3.59666	2.78831	2.77095	7.404	2.74253	5.20354	2.01244	1.29455	1.1839	2.74838	2.9211	1.79753	2543
ACADM	12.8611	19.5082	23.9277	16.978	25.1374	14.843	14.0277	14.3674	18.764	11.3687	24.6481	15.9345	41904
ACADS	6.98498	10.646	6.75042	9.12398	6.76612	7.04895	5.33824	6.92087	5.43546	5.58254	10.0847	7.09213	5850
ACADSB	5.0818	7.98568	6.36854	5.19112	11.0119	7.31084	4.67729	10.4198	5.43612	6.22165	7.59979	5.45314	6396
ACADVL	281.81	375	240.508	302.478	308.842	320.589	363.852	402.744	295.458	302.257	402.037	282.252	80172
ACAN	0.125143	0.153716	0.157004	0.214688	0.039806	0.564652	0.225992	0.157685	0.192361	0.274137	0	0.335869	44770
ACAP1	78.2843	105.102	82.9915	70.3865	95.7003	82.507	73.5183	121.554	72.3656	66.2672	147.973	72.6047	30144
ACAP2	32.0763	48.8705	47.0934	36.0292	61.8617	43.3346	38.7591	45.8349	52.9863	39.51	78.2682	42.7897	7600
ACAP3	81.1086	75.805	54.8598	60.3762	60.2112	61.3265	75.789	62.7164	59.9917	67.8106	70.3089	52.4529	50648
ACAT1	70.1593	56.9661	68.7343	73.6601	67.1946	61.7525	62.9565	63.0252	78.1018	77.2322	67.0694	73.8817	21132
ACAT2	8.23662	14.631	14.8062	10.8735	16.7094	17.711	11.8853	15.3485	20.4763	6.84406	19.2862	18.9858	9540
ACBD3	32.5446	27.038	37.6286	21.794	31.5237	19.9865	29.4194	26.2179	41.7415	34.9615	39.2566	40.2228	7146
ACBD4	7.06498	12.6949	6.55942	9.19625	10.1226	8.26844	6.59877	8.11625	4.90567	9.55871	10.66	5.68782	7657
ACBD5	8.54937	13.5406	10.5338	7.6319	8.20791	6.72464	8.66226	14.8794	10.9867	9.76436	11.3364	8.42691	23526
ACBD6	29.7498	25.6408	30.0502	28.3436	26.2032	27.4891	20.1429	32.8227	33.1118	32.2661	25.6168	31.5519	21336
ACBD7	3.18317	4.64398	4.27637	4.24425	4.2425	2.99902	3.56748	3.23585	2.9106	1.76284	4.75049	3.58643	2644
ACCS	6.55741	4.53528	7.04839	2.51678	5.95764	2.90276	3.31273	2.72416	3.13	3.12839	6.36773	3.69029	10608
ACD	15.1947	25.2682	20.5776	22.879	23.6302	26.0775	24.1908	31.3523	32.1583	21.3778	30.7747	32.1486	20762
ACE	0.401779	0.33046	0.556961	0.641696	2.56637	0	1.04895	0.714466	1.73211	1.27588	0.956985	1.38939	3773
ACE2	0	0	0	0	0	0	0	0	0	0	0.417489	0	3393
ACER1	0.400288	0.771355	1.38791	0.155736	0.42305	0.499225	0.290361	1.55972	0	0	0.488203	0.350403	1445
ACER2	0.475763	0.849432	0.621883	0.388328	0.75947	0.987153	0.640744	0.722572	0.660895	1.09753	1.31505	0.516426	2238
ACER3	11.9525	12.7256	9.10275	7.57782	14.171	15.9425	21.1375	21.1789	8.60076	9.10814	21.8138	15.1435	11676
ACHE	0.16021	0.426325	0.170383	0	0.207565	0.513799	0.312321	0.218281	0.652485	0.772678	0.227184	0.495751	19512
ACIN1	229.965	194.622	195.664	246.255	210.491	205.003	233.056	193.887	191.672	226.609	194.144	184.571	57771
ACKR1	0	0	0	0	0	0	0	0	0	0	0	0.206533	2008
ACKR2	1.49873	1.91315	1.63006	0.5563	1.34811	0.865976	1.56384	3.66696	1.10897	1.5653	1.26485	1.09297	3363
ACKR3	0	0.852786	0.299362	0	0.1718	0	0	0.420326	0.096134	0	0.314692	0	1426
ACKR4	0	0.312511	0	0	0	0	0	0	0	0	0	0.123343	1914
ACLY	166.793	153.16	153.694	223.769	183.42	190.399	176.535	159.592	143.971	171.612	136.893	151.261	43390
ACO1	2.06408	2.66714	3.55941	2.35398	2.10128	3.56372	3.08236	3.91331	4.49243	3.00087	3.0379	4.04767	10803
ACO2	68.6928	76.5429	67.0889	78.1715	65.9638	90.5387	75.1314	71.9276	84.3319	58.2932	76.275	84.0268	19187
ACOT1	0.363261	0.930953	0.642677	0.668467	0.852297	2.0389	0.255192	1.8522	0.573491	0	1.63711	1.20846	3426
ACOT11	10.2002	8.25455	6.9464	9.16142	9.32672	5.95295	7.21401	7.76744	7.82188	8.58086	7.48246	9.12631	11500
ACOT12	0	0.212325	0	0	0	0	0	0	0	0	0	0.111816	2086
ACOT13	0.666133	2.17879	2.29635	1.07154	3.22552	2.05724	0.529427	4.93217	1.96307	1.59774	2.88235	3.92326	12141
ACOT2	6.95679	6.79687	5.50118	5.60079	10.1305	5.33451	5.34182	4.54009	6.8495	4.47151	4.29607	7.75899	6312
ACOT4	1.85455	2.12213	1.85475	1.5817	2.41718	2.00753	2.15269	2.05036	1.50076	2.62198	1.77231	2.49151	2362
ACOT6	0	0	0	0	0	0	0	0.55374	0	0	0	0	870
ACOT7	22.8647	18.388	31.4719	29.0872	23.005	44.0583	28.292	24.7509	34.3671	24.8505	26.8805	40.703	14030
ACOT8	8.82869	16.324	12.7706	6.77509	11.0551	11.9106	11.1294	14.9099	15.4426	11.6057	14.4902	14.3069	14016
ACOT9	45.3907	61.83	42.3887	55.0439	69.873	43.7134	74.4266	57.0731	51.0402	58.7047	63.5608	47.8339	24936
ACOX1	15.9299	32.2968	18.7293	21.6971	37.1439	46.789	14.5896	24.5487	19.7723	17.4992	23.9337	21.0855	90168
ACOX2	0	0	0	0	0	1.11752	0	0	0	0	0	0	642
ACOX3	38.3135	45.5209	23.3026	31.567	36.4801	32.6585	134.486	64.7024	98.627	95.7312	66.9559	59.0231	22880
ACOXL	5.84663	7.91668	6.52767	7.21496	6.6012	9.35428	6.02865	5.98764	8.21774	5.85365	6.05928	4.98523	13570
ACP1	87.8668	89.3905	83.9252	72.2341	77.1382	81.558	73.0368	88.3149	73.6053	67.3411	74.8799	73.5937	7267
ACP2	31.2764	19.4696	11.2591	19.9683	18.0308	21.113	17.2376	10.0067	14.5991	30.6385	16.5644	15.5826	28639
ACP4	0	0	0	0	0.153113	0.179506	0	0	0	0	0	0.186843	1347
ACP5	2.94912	8.03358	4.95088	2.78984	4.57589	1.71624	1.0002	8.48818	3.4427	0.760488	1.66055	2.72037	19560
ACP6	3.6678	7.36038	4.53718	2.83918	5.64791	3.20301	3.40691	3.03288	4.4675	1.87194	4.1199	2.76659	8850
ACP7	1.72388	1.8685	1.22293	1.11939	1.26828	2.07416	1.63665	1.41608	1.14808	1.54578	1.4545	2.57444	5774
ACPP	2.18864	1.0045	1.12009	1.21824	1.22955	1.63023	1.10777	0.575324	1.04649	1.43575	1.17754	1.50631	3125
ACR	0	0	0	0	0	0	0	0	0.414207	0	0	0	987
ACRBP	0	0.231724	0	0.314252	0.199411	0.366701	0	0	0.562563	0.434858	1.29329	0.764645	3549
ACSBG1	2.71048	3.29008	4.78885	1.6815	2.50992	2.20731	4.46259	2.94272	3.89287	4.80558	2.58052	3.34196	25428
ACSBG2	0	0	0	0	0	0	0	0	0.108638	0	0.168035	0	619
ACSF2	9.44664	18.423	9.9854	7.37479	17.8582	9.72602	7.33371	19.4818	11.8879	9.91636	17.5478	9.83809	38390
ACSF3	59.0857	61.375	36.7293	44.2658	52.8866	47.5813	53.0522	44.1921	53.445	69.459	42.1746	51.1308	9350
ACSL1	58.4273	65.1049	27.0297	56.1666	58.6809	35.5111	73.3807	57.9753	45.0437	41.6306	44.7214	55.6263	39996
ACSL3	30.5978	49.3915	30.5625	31.6999	44.7768	32.361	28.1055	36.9006	38.6077	23.1169	42.4911	36.4508	7150
ACSL4	133.958	107.963	118.858	115.886	151.598	117.88	118.075	97.9669	102.526	110.357	130.603	109.483	5568
ACSL5	71.0978	50.296	35.8969	59.6584	53.5403	53.8911	52.8937	65.4404	48.6907	63.3399	51.035	48.5458	26808
ACSL6	120.822	70.8596	90.0589	176.995	96.2418	131.532	29.64	46.4437	43.979	93.4819	78.2089	81.4879	117702
ACSM1	0	0.081835	0.393876	1.52249	0.102075	1.32315	0	0.129264	0.338644	0.152669	0.201698	0	9195
ACSM2A	18.377	14.8743	17.651	16.5087	13.6353	13.442	11.3498	18.1419	11.4755	18.1974	13.4393	20.2784	4360
ACSM2B	19.7937	8.07433	6.45409	9.37823	11.976	9.35838	11.0692	11.779	14.8392	12.4083	11.1607	14.0866	41090
ACSM3	78.6549	53.984	52.6166	39.4645	58.7668	46.3451	67.9382	43.2115	62.9159	68.1635	57.9571	34.509	6138
ACSM5	0.792285	0.432699	0.912941	0	0	0	0.265586	0.682772	0	0	0	0	1130
ACSM6	1.11296	1.34793	0.794557	0.883681	0.725161	0	0.379392	0.68829	0.186268	0.942771	0.424692	0.601576	4614
ACSS1	10.8115	10.3147	6.58223	10.2706	8.83313	6.66536	14.2669	8.88499	8.64921	10.9251	8.32254	7.99843	23835
ACSS2	19.6614	18.5577	20.5253	18.6168	19.7527	17.4111	17.185	12.8093	19.3978	18.5428	16.0506	13.5325	8645
ACSS3	0.321078	0	0.557507	0.841694	0.678498	0.099927	0.081496	1.05231	1.33803	0.126087	0.074123	0.10511	11499
ACTA1	0	0	0	0	0	0.22627	0	0.25768	0.151595	0.19566	0.468485	0	2982
ACTA2	6.17047	9.98615	6.25509	3.30628	7.31926	4.75198	7.96878	12.5791	16.3915	5.06369	15.6989	10.1886	8094
ACTB	1762.77	2375.6	3335.68	2291.62	2835.61	4812.13	1842.48	2505.84	3535.07	2101.91	2907.91	4121.02	34578
ACTBP1	0	0	0	0	0.194773	0	0	0	0	0	0	0.23725	1113
ACTBP13	0.871483	0.248346	0.567877	0.407616	0.55646	0.21508	0.483735	0.621382	0.372969	0.131908	0.461363	0.232959	3959
ACTBP7	1.45549	1.19543	1.26252	1.89777	0.961567	0.225748	1.0999	0.707722	1.29453	1.66987	0.665757	1.63995	1124
ACTBP9	0.18738	0	0	0	0	0	0	0	0	0	0	0	1099
ACTG1	601.694	956.295	1267.18	654.801	992.028	1123.46	589.896	1059.69	1163.15	635.572	1296.97	1106.74	32691
ACTG1P1	0	0.445835	0.156951	0	0.191216	0	0	0.469297	0	0	1.48941	0	1129
ACTG1P10	0	0	0.165843	0.221578	0	0	0.385359	0	0	0.292449	0.174866	0	1082
ACTG1P12	0.693881	0	0.301057	0.201137	0.366933	0.861207	0.174822	0	0.411574	0.265477	0.635149	0.447176	1166
ACTG1P14	13.3123	12.1317	12.6544	17.3307	10.9871	16.2915	11.5758	8.5123	7.56886	14.5056	8.00746	9.15774	1122
ACTG1P16	0.382542	0	0	0	0	0.949034	0	0	0	0.877346	0.174866	0.246044	1082
ACTG1P17	10.0138	9.19758	4.3116	6.67202	7.35312	3.42568	13.5991	5.10381	5.92736	8.9842	5.45295	5.66652	3324
ACTG1P20	32.3637	23.5964	20.0273	38.2395	17.5896	9.14002	26.9739	19.0396	20.7476	22.3253	19.8167	9.97721	468
ACTG1P21	0.425128	1.3953	0.920649	0.49196	0.224237	0	0.642059	1.5225	0.50351	0.324646	0.388094	1.09116	1000
ACTG1P23	0	0	0	0	0	0	0	0	0	0	0	0.24842	1074
ACTG1P24	0	0	0	0	0	0	0	0	0	0	0.232189	0	877
ACTG1P3	13.2534	7.55874	8.30206	5.33299	9.53281	8.90705	9.82952	9.30778	5.67506	9.85431	9.76552	5.92443	1114
ACTG1P9	1.04255	0.755231	0.856462	0.717066	0.99749	0.493973	0.213541	0.438744	0.734278	0.102277	0.505	0.630315	2658
ACTG2	1.76596	5.42626	3.93326	4.55439	2.54219	4.43858	1.88974	4.67566	2.92701	3.2921	3.81523	5.73114	15368
ACTL10	4.0816	3.43546	3.55527	2.58312	2.54797	2.20859	2.86734	3.46401	3.69713	3.13704	2.53267	2.30909	2028
ACTL6A	30.3573	49.9362	47.5861	25.5212	35.794	53.2384	26.0568	32.4267	49.1194	39.6755	36.6813	46.7706	24713
ACTL7B	0.074009	0.060996	0.129016	0.172493	0.078789	0	0.074764	0.192729	0	0.113851	0.204642	0	2379
ACTN1	65.1652	74.5456	51.2018	57.3108	93.5226	107.789	110.673	100.612	92.2132	94.8207	117.728	113.748	71801
ACTN2	56.0105	33.425	25.8081	92.7564	55.4735	55.8501	6.05544	5.00392	3.78102	27.8166	25.5927	18.5611	34342
ACTN3	0.117038	0	0	0.472705	0.062362	0.876112	0.118277	0.304965	0.62715	0	0.10799	0.3625	9252
ACTN4	329.383	312.921	305.025	344.678	319.945	349.205	423.691	367.847	388.787	355.091	347.021	342.076	17290
ACTR10	16.4141	28.0471	18.0697	12.3019	23.2221	16.3951	26.509	23.2997	24.1819	14.7421	25.313	15.633	24030
ACTR1A	34.0261	38.401	33.5437	34.4613	38.9852	35.7286	37.9017	22.6752	34.4873	34.7669	46.9492	33.7696	7322
ACTR1B	151.696	117.947	95.37	156.547	118.966	134.415	127.46	108.578	100.724	128.961	104.361	112.259	6729
ACTR2	70.5934	87.6039	125.042	67.7846	105.067	87.388	78.6417	100.002	130.163	66.4858	105.084	117.43	19305
ACTR3	119.419	147.498	198.832	107.497	155.826	137.064	95.5889	146.05	163.533	122.06	157.783	155.261	53744
ACTR3B	22.765	18.7051	17.2952	18.7112	27.0184	18.0049	7.40475	22.5459	12.7664	21.2311	14.7022	8.93544	7830
ACTR3BP4	0	0.131236	0	0	0	0	0	0	0	0	0	0	1244
ACTR3C	2.98789	5.28172	3.39245	2.5976	2.64177	9.52029	3.38438	2.14552	2.32662	3.66349	2.88614	2.51039	28485
ACTR5	11.8369	10.5783	9.1932	14.0958	12.6064	10.4207	12.7646	9.30274	8.80318	11.3058	10.2873	11.0618	2565
ACTR6	10.1736	23.4485	11.2046	13.6128	13.3341	22.0795	15.4789	10.3849	29.7507	13.1441	14.9684	19.2463	6984
ACTR8	18.424	24.8364	26.9246	29.3174	29.3165	26.8949	24.2476	28.9798	19.9765	31.8006	27.9593	22.9593	21774
ACTRT3	0.269706	0.148115	0.548136	0.104683	0.191216	0.671301	0.635495	0.116986	0.53511	0.414557	0.496627	0.233927	2005
ACVR1	19.5518	27.5082	28.0905	35.0288	36.7216	55.3459	49.0904	36.5223	30.2053	51.9053	23.5342	34.3418	30470
ACVR1B	8.61194	8.79199	6.07341	9.14746	12.9425	5.5738	9.21636	10.0554	13.6899	14.231	10.7319	10.3269	31941
ACVR1C	0.017934	0.795492	0.562577	0.239323	0.471935	0.089483	0.156827	0.802477	0.718917	0.213294	1.01618	1.06874	35976
ACVR2A	5.01079	7.48718	4.24923	4.93429	9.75356	8.34007	1.41414	3.1987	2.49768	2.75542	4.12285	4.98876	1644
ACVR2B	7.79836	7.52175	3.75163	6.23393	7.08121	3.5664	7.42402	5.29824	3.30224	4.16328	4.33774	2.4318	35463
ACVRL1	5.40511	0.85772	1.74669	1.20971	6.45577	0	2.14687	6.71446	1.21616	1.57368	1.0594	3.79877	1671
[truncated: 20,839 more rows]

## Sheet: Secreted
ID	average_CN	average_log2_CN	average_TPM_log2	Gene.stable.ID	Gene.description.y	Protein.class	Evidence	Subcellular.location
CCL3	129627	5.11269	3.54551	ENSG00000278567	C-C motif chemokine ligand 3	Cancer-related genes, Predicted secreted proteins	Evidence at protein level
CCL5	194862	5.28973	2.72808	ENSG00000274233	C-C motif chemokine ligand 5	Cancer-related genes, Plasma proteins, Predicted membrane proteins, Predicted secreted proteins	Evidence at protein level
CSF1	27628.9	4.44136	3.14336	ENSG00000184371	Colony stimulating factor 1	Cancer-related genes, Candidate cardiovascular disease genes, Disease related genes, Plasma proteins, Predicted intracellular proteins, Predicted membrane proteins, Predicted secreted proteins, RAS pathway related proteins	Evidence at protein level
CSF2	205860	5.31357	4.01625	ENSG00000164400	Colony stimulating factor 2	Cancer-related genes, Predicted secreted proteins	Evidence at protein level	Vesicles
CTSD	18276.3	4.26189	1.84822	ENSG00000117984	Cathepsin D	Cancer-related genes, Disease related genes, Enzymes, Plasma proteins, Potential drug targets, Predicted intracellular proteins, Predicted secreted proteins	Evidence at protein level
CTSW	26597.3	4.42484	2.02344	ENSG00000172543	Cathepsin W	Enzymes, Plasma proteins, Predicted secreted proteins	Evidence at protein level
[truncated: 16 more rows]

## Sheet: CD
ID.Symbol	average_CN	average_log2_CN	average_TPM (log2)	Gene.stable.ID
ADAM10	14335.7	4.15642	1.79585	ENSG00000137845
[truncated: 81 more rows]

## Sheet: TF
Gene	average_CN	average_log2_CN	average_TPM_log2
[truncated: 175 more rows]

[truncated: 9 more sheets: RBPs, ribo proteins, TCA, AREs (TPM+ CN), protein rank, mRNA rank, Conservation, GC, UTRs]
