# Supplementary material for: The relationship of mRNA with protein expression in CD8+ T cells associates with gene class and gene characteristics
Source: PLoS One. 2022 Oct 19;17(10):e0276294. doi: 10.1371/journal.pone.0276294 (PMC9581405; doi:10.1371/journal.pone.0276294)
Supplement: S2 Table — (XLSX) [file pone.0276294.s006.xlsx]

## Sheet: Legend
Table S2: Ex vivo resting CD45RO+ human CD8+ T cells data
	Bottcher et al 2015 (Original study); Nicolet & Wolkers, 2020 (re-analysis)
Location	Description
Tab 1	Copy Number values from MS (Bottcher et al 2015)
Tab 2	TPM values from RNA-seq (Bottcher et al 2015)
Tab 3	RNA and protein levels of secreted proteins(TPM + CN)
Tab 4	RNA and protein levels of CD molecules (TPM + CN)
Tab 5	RNA and protein levels of Transcription factors (TPM + CN)
Tab 6	RNA and protein levels of RNA-Binding proteins (TPM + CN)
Tab 7	RNA and protein levels of ribosomal proteins (TPM + CN)
Tab 8	RNA and protein levels of cirtric acid cycle (TCA) (TPM + CN)
Tab 9	Protein levels and AU-rich elements (CN)
Tab 10	RNA levels and AU-rich elements (TPM)
Tab 11	Distribution of abundance for mRNA and proteins

## Sheet: CN (MS)
	CD45RO-	CD45RO-	CD45RO-	CD45RO-	CD45RO+	CD45RO+	CD45RO+	CD45RO+	CD45RO+	CD45RO+	CD45RO+	CD45RO+	CD45RO+	CD45RO+	CD45RO+	CD45RO+	CD45RO+	CD45RO+	CD45RO+	CD45RO+
	Tn	Tn	Tn	Tn					Tem	Tem	Tem	Tem	Tcm	Tcm	Tcm	Tcm
pt_ID	naive_1	naive_2	naive_3	naive_4	CD62-CX3CR1-_1	CD62-CX3CR1-_2	CD62-CX3CR1-_3	CD62-CX3CR1-_4	CD62-CX3CR1+_1	CD62-CX3CR1+_2	CD62-CX3CR1+_3	CD62-CX3CR1+_4	CD62+CX3CR1-_1	CD62+CX3CR1-_2	CD62+CX3CR1-_3	CD62+CX3CR1-_4	CD62+CX3CR1+_1	CD62+CX3CR1+_2	CD62+CX3CR1+_3	CD62+CX3CR1+_4	Protein.ID	Gene.ID
A0A5B9	146967	124472	92785.8	131824	89605.2	61752.6	72290.9	148705	19404.4	121451	30843.9	59089.6	88050.8	299024	86423.7	111992	117569	107353	103578	95758.1	A0A5B9	TRBC2
A0AVT1	106195	90083.7	44844.2	92071.7	50766.6	31244.2	46447.1	66320.9	14920.3	45895.3	11429.2	16127.1	92774.7	193091	44411.9	51778.6	37281.4	38610	33000.3	21487.8	A0AVT1;A0AVT1-2;H0Y8S8;A0AVT1-3;A0AVT1-4;H0Y9U5	UBA6
A0PJW6	511.463	770.586	468.066	637.201	538.292	456.15	542.886	737.521	338.399	817.51	836.905	382.079	916.29	1189.78	392.465	332.238	920.755	726.451	784.851	672.429	A0PJW6	TMEM223
A1L0T0	6567.24	7950.89	2937.26	9387.94	6236.56	4615.34	4518.95	6426.32	805.163	5132.34	1873.34	3145.35	3639.38	19630.9	2916.19	238.557	3686.69	2563.39	4093.79	4096.3	A1L0T0;M0R026;E9PJS0;E9PL44;M0R1B5;M0QZX5	ILVBL
A1L390	2971.97	6551.61	111.507	7053.5	2189.91	1670.48	3424.93	2976.42	3300.27	2376.78	1938.62	2988.57	137.669	363.927	237.047	2777.93	4607.46	3555.66	118.383	6820.34	A1L390;A1L390-3;G3V311;A1L390-2;G3V278;G3V3I3	PLEKHG3
A2A288	652.082	309.166	280.663	418.339	296.583	178.606	219.434	294.876	254.211	426.168	430.317	241.993	407.822	1191.72	265.745	568.551	357.678	253.464	426.526	234.83	A2A288;J3QT81;A2A288-4;A2A288-3;B7ZBA4;H0Y4Y6	ZC3H12D
A2RRP1	5097.11	6264.98	2539.36	5892.58	825.289	850.781	563.139	4935.53	238.952	3934.61	735.581	609.862	1971.64	11409.9	297.52	51.2415	3415.06	2498.42	2011.68	1577.96	A2RRP1;A2RRP1-2;H0Y5G7;H7C007;H7BZU5;C9JCM7;H7BZR3;H7C1Y9;H7C1U4	NBAS
A2RTX5	719.762	215.853	265.646	488.426	368.231	161.333	350.935	303.273	110.748	256.783	376.014	197.674	1185	865.443	557.32	658.05	201.562	227.94	360.598	210.368	A2RTX5;A2RTX5-2;B7ZLP8;H0YKB9	TARSL2
A2RU30	1621.68	1122.66	729.953	1442.84	486.409	814.135	211.142	1242.11	115.724	591.488	306.661	209.016	679.189	543.997	953.053	550.772	450.797	524.283	779.84	481.866	A2RU30;A2RU30-2;A2RU30-3;E9PN46;E9PM24;E9PPW8;E9PIN8;E9PIT9;E9PHY9;H0YEX3;E9PIV3	TESPA1
A3KMH1	12498.9	11408.7	4963.69	10062.7	9728.24	6334.78	8042.64	14139.1	3418.4	11890.9	794.784	6031.56	5412.75	30949.1	5563.19	5069.32	7416.96	12153.9	6445.56	7058.01	A3KMH1-3;A3KMH1;E2QRD0;C9JBW2	VWA8
A3KN83	4034.34	3230.51	1867.38	4065.27	2565.19	1483.3	3507.51	2133.61	2283.91	2584.28	90.981	716.29	7791.37	5176.02	1765.06	24585.7	2758.82	2804.65	13852.3	1648.82	A3KN83-2;A3KN83;A3KN83-3;A3KN83-4	SBNO1
A4D104	5009.83	3972.62	2738.61	4425.63	5768.05	3568.01	4229.02	4478.9	648.702	1166.12	1521.42	3238.32	3497.31	3088.38	1802.74	1706.62	10039.2	1036.29	1119.72	959.401	A4D104;C9J7I0	LOC401307
A4D1E9	12552.7	9325.35	3885.27	12176.7	6738.47	1596.56	2817.42	5466.19	616.198	4262.23	434.283	2229.04	1281.68	8253.8	3325.56	2755.45	5179.2	3946.56	6165.97	2700.33	A4D1E9;A4D1E9-2;C9J8R7;C9JNI1;C9JEQ8;F8WBB5;A4D1E9-3;F8WBY0;F8WCN4	GTPBP10
A4D1P6	9565.41	6858.33	4767.43	9294.31	4960.69	5244.43	5234.93	6176.64	2747.24	5833.07	269.216	3320.53	5491.78	37907.9	5173.69	5388.92	3534.67	3621.04	4390.17	3472.2	A4D1P6;C9J1X0;A4D1P6-2;A4D1P6-3	WDR91
A5PLN9	2671.88	1968.62	1754.47	1861.38	1730.03	1259.5	1887.85	1541.03	157.692	2416.25	399.725	1750.24	426.757	743.045	2515.67	449.044	1939.08	1746.23	2121.81	402.114	A5PLN9-2;A5PLN9-4;A5PLN9;A5PLN9-5;F5GXC3;A5PLN9-7;D6RB83	TRAPPC13
A5YKK6	11565.7	9621.78	4875.19	16000	5141.14	1241.51	2401.59	9755.06	1089.31	10624.1	767.449	2391.66	12881.7	17575.5	9379.77	5132.25	1095.28	2376.75	4091.57	2027.09	A5YKK6;A5YKK6-4;B5MDN3;H3BVC9;H3BNB1;H3BR89;H3BTH2;H3BMH0;H3BT18;H3BU44;H3BUY8;H3BPF1	CNOT1
A6NC98	5453.52	3654.36	1803.47	4999.94	5137.84	2078.06	2850.65	4248.35	6324.68	3840.51	1152.59	5174.58	1460.2	7098.77	510.049	2694.81	5517.59	3390.12	1216.59	3129.26	A6NC98;A6NC98-4;A6NC98-2;A6NC98-3;A6NC98-6	CCDC88B
A6NCF6	1539.59	952.224	784.273	538.367	46114.1	41696.4	41475.1	49360.6	10292.7	73307.1	680.19	8876.84	56737.3	56650.3	20945.4	713.255	18324.6	66487.9	39624.3	13130.2	A6NCF6	MAGEA13P
A6NDG6	9674.05	6023.28	9706.19	11889.7	9310.01	4181.47	10506.2	14003.8	5509.1	9489.22	3622.4	2155.65	41021.7	31309.6	4939.21	232.161	11459.5	2471.5	12397.7	5179.11	A6NDG6;H3BV17	PGP
A6NDU8	5049.63	4381.14	1222.52	18132.4	2163.71	478.578	1444.95	579.79	798.626	4803.67	1040.84	675.014	446.887	777.415	473.62	838.053	593.922	358.393	650.192	445.723	A6NDU8	C5orf51
A6NED2	1338.64	884.601	865.108	1240.9	463.314	386.724	884.517	669.165	237.256	337.958	224.38	641.038	643.733	1121.75	301.727	182.615	382.128	505.54	436.429	452.479	A6NED2;G3V2I3	RCCD1
A6NF48	144.626	313.237	569.426	1043.49	184.437	56.7175	552.337	717.67	97.5815	1633.65	216.646	136.451	661.765	367.095	132.152	540.465	264.371	348.757	981.729	97.2601	A6NF48;Q9Y2X9	ZNF281
A6NFI3	988.988	809.753	231.344	698.7	57.2825	75.2813	276.61	451.667	69.5604	210.461	111.388	93.8193	188.414	1228.31	153.062	92.7758	699.029	505.984	545.233	137.825	A6NFI3	ZNF316
A6NFQ2	1981.47	770.946	1091.53	2199.53	1095.16	1225.25	1016.45	1570.82	448.241	557.77	158.124	434.538	1489.05	2239.38	1328.42	950.447	937.404	160.457	716.537	284.085	A6NFQ2;A6NFQ2-2;A6NFQ2-3;H0YC74;Q8N1I1	TCAF2
A6NG10	27946.8	3274.65	11233.2	22485.7	20199.2	5022.14	10210.5	14128.9	2033.74	7142.46	5888.95	602.426	8027.32	15209.7	3278.26	2717.48	18829	5509.95	7345.92	4413.45	A6NG10;K7EMC9;Q969T9;B4DFG2;K7EIJ0;K7ENL2;K7EIN1;K7ESN4;K7EIK1	WBP2
A6NG79	17168.1	16015.4	10603.3	13685.5	9854.96	7668.93	12693.6	13479.8	7991.03	14073.7	7068.2	7330.8	20602.9	32525.4	3635.27	10996.7	10607.7	13676.2	11264.2	8362.25	A6NG79;Q92733;H0YE12;H0Y679	PRCC
A6NHG8	317.766	289.145	83.6507	631.414	1077.02	315.44	290.429	277.552	414.186	282.545	914.036	254.419	827.477	1695.79	960.545	573.022	1229.53	829.488	328.534	109.631	A6NHG8;Q13114;Q13114-2;H0YL26;H0YL25;H0YMI8	TRAF3
A6NHQ2	42153.7	46132.6	30473.2	27079.1	17147.9	26407	22282	36390.6	8584.49	33409.2	7018.95	16061.7	26123.1	71501.8	56674	42024	21974.2	35944.4	26450.4	28580.9	A6NHQ2	FBLL1
A6NHR9	164436	156510	116506	163619	116910	88613.1	121662	162117	56504.9	148462	73838.7	70255.7	196354	309580	79185.7	164115	118597	121046	141142	108511	A6NHR9;A6NHR9-2;J3KTL8;A6NHR9-3;J3QSH1;J3KTK7;J3KRK8	SMCHD1
A6NIH7	10347.9	8705.91	6060.13	5776.86	6586.67	2649.6	8298.95	4660.52	2617.7	4172.07	867.642	874.633	5686.9	15525.8	614.998	476.469	4583.33	3239.32	2686.72	2425.31	A6NIH7	UNC119B
A6NJ78	909.566	173.93	221.862	4012.7	1282.28	603.569	1460.39	2367.14	872.439	607.189	1213.81	235.793	1042.62	2292.21	939.378	1610.49	1605.42	1680.8	1570.63	1105.54	A6NJ78;A6NJ78-2;A6NJ78-4;P0C7V9;B5MC64;A6NJ78-3;F8WD83	METTL15
A6NKT7	2267.85	2223.07	1638.99	2420.74	47.0745	1299.28	1864.15	3499.05	567.453	2648.94	776.245	1511.44	1839.28	3665.29	1159.52	1705.78	2091.11	1885.34	1529.71	2491.7	A6NKT7;J3KNE0;Q7Z3J3-2	RGPD3
A6NNI4	13859.2	8745.87	33818.9	7946.91	5173.73	574.155	386.52	1013.99	295.969	714.979	798.342	1015.53	493.68	5107.66	241.615	358.747	977.192	772.523	431.931	666.343	A6NNI4;P21926;G8JLH6;F5GXT1	CD9
A6QL63	504.648	182.362	62.0784	292.593	103.977	167.726	305.959	267.219	95.1709	300.074	97.4473	55.0915	224.738	302.519	132.405	303.077	110.019	361.811	148.756	81.7019	A6QL63;A6QL63-2;A6QL63-3;A6QL63-5;A6QL63-4;H0YHR1;Q8N961-2;Q8N961	BTBD11
A8CG34	2872.01	5325.76	5997.84	6661.65	4508.17	3717.48	5117.3	8401.54	2296.64	5864.62	2092.16	4065.44	4939.7	10808.7	3418.2	2065.99	9080.73	10304.4	8166.84	6573.95	A8CG34;A8CG34-2;A6NF01;C9JFL1	POM121C
A8MUB1	572396	379906	240911	500487	326349	187923	181364	404811	119708	362998	183557	213790	471788	913613	241563	219701	181595	206048	218949	122067	A8MUB1;P68366;C9JEV8;C9JQ00;C9JJQ8;C9JDL2;Q9H853	TUBA4A
A8MW92	1075.96	914.941	638.831	848.533	755.185	112.051	792.149	821.275	168.568	607.392	114.269	493.248	766.244	351.954	344.498	214.531	745.888	621.372	97.0318	1300.46	A8MW92;J3KPS5;A8MW92-4;E5RK91;H0YC05	PHF20L1
A8MX75	563.506	821.272	168.286	418.74	410.103	48.6621	202.822	631.06	318.238	133.173	703.509	145.201	696.623	4457.25	658.206	1077.08	558.506	210.825	171.293	419.618	A8MX75;P18074;E7EVE9;P18074-2;K7EIT8;K7ENL1;K7EKF3;B4E0F6	ERCC2
A8MXV4	9398.51	4836.49	2033.29	5588.86	4610.79	4723.91	3514.1	9564.95	2602.73	4826.61	2468.99	4903.44	4743.38	29127.1	15941.2	19336.9	7666.73	4595.94	3193.22	6574.47	A8MXV4	NUDT19
A8MZH8	3431.52	2594.53	1837.36	2996.68	2516.69	1545.75	2510.4	4330.49	1781.36	3126.25	348.148	926.685	628.072	1092.06	892.767	251.623	3187.06	4199.14	2391.6	2287.26	A8MZH8;A8MXQ1;P53801	PTTG1IP
B0I1T2	230348	186535	138761	192324	235344	210859	260577	388464	106864	320704	125588	200460	346497	516710	193103	183805	191305	273110	248247	277473	B0I1T2;B0I1T2-4;B0I1T2-3;B0I1T2-2;F8WEW9;F8WAS7	MYO1G
B1AH87	20413.3	20243.2	18226	18510.3	14206.8	59661.1	24270.7	12246.7	5034.48	18408.6	12466.9	11443.8	12546.9	103898	125218	27221.2	16262.1	12313.6	43575.3	23671.2	B1AH87;P30536	TSPO
B1AJQ6	5356.45	2901.51	5807.68	2801.69	519.927	2548.37	2634.92	5548.33	2807.47	5430.2	232.671	3700.16	3729.42	11454.5	2329.76	2693.24	3880.91	6646.26	6261.8	4228.13	B1AJQ6;Q86Y82	STX12
B1AK13	76280.2	81751.2	42933.2	74288.1	38208	41920	50659.1	48621.5	14245.5	39931.5	34952	29462.1	167117	193017	40785.8	62684.4	77863.1	39233.8	39828.8	30535	B1AK13;P35914;P35914-2;H0Y2L7;G5E9S9;B7Z4D4;B7Z212;Q8TB92-5;Q8TB92-2;Q8TB92	HMGCL
B1AKD8	69613.7	71413.6	40171	66497	64273.9	38237.5	51763.7	92044	31486.1	61289.5	60211.4	51689.2	125372	248921	53070.4	76553.5	29313.4	40067.9	36207.3	35942.8	B1AKD8;Q5TZA2;Q5TZA2-2;Q86T23;Q8IVE0	CROCC
B1AKP2	452.453	805.898	779.069	1160.99	1232.6	431.086	377.025	991.568	414.566	1000.17	298.073	613.265	999.136	3764.94	227.758	542.546	723.678	1647.55	1770.34	2300.01	B1AKP2;D6PTH4;B1AKP1;O60636	TSPAN2
B1AKT6	1679.96	255.369	111.484	452.611	322.126	504.314	231.843	182.965	278.365	669.647	411.77	122.939	812.872	2489.48	650.907	880.15	425.61	2468.24	305.608	1326.35	B1AKT6;Q9Y483;Q9Y483-3;Q9Y483-2	MTF2
B1AKY9	2682.86	972.655	830.617	959.325	76.6672	2110.86	45.142	1028.35	73.4302	1159.08	131.867	807.036	2758.33	4694.86	110.719	238.569	781.61	911.092	1135.84	215.65	B1AKY9;P50993	ATP1A2
B1ALH6	16736.4	11897.2	334.251	16693.8	384.247	756.169	989.563	17927.3	117.049	22109.1	1313.64	423.116	581.035	1090.7	235.24	312.539	28367.6	17766.5	15186.4	16137.6	B1ALH6;O14832;O14832-2;C9IYS5;C9JR86	PHYH
B1AMF0	282.521	274.021	210.037	305.437	274.579	797.539	515.617	1232.47	315.024	807.055	1606.75	755.667	415.982	1349.65	499.635	200.867	2326.74	220.353	660.673	199.083	B1AMF0;Q8N2K1;Q8N2K1-3;Q8N2K1-2;D6RD90;D6RB84;B1AMF1;D6REN4;D6R9H0	UBE2J2
B1AN99	302.057	965.149	5336.81	711.539	146.168	6744.55	553.811	604.154	378.121	657.628	16240	6103.42	2234.06	642.44	498.14	2021.84	832.906	584	323.95	609.103	B1AN99;F8W7P3;P35030-3;P35030-2;P35030-4;P35030	PRSS3
B2RD65	1465.27	1597.37	911.649	528.981	976.228	497.858	342.852	1015.56	266.475	1450.98	420.505	475.946	198.4	4201.65	335.391	1497.87	1328.08	469.906	559.518	363.76	B2RD65;Q5PSV4;H0YHD0	BRMS1L
B3KSH1	132236	113922	47592.1	118561	64691.4	38518.4	56044.1	83927	31013.5	90997.6	33863.9	25795.6	208801	606918	83756.3	89946.5	38134.3	55333.6	47161.2	33890.8	B3KSH1;O00303;B4DEW9;H0YDT6;E9PQV8	EIF3F
B3KTM8	14133.2	17655.6	9671.28	20545.4	4720.84	5504.85	10633.2	13566	4214.87	8610.04	3271.22	5966.5	6989.64	34578.9	7701.55	11380.7	7420.63	6930.21	10147.6	7380.75	B3KTM8;Q9UBU8-2;H0YLJ3;Q9UBU8;Q9UBU8-3;H0YMJ0;H0YM21;H0YMT8;H0YNE0;H0YLV1;H0YNX3;H0YNI8	MORF4L1
B4DDY8	10410.6	9341.85	6739.14	10467.9	10303.3	7384.91	11368.3	12842.8	3262.31	12256.3	6158.11	7574.67	10006.4	17160.3	1876.04	5713.55	8025.5	6999.92	8572.23	4068.38	B4DDY8;P49590;C9JV49;E9PG66;C9JHI8;B4DQ67;D6RJE6;D6RB22	HARSL
B4DH53	18543.8	8033.31	6479.8	14365	10626.4	7089.55	10472.4	17775.2	3927.44	11037.4	4503.42	5331.89	21198.4	33440.5	9258.34	6151.26	8156.64	3229.86	9174.15	7909.57	B4DH53;Q66K74;M0QY41;M0QXQ9;M0R1J2;M0R1M7;M0QZ50	MAP1S
B4DHT5	14984.9	11521.5	4600.58	11927.8	15010.8	5282.87	9122.78	23527	4983.7	16313.9	3420.27	7286.05	11484.8	19721.6	2495.5	6861.38	28069.3	24779.1	12296.2	4862.83	B4DHT5;Q96CM8;B4DFQ6;E9PF16;B4DUF5;D6RF87	ACSF2
B4DIR7	2844.36	1443.86	777.917	905.335	226.254	123.146	699.446	1046.78	899.509	850.222	299.21	91.8012	296.431	1044.09	262.416	228.026	906.477	419.613	1544.45	1313.96	B4DIR7;Q8IVX7;Q99504;B4DNZ7;Q99504-2;B1APR7	EYA3
B4DJP7	912097	603944	683940	854753	535969	453674	660899	619516	314780	609821	438535	421283	1191910	1848440	787945	865427	1160520	630385	519030	387681	B4DJP7;P62318;H3BT13	SNRPD3
B4DJV2	373846	353565	247449	346911	254442	301730	347525	406386	83273.6	309083	166392	200628	714983	794653	304688	461062	409560	272496	265725	248230	B4DJV2;O75390;H0YIC4;F8VPA1;H0YH82;F8VPF9;F8W1S4;F8VRP1;F8VX68;F8VRI6;F8W4S1;F8VTT8;F8VZK9;F8VX07;F8W642;F8VR34;F8VWQ5;F8VVF6;F8VU34	CS
B4DKB2	410.765	101.406	367.234	253.491	197.142	110.584	193.092	776.233	194.756	125.313	430.353	227.548	304.605	1168.47	413.573	298.723	543.939	246.345	265.684	325.236	B4DKB2;P42892-3;P42892-2;P42892-4;P42892;E9PJG1	ECE1
B4DLZ9	3165.31	2040.72	1879.74	2513.27	2446.85	1444.43	2854.86	2078.2	1193.7	1614.44	207.217	1096.76	1789.09	2920.62	56.2686	638.286	2702.32	2990.41	5067.12	1664.56	B4DLZ9;Q5VTB9;Q5TDE8;Q5TDE7;H0Y7B1	RNF220
B4DNX9	1780.17	2318.74	1365.66	2607.44	1008.66	462.656	1218.65	1222.93	42.8271	1471.99	491.135	246.872	1293.71	1845.92	581.794	1452.55	1308.73	423.176	1406.58	658.118	B4DNX9;Q14592;Q9NXT0-3;Q9NXT0;B7Z8D4;P16415	ZNF460
B4DP11	1137840	784705	676414	929168	895581	449661	726979	802809	238126	683338	504669	336558	728352	1707960	489951	547587	680003	482246	522880	289623	B4DP11;Q15185;B4DP21;B4DDC6;B4DHP2	PTGES3
B4DPG5	546.288	246.313	197.417	369.733	196.144	296.13	439.772	458.836	156.289	699.8	259.904	353.305	131.214	764.668	144.246	159.29	545.569	296.689	194.959	88.4091	B4DPG5;Q6ZS11	RINL
B4DPI2	687.678	801.144	622.519	1990.36	885.914	496.17	43.6794	3286.31	110.246	430.383	279.913	255.359	70.7793	1283.06	316.859	573.502	587.318	802.438	72.3359	762.61	B4DPI2;Q9UL12;Q5SYV1;Q5SYV2;Q5SYU9;Q9UL10	SARDH
B4DPR9	1556.01	1518.54	326.609	1660.68	459.981	673.142	274.079	272.651	151.705	1700.67	859.226	273.895	3512.55	531.401	104.594	1225.3	270.577	245.714	140.144	421.614	B4DPR9;Q99551;C9JNM8;C9JE25	MTERF1
B4DPU4	621.906	128.817	284.707	520.47	2470	1561.32	1819.4	2252.26	999.136	2994.15	358.684	416.628	1898.25	380.318	928.842	1053.47	659.552	5640.23	3639.16	5401.62	B4DPU4;Q9NQ25;B4DWA3;Q9NQ25-2;B4DPY3;A8K3U1;Q9NQ25-3	SLAMF7
B4DPY8	6503.93	6523.92	5124.44	7759.33	7841.63	4686.69	5218.53	8669.12	3374.76	12240.7	5262.49	5532.66	12106.3	12492.1	7548.27	5423.1	20396.5	9733.83	8624.49	8500.77	B4DPY8;O94842;O15405-2;O15405;B4DQV8;Q96NM4-3;Q96NM4;G3XAC7;Q96NM4-2;O94900;C9J919;C9JNL1	TOX4
B4DQJ8	202603	165243	95829.6	212620	72265.6	54004.8	72925.3	85287.3	23000	57775.8	34441.1	25663	88927.7	344943	45281	74897.3	59306.4	32578.3	34235.3	13579.5	B4DQJ8;P52209;F5H7U0;K7EM49;K7EPF6;K7ELN9;K7EMN2	PGD
B4DR80	90208.6	80886.2	57102.3	98000.1	101996	59053.6	90251.9	90522.6	24442.9	84502.5	61930.9	44622.4	124731	211642	56949.8	98765	58223.2	48660.5	56979.6	51057	B4DR80;Q9Y6E0-2;Q9Y6E0;H0Y630;Q5JV98;Q5JV99	STK24
B4DRV7	413.917	866.002	379.586	734.601	648.216	678.176	676.534	346.414	180.007	455.02	507.454	109.983	632.566	257.031	316.231	425.795	686.791	139.363	467.103	254.493	B4DRV7;P11473;G3V1V9;F8VRJ4;F8VVY8;F8VPF8	VDR
B4DSM5	160825	157496	127985	155338	85313.9	54310.7	87183.9	127856	43803.7	102892	40411.4	61708.2	89222.8	194489	48823.5	70170.1	78137.2	97411.7	82758.6	73931.1	B4DSM5;G3XAG1;Q96ME7;Q86XK6	ZNF512
B4DT35	40981.6	40297.9	23869.4	36563.3	20876.9	19737.2	27589.9	38046.7	10847.7	35501.4	10697.6	22307.4	32067	87196.8	36744.9	25529.3	26256.5	35425.6	37438.1	26824.7	B4DT35;Q7Z3B4;E7EUM5;Q7Z3B4-2	NUP54
B4DT77	188816	189462	87222	193000	135159	101298	103450	126723	46197.1	109169	112839	51688.8	122404	381002	165527	198436	76391.9	98816.7	118914	51689.6	B4DT77;P20073-2;P20073	ANXA7
B4DTE8	777.836	1110.54	398.16	732.224	457.638	1538.18	1817.91	787.631	81.7778	845.845	388.672	384.701	5149.57	8432.31	2887.21	2328.45	224.585	168.414	732.884	2595.42	B4DTE8;C9J7K9;O15162;C9J0H3;C9J9P4;C9JE06;H7C5I5	PLSCR1
B4DTG6	56806.2	44045	41302.6	57031.9	42223.1	29889.1	43751.5	59573.3	15908.2	49112.4	30032.5	41262.8	18921.1	43015	12386.2	14938.7	48658.4	41932.1	56500.3	48845.7	B4DTG6;Q8ND56-2;Q8ND56;K7EMZ9;I3L4Q1	LSM14A
B4DVB0	225.17	149.23	36.3694	102.579	41.9097	128.843	358.548	265.33	75.8966	245.302	76.2637	290.985	112.467	540.042	177.476	378.612	275.178	212.043	98.9418	85.0013	B4DVB0;Q9H0X9;Q9H0X9-2;F5GZ42;E9PNH0;H0YCD7	OSBPL5
B4DVC1	2840.77	2551.61	3885.67	2789.49	4293.23	2869.88	3864.96	5760.07	3319.16	5237.25	2241.63	6400.63	591.794	608.015	6444.77	3989	2071.74	3475.71	3615.36	5867.82	B4DVC1;M0QZP6;B7ZAN3;P11049	CD37
B4DVE7	492910	524285	395289	590993	456693	216716	330600	404454	153098	342896	260841	167474	588372	1076520	249253	487750	255769	287320	258092	171766	B4DVE7;P50995;H0Y6E1;E5RIN3;Q5T0G9	ANXA11
B4DWI1	1156.18	459.999	541.809	2998.81	186.91	2552.26	438.143	766.744	502.013	886.739	1340.03	1246.75	371.115	646.522	137.146	221.238	2283.26	1936.34	253.004	270.25	B4DWI1;Q9UJ83;E9PEN4;B4DXI5;C9J306;B3KPX4;C9JJM7;Q7Z773;F8WCH9	HACL1
B4DWW1	2725.85	2054	1451.95	5090.21	2002.71	1161.57	2357.6	3285.76	135.962	4146.84	383.83	1634.27	3525.43	14472	5709.45	3668	700.718	1258.19	1300.45	284.066	B4DWW1;P40616;F8VYN9;B4DZG7;F8VP99;F8W1Z8;F8VP63	ARL1
B4E1G1	896.705	765.425	809.941	4096.88	1375.67	3257.59	786.989	4782.91	1242.01	5370.3	825.346	1305.81	9401.69	2259.86	7311.12	784.096	2066.26	3774.07	1973.66	1953.65	B4E1G1;Q9BUN8-2;Q9BUN8;E5RGY0	DERL1
B4E1H2	649.023	229.867	757.032	1463.34	588.525	249.412	567.674	1073.55	587.136	634.882	116.474	270.893	367.485	502.008	447.029	222.825	335.495	570.133	671.259	552.362	B4E1H2;P05155;B4E1F0;H9KV48;E9PGN7;H0YCA1	SERPING1
B4E1Q4	170.912	2389.24	182.505	2322.12	575.796	412.468	157.092	6800.97	626.289	281.281	4307.74	6753.84	126.336	4070.53	4444.11	5452.79	1978.8	5032.42	2375.04	6358.47	B4E1Q4;O14730;O14730-2;J3QQL5;J3QLP4	RIOK3
B4E1Z4	810.584	826.429	237.635	804.829	313.176	215.749	299.735	264.196	185.77	147.795	172.589	134.8	191.064	687.411	71.0058	245.237	361.036	271.189	298.676	91.2076	B4E1Z4;P00751;B0UXW4;P00751-2;C9JRT3;F2Z3N2;C9JYQ5;A2ABG0	CFB
B4E241	1684380	1396720	1098780	1587260	888905	772779	999348	1416910	500722	1491790	488021	589045	1227960	1586630	618508	700494	1026180	972374	915630	711759	B4E241;P84103	SRSF3
B4E2S7	15901	14595.7	10154.4	13657	15522.9	13276.4	16699.8	31330.9	10563	37304.2	25204.4	15628.9	29209	23431.2	73197.1	1878.35	20820	26344.9	31825.6	31033	B4E2S7;P13473-2;P13473;P13473-3;B7Z2R9;H0YCG2	LAMP2
B4E2X3	1856.65	449.918	239.648	304.06	563.153	396.311	147.421	381.509	273.382	95.8308	227.053	437.18	526.261	1337.49	155.246	139.546	454.76	236.598	370.005	73.039	B4E2X3;Q8N6R0;Q8N6R0-4;Q8N6R0-3;Q8N6R0-1;Q8N6R0-2;H3BLW2	METTL13
B4E3Q4	15157.1	7845.97	10651.7	18913.5	19593.8	22294.6	25593.3	40933.7	4615.76	30402.6	10991.2	14362.6	46821.8	84888.8	24386.8	44683.5	23066.1	30795.8	16452	27443.2	B4E3Q4;Q9NZK5;Q9NZK5-2;C9IZA8;F5H7J3	ADA2
B5AK60	1901.68	2208.25	1976.51	2660.5	6517.31	3262.51	4624.34	10180.5	505.054	1451.47	212.295	73.4659	3741.32	2333.04	84.2956	1471.36	567.422	2266.7	746.34	39.7224	B5AK60;P08183;P21439-3;P21439-2;P21439;H7C0M2	ABCB1
B5MCG1	8194.05	1927.73	3013.96	6359.87	2273.16	1860.84	3705.19	1919.46	829.775	1215.49	2538.72	1925.88	1464.96	1662.75	3515.9	2874.53	2287.41	941.813	64778.2	1712.45	B5MCG1;P84101;F8WBN3;B9A031;C9JQZ0;B8ZZY7;F8WBV6;A6NL45;B9A026	SERF2
B5MCR8	1694.6	1370.86	1116.62	1647.72	1103.01	317.705	731.735	453.06	255.755	834.352	388.091	224.837	708.178	523.238	246.58	210.14	588.632	314.327	1412.04	820.43	B5MCR8;Q6NXT4-4;Q6NXT4;Q6NXT4-2;Q6NXT4-3;B3KU87;C9JZR9	SLC30A6
B7Z254	145506	110543	86505.5	117887	234433	204439	313599	330151	93516.7	269523	199786	226469	196155	383674	169413	222988	354401	309030	289608	310494	B7Z254;Q15084;F8WA83;B5MCQ5;Q15084-2	PDIA6
B7Z2A4	2873.3	3775.68	3582.81	3503.09	6295.54	2955.41	7231.32	12202.8	1036.13	6982.75	1876.53	1299.67	9791.85	8076.99	7003.49	1023.94	5787.13	6430.65	6036.44	5145.86	B7Z2A4;P18433-4;P18433-2;P18433-3;P18433;Q5JWG0	PTPRA
B7Z355	1296.4	771.236	589.433	766.328	407.256	456.784	808.656	404.533	417.68	442.391	679.404	429.258	855.328	1180.44	412.107	352.272	442.953	112.849	125.541	482.7	B7Z355;Q8NCE0-2;Q8NCE0;Q8NCE0-3;C9J7Z4;Q8NCE0-4;Q8NCE0-5;H7C301;H7C2Z3	TSEN2
B7Z3K1	714.096	786.827	853.034	890.268	466.388	1303.08	882.484	850.089	555.611	855.133	1311.21	2061.7	845.446	1581.41	1220.33	1163.27	421.613	837.613	346.941	672.322	B7Z3K1;D3DVS1;Q5BJH2	TMEM128
B7Z4K6	11262.9	9988.3	13946.2	9429.17	31366.3	25678	29438.3	42124.7	37836.7	56562.7	45552.2	75619.4	66742.1	39938.3	16776.6	28346.3	53639	29500.1	36113.1	52129.7	B7Z4K6;O00115;K7ENE5	DNASE2
B7Z4M2	2861.59	2480.53	2999.46	478.848	2243.92	422.877	2431.63	277.011	121.566	631.9	339.941	438.881	1350.78	969.128	705.593	621.698	1834.08	573.636	618.193	405.104	B7Z4M2;O75554	WBP4
B7Z4R5	443.881	438.69	370.65	521.076	444.985	321.178	386.194	520.417	150.396	525.26	406.476	322.397	1390.32	825.32	198.839	946.085	647.38	571.665	731.335	998.088	B7Z4R5;F6RU17;Q99571;E7EPF7;F5H1M6	P2RX4
B7Z4V9	3956.61	3901.13	1389.96	8633.12	2406.23	1979	2901.61	1097.03	228.678	752.212	419.351	184.198	3031.03	2132.11	1375.35	506.207	3754.74	1363.15	3251	1933.78	B7Z4V9;Q9BT40-2;Q9BT40;C9JZB0;F5GXZ0;I3L0Y0;I3L4A5;I3L2L1;K7EPG6	INPP5K
B7Z4W5	9441.65	9787.69	3529.16	7751.95	4243.49	2159.22	1881.81	4384.14	884.297	2798.45	877.521	246.429	1254.98	8339.31	347.315	2064.36	4155.72	959.361	2560.79	1745.72	B7Z4W5;Q16773;Q16773-2;Q5T278;Q16773-3;Q5T276;Q5T277	KYAT1
B7Z5P9	482.019	45.3923	137.953	157.092	266.94	99.7129	320.971	349.441	101.515	109.81	538.251	452.873	1013.47	2222.9	1432.94	624.984	85.5293	497.853	534.508	1582.49	B7Z5P9;Q86WZ6	ZNF227
B7Z6B8	477450	509534	363167	465270	385650	407762	459161	507696	180252	509414	374869	380918	484879	855198	373458	403443	482694	591860	502338	459604	B7Z6B8;Q16698;E5RFV2;E5RJG7;E5RJD2;E5RID6;H0YAW3	DECR1
B7Z755	2407.67	2360.29	1153.1	2289.86	920.098	533.184	598.146	2076.93	84.3109	2032.99	468.066	835.129	3928.72	3746.25	292.25	898.03	485.818	1150.21	972.404	916.166	B7Z755;P42568	MLLT3
B7Z7X8	1220.05	1160.6	623.27	1368.19	968.865	341.673	499.532	111.955	240.044	1082.02	430.935	252.482	1042.55	363.18	1524.32	641.999	244.244	185.989	557.733	694.945	B7Z7X8;Q8NHH9;Q8NHH9-4;Q8NHH9-2;Q8NHH9-3;B5MCN0;H7C3A2;C9JQQ5;C9JC25	ATL2
B7Z902	11781.4	3419.46	5960.03	5289.6	5361.62	3408.95	10285.9	7326.75	2463.3	4052.88	392.193	4586.91	8018.5	5167.32	4747.13	2765.58	3345.67	6852.75	5519.42	2606.8	B7Z902;D6RIB9;Q6PCB8;D6RDX7	EMB
B7Z904	38014	42914.4	24763.5	36445.8	28498.7	17925.2	26228.1	48361.4	13057.6	35888	14370.9	13054.8	174844	187784	16974	46539.3	68480.4	23800.6	27812.3	12437.5	B7Z904;Q16881;B7Z2S5;Q16881-4;Q16881-3;B2R5P6;Q16881-5;E9PNQ6;E7ESI6;E7EW10;Q16881-6;E9PIR7;E9PKD3;E9PLT3;E9PKI4;E9PQI3;E9PJU2	TXNRD1
B7Z934	881.969	671.16	1064.43	904.016	341.69	657.535	2063.47	1419.73	431.187	1443.48	276.796	990.002	245.382	23917.1	18545.8	658.829	1066.93	1312.7	2530.06	1550.5	B7Z934;Q9HAK2	EBF2
B7Z9I3	3216.17	2562	1945.35	3847.08	2313.54	200.176	576.949	2547.02	257.649	1141.36	503.607	249.124	438.454	784.678	140.349	467.274	1347.73	557.425	771.08	529.318	B7Z9I3;O75787;H0Y750;B7Z1I9;B7Z413;H7C3E1;H7C240	ATP6AP2
B7ZAB3	6204.63	2822.89	3569.27	5100.6	6174.7	2452.69	2888.21	2664.1	803.2	4504.96	3051.42	1296.55	636.998	1507.27	202.325	3144.83	1839.08	3075.46	2046.3	997.017	B7ZAB3;G3V150;O94766;E9PNA1	B3GAT3
B7ZAQ6	692.115	239.619	260.213	358.763	275.829	414.149	363.295	495.28	102.518	315.351	216.783	529.391	388.441	624.291	405.707	2105.2	295.81	413.239	355.803	195.401	B7ZAQ6-2;B7ZAQ6-3;P0CG08;B7ZAQ6;A6NKF9;E9PKY3;H0YFP4	GPR89A
B7ZKK9	1849.44	1290.76	451.554	1979.87	987.725	309.347	959.225	894.263	607.031	1753.32	429.853	328.151	1139.66	14381.1	253.217	338.035	854.598	249.502	269.82	894.127	B7ZKK9;Q16537;J3KQN6	PPP2R5E
B7ZM82	1697.67	2441.69	1353.16	1709.74	1741.95	897.606	1432.88	1022.72	485.606	1206.54	36.1821	1242.53	979.874	2043.7	509.058	1153.26	667.044	784.019	400.497	566.162	B7ZM82;M0QXA7;O95785;O95785-2;M0QY21;M0R0A4	WIZ
B8ZZJ3	103.652	51.3659	187.688	74.1322	161.616	148.039	166.407	17.6082	29.0743	63.1809	105.504	12.1786	99.6131	54.8621	14.2263	102.137	44.7622	54.8277	65.0135	67.5397	B8ZZJ3;Q8TCU4;Q8TCU4-2;Q8TCU4-3;A6NMY3;H7C1D9	ALMS1
B8ZZQ6	1593170	1043930	1755990	1860280	1880790	1116460	1945960	1247200	1108590	1087360	1471560	913604	3625050	1534530	497264	3146270	2242310	944953	3697800	1347160	B8ZZQ6;P06454-2;P06454;B8ZZA1;B8ZZW7;H7C2N1	PTMA
B8ZZU6	5110.51	4751.54	4628.85	5466.39	3909.6	3248.24	5176.37	5660.44	2194.74	6553.63	3091.56	3561.66	9631.32	3827.27	320.966	5239.05	4927.47	4390.74	5327.2	4967.5	B8ZZU6;G8JLM5;F5H629;P15336;E9PBF9;Q3B7B7;B3KY57;A4D7V1;H7C2N6;P15336-3;E9PEK8;C9JCI8;P15336-2	ATF2
B9A057	32346.7	41943.5	38519.8	40785	23254	14067.5	21769.8	34314.6	7816.27	31073.5	26357.7	25588.8	3041.94	27081.5	4058.04	17654.4	29641.7	48196.4	21162	59815.1	B9A057;Q86WW8	COA5
B9A064	12076.6	24599.8	10587.8	21323.4	33919.9	51601.7	68861.2	171205	80677.9	190282	64453.4	102370	54315.9	113794	32802	50937.4	192292	226181	169955	183415	B9A064;P0CG04	IGLL5
B9EGH5	5155.78	3434.31	2230.98	4389.36	5787.55	4346.64	3612.96	3373.12	1882.34	3534.26	5133.2	3386.92	1854.88	3790.64	932.126	3580.54	2340.28	3402.27	6304.18	3549.64	B9EGH5;Q00722-2;Q00722;H0YK35;Q9BVT6;H0YKR9;H0YNI4	PLCB2
B9EGP5	474.396	148.084	267.933	517.77	148.979	43.8352	270.591	416.549	125.633	318.693	283.586	104.337	75.175	917.368	116.168	237.79	330.429	170.754	266.772	104.321	B9EGP5;F8VWA6;Q7Z3U7-4;Q7Z3U7;F8W1Z6;Q7Z3U7-2;F8VZV1;Q7Z3U7-3;F8VZQ3;F8VZV6;F8VQS2	MON2
C4AMC7	6321.13	4125.91	3835.64	4747.61	5151.44	2255.49	3434.27	6396.87	3173.02	3338.62	1959.1	1786.63	4593.16	8378.32	254.13	3378.51	5013.34	4386.19	6219.9	3075.13	C4AMC7;Q6VEQ5;A8K0Z3;A8MWX3	WASH3P
C9IZW8	33594.9	33686.5	25173.8	26091.2	18099	19086.5	15331.5	31431.8	2365.47	18094.7	8278.37	9197.12	32456.9	3511.62	10669.3	4686.36	8194.18	7206.24	10809.5	17706.1	C9IZW8;C9JXM4;Q9Y6T4;H7C5B8;O95178	NDUFB2
C9J0I9	15309.3	13897.6	8205.11	13567.3	12101.1	10345.8	10234.9	13930.3	6191.26	15471.7	3378.93	4793.27	16974.8	41652.4	6154.47	17388.4	19770.6	10931.8	13662.4	9252.3	C9J0I9;Q86WB0;Q86WB0-2;Q86WB0-3;C9J672;F8WAU5;F8WBD7;F8WDK5;F8WF13	ZC3HC1
C9J0K6	308342	260948	187049	405149	297596	248512	255118	340362	119872	247149	200196	146525	300932	699775	224423	310286	239387	137993	159169	154087	C9J0K6;P30626-2;P30626;B4DKK2;B4DHQ6;E9PG82	SRI
C9J1Q0	352.713	550.799	305.227	436.905	569.616	103.282	349.238	706.59	437.185	281.414	303.946	354.13	428.743	206.992	209.549	694.991	874.377	808.431	1552.49	682.624	C9J1Q0;Q03989	ARID5A
C9J212	9543.01	609.067	405.994	7821.6	6958.6	2263.92	493.214	9535.04	4664.81	7517.71	635.75	470.513	689.938	7925.89	769.728	627.201	9861.48	5730.82	1145.22	7551.47	C9J212;C9J9P8;Q969M7;Q969M7-2;Q969M7-4;F8WD80;C9JSK8;F8WDQ9;H3BSR4;C9JFD2;H3BUI7;F8WB39;Q969M7-5;C9JF62;Q969M7-3;H9KVB9;C9IZ93;F2Z363;F8WFB7;G5E9R6;F8WCT3	UBE2F
C9J2U4	6962.12	12125.4	3645.48	9368.68	1696.49	6199.9	3767.24	8381.86	497.752	6208.67	556.238	4775.06	2677.57	5221.43	2610.32	2402.38	1654.66	3374.31	1106.13	2871.01	C9J2U4;Q96BW9;B4E101;H7C1A2;G3V0F3	TAMM41
C9J2Y9	53156.2	45145	31370.8	49343.5	27189.1	23740.8	28464.2	39711.1	10828	38113.6	15024.6	18519.8	32718.9	85269.4	18344.7	28160	25427.8	28359.1	37017	23138.7	C9J2Y9;P30876;C9J4M6;C9JMN3;C9JZW8	POLR2B
C9J494	3822.16	1229.79	807.857	2099.44	971.058	304.617	797.673	3175.04	393.606	1183.33	206.726	336.797	2664.53	3462.24	1233.19	823.468	602.481	237.049	819.876	488.081	C9J494;Q9H000;B4DPR4	MKRN2
C9J5X1	30.8806	146.754	349.419	160.025	121.1	102.668	413.098	287.794	106.808	140.113	109.003	187.99	157.013	617.578	239.333	172.901	91.4397	90.5589	97.9178	114.185	C9J5X1;P08069;H0YMJ5;H0YNR0	IGF1R
C9J9K3	1457970	1148370	795891	1507730	931024	773334	888780	1165110	323848	940497	607528	318903	1286200	2975980	562425	873526	904884	694653	601387	375770	C9J9K3;P08865;A6NE09;C9JQR9	RPSA
C9JA28	14945.1	16879.9	10159.7	14109.8	14210.9	11294.2	19924.6	23538.1	5302.41	14171.1	3077.4	11912.6	345.582	13974.6	22534.5	4485.19	7131.35	33861.4	16226.6	18087.2	C9JA28;Q9UNL2;B4E2P2;C9J365	SSR3
C9JAW5	20206.4	22383.6	18462.5	18746.7	17361.3	2930.81	12970.1	14174.4	6104.17	16729.1	40360.4	12528.6	16001.1	20421.8	2580.8	1421.51	21031.1	27748.9	19874	26772.6	C9JAW5;Q9Y241;C9JNU6;Q9Y241-2	HIGD1A
C9JAX1	168701	152351	87621.4	98342.9	52924	30260.8	58182	96571.3	8824.92	37549.4	23652.4	40066.7	73553	88293	27868.9	48973.4	98734.2	72365.2	60794	53710.5	C9JAX1;Q16595;H7C585;Q16595-2;A8MXJ6	FXN
C9JB13	2940.07	2864.29	3945.03	297.915	3261.43	1799.54	630.283	150.783	2008.57	142.842	544.045	416.534	18754.2	294.078	2088.38	17202.9	668.551	529.792	570.861	116.506	C9JB13;Q9NW68-2;Q9NW68;Q9NW68-7;Q9NW68-3;Q9NW68-8;B4DM89;Q9NW68-9;Q9NW68-4;Q9NW68-5;F8W6C6;E9PNA9;E9PS77;E9PQA7	BSDC1
C9JBI3	562.545	360.625	723.631	1894.3	312.304	880.204	869.413	1020.35	441.054	1099.01	591.565	413.711	4598.06	6955.04	1713.35	536.931	1012.37	800.491	863.7	235.165	C9JBI3;P78330	PSPH
C9JBL1	82495.1	44138.5	771.384	32976.3	49549.9	5150.98	936.219	109393	482.618	54194.2	13405.4	36719.7	77057.9	144293	2152.25	8862.5	81093.6	132277	113429	115068	C9JBL1;Q9Y6A9	SPCS1
C9JE15	6261.89	5961.3	4611.33	6269.37	29651	187.381	5518.29	157.857	2171.02	3449.76	186.929	3354.95	35883.1	27263.3	14943.9	23341.3	10037.5	491.623	528.768	3306.31	C9JE15;Q7Z695;H7C4I2	ADCK2
C9JE98	1356.81	560.019	455.809	589.612	647.463	232.142	345.153	832.235	430.777	1233.5	311.176	713.374	196.567	254.313	74.2896	363.179	774.887	847.951	950.407	927.771	C9JE98;C9J239;Q9Y618-5;C9J0Q5;Q9Y618-4;Q9Y618;C9JFD3;Q9Y618-3;C9J7T7;C9JQE8;Q9Y618-2;C9J330;H7C1J7;H0YGK8;H7C2D4;H7C1Y3;H7C184;H7C0P3;H7BZU2;H7C2R5;C9JNV9	NCOR2
C9JEJ2	25136	24261.7	18800.1	29931.7	32576.4	20723.6	35498.7	35718.9	20921.7	36617.2	24139.1	32315.1	42103.7	71253.1	10531.8	30752.2	24232	35869.5	38537.8	29672.1	C9JEJ2;C9J050;H7C1T3;C9J2E1;C9JPY0;H7BZN1;C9JVS0;F8WAZ5;Q9Y5K3-2;Q9Y5K3-4;Q9Y5K3-3;Q9Y5K3;F8WBU2;F2Z2B1	PCYT1A
C9JEZ4	2530.76	932.385	278.965	1835.77	2803.47	649.089	2243.16	2875.18	351.704	2057.69	958.763	1519.91	276.033	918.963	528.969	286.756	2051.84	1784.87	1997.09	1647.47	C9JEZ4;Q9UKI2	CDC42EP3
C9JF66	12465.9	16108.4	17084.3	20752.8	45134.4	33776.6	43028.6	62859.4	12271.5	47656.5	17522.6	14501.9	42463.1	80254.6	35247	38282.9	32984.2	70913.6	32402	30395.1	C9JF66;Q6PIZ9	TRAT1
C9JFR7	826923	851486	1019600	736545	730420	650885	946317	926999	391320	621137	604322	664563	1431320	1513260	291052	1264150	999366	852210	788583	596870	C9JFR7;P99999;CON__P62894	CYCS
C9JG97	6670.14	5759.51	3069.5	9671.5	4225.7	2018.11	3018.98	6807.07	3448.49	6415.35	194.823	902.377	4095.43	1842.84	277.196	3935.77	5076.93	3185.56	1853.47	2835.6	C9JG97;Q13685;C9JEH3;C9JTS3;H7C0R2	AAMP
C9JLU1	68653.8	56328.7	48056.3	31116.1	24644.4	32593.2	37684.8	20743.4	5960.29	17651.1	35001.7	24114.7	19101.8	123973	63929.8	60651.2	15602.5	19608.1	2946.29	12769.2	C9JLU1;P52434;C9JCU7;C9JBJ6;C9J413;C9JUA8	POLR2H
C9JNE2	107611	84373.2	55783.6	103437	74370.4	26950.9	54664.3	53555	28014.5	76473.2	29367	21229.6	46143.3	134047	25962.4	32482.1	50540.7	34027.3	30149.7	23681.5	C9JNE2;Q9Y530;C9J5P1;C9JXC3;C9JA90;C9IZY1;H7C5Q1	OARD1
C9JNW5	1227440	902555	677665	1157550	920820	489465	645094	808474	361218	642072	355868	361664	1112170	1744420	355555	623752	422036	436882	415845	418861	C9JNW5;P83731;C9JXB8	RPL24
C9JP00	243270	207353	156400	239592	193512	92858.1	214517	243350	127274	189829	111394	136364	80341.3	312978	109163	243256	238864	141145	183733	159563	C9JP00;Q9NR56;Q9NR56-7;Q86VM6;C9JCX1;H7C4Y1;C9J4T8	MBNL1
C9JQ45	47752.7	61569.3	30156.5	27815.8	12155.6	12622.9	16881.2	23137.9	2026.23	5273.13	2347.05	3247.44	2033.16	6934.83	820.189	13262.9	6575.68	5012.25	1372.27	932.266	C9JQ45;P35080-2;P35080;G5E9Q6;C9J712;C9J0J7;C9J2N0	PFN2
C9JRD2	4751.04	5211.77	1405.45	8510.02	1025.21	1562.39	1352.35	2219.67	2347.78	1911.99	189.584	1511.98	2295.1	9956.45	831.363	6381.7	417.273	328.189	1435.58	1587.29	C9JRD2;C9JXB9;P25686-2;P25686;C9J1G2;E7ETU0;C9JX00	DNAJB2
C9JRJ5	2402.46	2442.81	2027.21	2553.59	4090.83	1698.02	3438.56	4017.66	3615.85	6696.23	3656.41	3513.51	3949.24	6946.08	1367.19	2974.15	4326.23	5478.1	4599.76	4644.05	C9JRJ5;Q9UGP4	LIMD1
C9JYM0	11452.3	11089.3	6793.49	12821.5	5946.46	3988.81	8685.88	3804.2	3169.65	7302.59	5499.79	3557.87	1217.79	9419.82	1548.07	3693.75	7267.35	10356.8	7691.64	8083.8	C9JYM0;O75817	POP7
D1MEI0	16775.3	14516.2	9179.07	9284.89	735.979	1717.4	1701.69	3026.6	132.926	2580.33	445.578	782.047	228.001	7444.7	3525.05	7792.74	297.202	232.424	2139.41	681.317	D1MEI0;Q96FE7;Q96FE7-3;Q96FE7-4;Q96FE7-2	PIK3IP1
D3K174	202.343	120.625	218.054	231.968	105.271	148.429	86.5381	127.132	80.3973	134.643	198.337	132.923	125.96	596.41	65.1886	120.608	189.768	711.297	2416.93	53.0928	D3K174;Q9Y6M7-6;E9PDL9;Q9Y6M7-9;Q9Y6M7-8;Q9Y6M7-7;Q9Y6M7-3;Q9Y6M7-2;E9PGC1;E9PFN4;Q9Y6M7-4;C9JRP1;Q9Y6M7;B6DY53;B6DY52;F8W7E6;H7C3C4;Q9Y6M7-5;Q2Y0W8-4;Q2Y0W8-5;Q2Y0W8-3;Q2Y0W8-2;Q2Y0W8;B7Z2J0;F8WDX9;F5GZ31;Q2Y0W8-6;Q2Y0W8-7;E7EML0;E7EW28;Q6U841-2;Q6U841-3;C9JV56;C9J240;C9JZZ4;Q6U841	SLC4A7
D6RA08	4963.29	5294.99	1013.53	951.198	1031.93	597.308	297.623	2329.65	326.633	4555.68	1599.62	685.022	1392.54	1733.57	1441.73	893.745	4277.15	9284.57	5899.23	8944.88	D6RA08;D6R934;P02746;D6RGJ1	C1QB
D6RA82	1604.2	452.718	1112.99	1182.61	699.539	644.854	155.151	425.025	750.847	1469.66	1655.84	1827.5	771.122	1642.41	133	1570.71	410.298	416.351	449.974	439.139	D6RA82;P12429;D6RCA8;D6RFG5	ANXA3
D6RAF2	525.322	130.544	147.477	177.353	348.893	298.647	308.238	1005.85	336.815	450.22	257.699	123.202	352.13	483.575	219.494	305.633	342.804	629.269	245.69	361.53	D6RAF2;Q6PIY7;Q6PIY7-2	TENT2
D6REB5	1741.65	1187.96	968.914	1888.42	1142.68	1270.59	3495.86	2280.75	1422.75	2257.62	1516.19	2770.31	136.902	9953.43	149.4	326.289	3092.38	2578.43	2591.98	2316.96	D6REB5;P35475;B3KWK6;H0Y9B3;D6R9D5;D6RBD5;H0Y9R9	IDUA
D6REL5	9236.47	6919.99	3632.66	10088	4487.95	4231.04	4057.43	5840.72	2229.26	4927.31	1808.19	2909.02	8440.55	7866.83	2913.74	4512.32	3439.63	5763.47	4315.78	4192.84	D6REL5;Q6UWZ7;D6RAN3	ABRAXAS1
D6RGI3	82541.8	59676.1	47004.8	69011.9	44416.9	33521.7	35755.6	46497.7	25065.6	58981.9	52147.2	36532.2	89536.7	161841	33645	69397.4	64415.4	41689.2	37188.2	42477.5	D6RGI3;Q9NVA2;D6RER5;Q9NVA2-2;D6RDU5;H0Y961;D6RDP1;H0Y9G8	SEPTIN11
D6RHI9	324139	120869	239445	159177	173524	90370.2	210860	230917	89951.3	149433	38225.3	102409	166736	605463	38421.6	109881	232373	144686	169852	146397	D6RHI9;O00584;H0YAE9;O00584-2;J3QQ64	RNASET2
E2QRF9	2295.9	913.064	1771.1	4032.23	3668.66	2769.2	3027.49	634.448	1508.44	1195.25	2152.91	2692.23	5757.27	1614.96	3048.96	336.303	1264.53	520.178	1079.51	1258.83	E2QRF9;O75496;H7C608;C9K0U5	GMNN
E5RGX5	86635.4	74698.8	69583.3	92373.3	63065.4	57794.2	57340.7	85086	53386.7	107849	52012	35613.9	33006.8	38100.4	76046.6	18154.5	512321	159175	96440.4	86891.8	E5RGX5;Q93045;Q93045-2	STMN2
E5RHG8	187752	135225	107305	212027	146627	111387	145370	157984	52262.4	183547	69575.3	81840.9	373434	561513	146465	366163	178555	126225	100063	95563	E5RHG8;Q15369;Q15369-2;E5RJ89	ELOC
E5RHW4	6908.72	4404.4	962.997	5047.4	4156.01	5457.26	335.767	4564.52	3612.29	4577.81	5564.82	7118.89	4680.69	3267.19	4222.41	742.604	7594.83	3615.08	3156.96	4965.62	E5RHW4;O94905;E5RJ09;O94905-2;O94905-3	ERLIN2
E5RIW3	520048	364186	265614	406954	398497	174384	219319	286211	250150	208413	224484	115020	198157	616280	114441	173103	356721	338288	167212	163463	E5RIW3;O75347;E5RJD8;E5RIX8;E5RHG6	TBCA
E5RJ68	23465.4	16416.7	10163	23269.8	21018.9	13593.2	12867.8	20761.1	5073.96	21890.1	3048.15	8994.97	23849.2	63502.2	24846	6855.26	12266.3	16066.8	10539.2	8930.8	E5RJ68;O00203;H0YBD0;F5GWU4;F5GYB0	AP3B1
E7EM64	47897.5	50440.4	21064.8	75977.5	18839.9	26333	32659.3	30267.2	1839.69	27038.2	9798.81	5179.82	62167.8	277391	19751.6	64454.8	12941.3	13887.5	18294.4	12630.6	E7EM64;Q7L5N1;H7C3T0	COPS6
E7EMM4	68272.9	66610.2	54305.5	70769.8	45123.4	41918.4	76270.5	91478.8	20821.3	64656.8	61383.9	67319.2	128641	228115	47090.3	51416.1	71322.3	64110.9	57284.1	57987.7	E7EMM4;Q13510;Q13510-2;E7ERV9;Q13510-3	ASAH1
E7EN68	2757.41	2967.49	1278.18	3219.27	161.084	253.135	1074.25	1471.41	418.377	1232.27	522.647	200.592	354.768	3000.41	139.823	559.43	87.646	604.85	991.114	147.685	E7EN68;Q53H47;B9ZVV8;F8WEU1;Q53H47-2;C9JHK2	SETMAR
E7ENW2	806.092	779.621	633.625	774.124	1084.23	196.84	787.144	2643.8	374.138	2595.78	297.488	302.291	408.167	1412.46	338.79	139.111	1058.47	1315.24	1123.96	578.5	E7ENW2;Q13191;Q13191-3;B5MC15;Q13191-2;Q68CY2;E9PHA9;Q13191-4;C9JU85;C9JRB3;F5H4J9	CBLB
E7EPL4	726.091	558.276	708.336	717.546	624.172	196.244	313.758	1054.53	657.603	186.594	296.123	232.791	652.961	853.139	317.961	353.1	380.591	301.057	324.748	249.676	E7EPL4;H3BNZ1;Q6P996;J3KNK7;H3BND4;E7EMH5;Q86XE2;Q6P996-2;Q6P474;H3BNL6;H3BPV5;H3BM88;H3BU11;H3BQ54	PDXDC1
E7EPM6	2982.43	3003.86	3187.6	2942.84	3599.96	2757.66	4151.55	5018.87	577.992	3210.83	1544.62	2328.1	2892.37	13294.7	3400.73	622.53	3787.71	3768.25	4239.45	5589.47	E7EPM6;P33121;P33121-2;B7Z452;B7Z3Z9;D6RER0;H0Y9U7;H0Y9Z9;D6RG07	ACSL1
E7EQ69	181557	120928	81620.7	126264	116669	67781.4	74961.7	100850	33808.5	110861	55934.5	44299.6	88327.1	247403	58111.7	106675	98689.8	48741.7	58900.6	38668.7	E7EQ69;Q9GZZ1;C9J5D1;Q9GZZ1-2;C9JZU6;C9J5J3;F8WCK0	NAA50
E7EQS0	22741.8	10412.2	7364.36	7069.93	16128.5	8578.38	18324.2	8391.46	4009.77	4465.91	11146.2	5406.67	16356.9	66080.1	2905.59	12013.9	5235.5	3185.07	9776.83	6708.6	E7EQS0;P20839-3;C9JV30;J3KNX8;A4D0Z6;P20839;P20839-2;P20839-4;C9J381;C9K0R9;C9J029;H7C5T1;H7C511;F8WDE9	IMPDH1
E7EQT4	103949	109316	88580.2	101452	74785.7	51031.9	69823.5	99169.4	42761.9	95641.1	42615.4	58451.3	113199	147933	73832.1	80737.4	84321	103969	69314.2	71133.3	E7EQT4;Q9UKV3;Q9UKV3-3;Q9UKV3-2;G3V3B0	ACIN1
E7ER32	270.044	368.285	98.1649	334.966	53.6027	163.408	144.404	200.39	108.465	233.372	268.969	127.556	341.451	487.794	93.964	195.335	200.649	174.597	239.362	372.458	E7ER32;Q969V6;B0QY83;B0QY84	MRTFA
E7ERS3	17919.7	19048.5	12174.3	20608.9	12321.4	8949.69	9836.14	15480.6	5576.59	16417	4333.93	7986.38	9842.83	14199	7317.32	10307.2	11246.7	12325.6	11921.9	12443.7	E7ERS3;Q86VM9;Q86VM9-2;H3BP01;H3BRN6;H3BRH3;H3BPD0	ZC3H18
E7ESM9	110276	87542.4	66471.5	129105	260264	109207	166413	196991	94634	124653	141167	99745	197471	225126	59157.9	122628	145312	139669	106062	80328.8	E7ESM9;P20810-6;G5E9D3;P20810-7;B7Z468;P20810-8;B7Z574;P20810;E7ES10;P20810-4;E9PDE4;H0Y7F0;E7EQ12;E7EQA0;H0YA91;E9PSG1;D6RC54;H0Y944;D6RAA8;D6RBR1;D6RGF7;E7EN75;E7EQK6	CAST
E7ESY4	22747	23156.3	15447.4	21799.5	9011.44	6648.85	9040.59	19813.1	4589.51	12761.5	3598.86	5234.56	5164.72	14189.6	1012.69	6962.43	9551.15	14494.3	14944.6	10595	E7ESY4;Q13330;Q13330-3;H0Y4T7;Q13330-2;F8VSM3;F8W9Y9;F8VPC5;H0YIV8;H7C3F3;H0YIT0;C9JJM0	MTA1
E7ET07	1498.24	2047.27	2169.04	2016.69	1327.01	1527.36	1903.92	1516.68	392.626	1586.88	158.369	4387.61	693.275	817.49	313.481	381.588	1166.55	733.933	1418.86	126.319	E7ET07;Q9NXR8;Q9NXR8-2;Q9NXR8-3	ING3
E7ET49	124.061	376.038	360.683	124.364	672.634	235.686	356.658	789.448	279.615	671.626	112.737	275.395	210.462	848.72	57.7625	696.004	140.307	331.715	229.437	327.799	E7ET49;Q8NCG7;Q8NCG7-2;Q8NCG7-4;E7EVQ4;B4DVJ1;Q8NCG7-3	DAGLB
E7ET96	7017.89	5940.85	3208.78	5603.23	5549.17	1872.63	3650.92	3625.89	1292.15	2975.72	1898.06	2214.58	5202.31	13866.4	7473.15	8497.49	3360.79	2611.51	3667.56	2863.17	E7ET96;Q15025;E7EPY1;Q15025-2;Q15025-3;E7EMV7;E7EW15;H0YC17;E7EWG2;E7EW68	TNIP1
E7ETH6	162.138	421.009	314.968	162.208	357.785	419.18	179.207	188.855	219.671	301.571	488.162	532.849	951.904	579.196	146.775	85.2545	583.031	562.728	123.108	475.24	E7ETH6;M0QY62;M0R1N2;B7Z6K7;M0R2C3	ZNF587B
E7ETZ4	40902.2	35890.7	5539.64	37768.9	21594.5	12827.8	11294.4	21887.6	928.918	19167.2	2259.95	3359.09	16379.9	30540.6	945.366	12458.2	3597.11	2139.96	3221.02	3000	E7ETZ4;Q9Y6E2;Q75MG1;B5MCH7;E7EMS9;B5MCE7;C9JF98;E9PFD4;F8WDX8	BZW2
E7EU96	78383.4	55680.7	44080.2	58169.7	40695.5	40440.1	39550.4	53941	19950.5	55446.5	31147.7	22713.2	53409	150148	29712.2	53445.4	41752.4	51245.8	41324.8	39674.8	E7EU96;P68400;Q8NEV1;P68400-2	CSNK2A1
E7EUR5	999.758	1572.52	533.121	1865.77	3640.47	2340.59	2471.1	5168.9	2302.54	5491.38	1322.73	3385.77	564.227	2364.53	463.737	468.609	5799.07	5571.66	3269.1	6214.61	E7EUR5;Q13342;Q13342-3;F8W6B8;F5GY84;Q13342-4;Q13342-2	SP140
E7EVA0	79314.8	57926.3	54917.9	70891.4	130204	69562.5	113605	128165	74791	127901	122064	91696.3	189888	286378	66248	135221	117043	97393.6	133606	102456	E7EVA0;P27816;P27816-6;P27816-2;E9PGM5;P27816-4;B9ZVR1;B5MEG9;B4DSQ1;H7C456;P27816-7	MAP4
E7EVJ5	46244.4	44183.5	24947	48272.5	34902.3	14630	22108.7	48663	10267.2	34735.4	4534.54	13423.1	39659.7	131275	42361.3	10127.3	16836.6	25306.5	18282.1	16164.3	E7EVJ5;Q96F07-2;E7EVF4;F5H583;Q96F07;E7EWA4;E7EW33;H7C229;E5RJW3;H0YNP0;E5RFQ0	CYFIP2
E7EVQ6	536.509	418.472	184.829	386.06	232.77	229.732	367.258	753.13	252.085	110.342	526.423	219.498	188.838	1437.66	269.864	566.977	370.464	126.828	425.307	217.559	E7EVQ6;Q14534;H0YBN7;E5RJH9	SQLE
E7EWH8	405.838	1187.48	619.493	405.787	396.765	1790.74	2443.44	1004.58	316.505	521.447	659.375	1305.5	979.895	2727.2	567.563	757.486	1322.7	1061.95	1253.92	1556.66	E7EWH8;Q5T013;F6UJY1;Q5T013-3;J9JIE9;F6UJY9;H0YB70;Q5T013-4;Q5T015;H0YB18;Q5T013-2	HYI
E9PAU2	538677	536601	479558	517996	356453	285561	374162	505064	232290	472269	216460	302997	508351	721840	260562	361688	445925	491230	443720	422390	E9PAU2;K7EKR9;K7EQG2;K7EKA4;K7ERR4	RAVER1
E9PAU8	8352.86	15136.9	6341.19	1883.6	7459.46	5438.62	6977.32	390.538	2201.97	886.891	3946.95	178.724	265.504	18952.1	388.298	13946	9671.77	98597.3	5219.97	2428.18	E9PAU8;P23141;P23141-2;H3BSU0;H3BQV8	CES1
E9PAV3	95306.1	76783.7	57229.3	78925.4	60926.6	36034.8	50410.4	45813.9	11650.9	31853.6	37734.8	17509.2	30668.9	65585.2	21611.9	64411.4	35617.6	35921	27546.3	21456	E9PAV3;F8VZJ2;H0YHX9;Q13765;Q13765-2;F8W0W4;F8W1N5;F8VNW4;F8VZ58	NACA
E9PB14	27413	24420.4	15511.6	26914.5	16793.4	11245.9	12084.4	20551.5	5856.03	16629.3	5002.07	8953.44	24174	58858.9	19784.6	13348.7	11905.4	11925.2	12617.2	15684.1	E9PB14;O00330;H0YD97;O00330-2;E9PLU0;E9PRI6	PDHX
E9PB30	1024.82	522.175	150.973	699.356	195.721	95.6837	267.709	1403.23	131.094	873.062	147.643	155.796	237.219	532.28	253.19	461.926	801.335	1123.75	768.244	543.334	E9PB30;Q4KMQ2;Q4KMQ2-2;E9PCT2	ANO6
E9PC62	171678	158056	147141	172492	113475	91706.1	136717	158817	91950.2	157564	85362.7	115623	301123	341624	120762	164925	139583	146956	123737	130034	E9PC62;O95319-5;O95319-2;Q5VZZ6;O95319;O95319-4;O95319-3;B4DIB6	CELF2
E9PC74	1677.46	2091.17	1044.83	1096.57	2493	1082.49	1316.77	1515.03	114.932	2012.74	1249.17	709.833	2579.68	12716.4	3032.69	7450.8	1047.38	154.47	551.025	196.739	E9PC74;Q13144;C9JRD9;H7C2X0	EIF2B5
E9PCD7	267.649	928.161	208.382	91.6538	106.016	1090.74	61.54	864.215	973.836	1558.37	1029.78	960.09	381.047	1880.41	672.229	81.552	1165.58	1004.37	588.587	795.515	E9PCD7;Q9Y2E5;H0YA68;Q9Y2E5-2	MAN2B2
E9PEN0	10233.3	9053.82	6820.05	8528.06	10158.3	6002.01	6065.47	8431.52	5602.2	8498.9	3512.59	4384.53	2332.15	3623.08	3762.01	3009.73	5318.08	6758.36	5732.86	9240.05	E9PEN0;Q8WYH8-2;Q8WYH8	ING5
E9PEQ4	131050	106278	69394.7	135269	106703	63014.4	88600.5	117581	38597.7	94544.9	89071.1	59062.6	102564	233613	77636.7	98147.3	70462.8	66264.1	78946.3	55457.6	E9PEQ4;P50570-3;F5H4R9;K7ELR1;Q05193-5;Q05193-3;Q05193-4;Q05193-2;Q05193;K7EPK9	DNM2
E9PER6	4431.08	2371.15	1629.4	4009.93	3163.13	1110.43	1980.6	5919.79	1932.71	4198.25	2139.24	386.715	744.562	3203.5	529.234	515.079	4596.67	1855.83	5359.69	1641.13	E9PER6;O15530;O15530-3;C9JWR9;O15530-4;O15530-5;Q6A1A2;H3BQ10;H3BPW1	PDPK1
E9PES6	7754.52	4910.49	2734.58	5734.46	7467.93	6673.88	12080.8	9700.25	7405.12	28143.2	2487.32	11783	37675.7	30653.4	16829.1	10685.1	40214.3	22019.4	32359.9	35050.4	E9PES6;E7ES08;E7EQU1;O15347;P0C6E5	HMGB3
E9PEZ3	138981	104842	59715.1	125554	100706	54342.6	69747.2	100491	34390	106618	66896	63668.4	112925	257274	74994.2	105932	71461.8	65330.2	65554	58651.8	E9PEZ3;O60610;H9KV28;O60610-2;B9ZVX0;E9PHQ0;O60610-3;E7ET75;E7ERW8;E7EMV0;B4E2I7;E5RJ79;H7C2W8	DIAPH1
E9PF19	6721.25	9859.81	4257.82	8995.17	3595.48	2439.32	7013.49	7994.76	2175.01	6849.93	2394.49	2989.17	10310.2	5039.36	5754.29	435.465	6016.53	6487.52	4414.19	12161.5	E9PF19;Q9Y4P3;C9JVF0;F8WDI9;F8WCR3	TBL2
E9PF74	142928	117195	94087.1	125215	118106	72073.1	104804	97671.5	51935.7	96031.8	65077.1	62387.9	179207	260641	89571	1694.43	104223	75547.8	76233.9	72926.7	E9PF74;Q9HC21;J3KRY6;J3KSI7;J3QL84;J3KS44;J3QLV3;J3KSB1;J3QS02;J3KTL0	SLC25A19
E9PF99	98.8885	95.0397	13.0295	21.4685	65.9867	36.8361	75.2919	22.9275	29.051	44.7287	40.0749	14.0308	76.7383	92.3083	113.689	74.716	23.9808	12.3351	51.7397	44.0679	E9PF99;C9JT09;K7ENP4;H0Y966;Q8TEP8;Q8TEP8-2;K7EPA2;K7ELX0;H0Y9P3;K7ERF9	CEP192
E9PFI7	3316.64	80.1557	169.353	386.688	197.342	247.998	71.6471	147.754	82.3604	137.632	764.77	57.9091	82.3279	5873.94	2013.86	1437.59	3565.24	419.286	3231.13	52.4881	E9PFI7;Q8N3A8;Q8N3A8-2;D6RB30;F5H3X8;G5E9Z7;D6R914;D6RCN2;D6R9T2;D6RGZ9;D6RCA6;D6RF37;D6RAL6;D6RC81	PARP8
E9PFU9	2331.61	2529.85	1962.79	2002.56	1251.13	1391.69	1637.3	2432.6	190.267	1666.12	1473.1	491.097	7253.37	13976.9	1302.51	2669.74	2416.73	3484.28	1280.39	1054.81	E9PFU9;Q8WV99;F8WEE4;B8ZZ56;Q8WV99-2;E7EV05;B4DEN4;C9J1R6	ZFAND2B
E9PH29	825549	822481	288493	804992	292808	320388	382504	659818	60157.2	612900	183881	205839	411881	991177	612794	258519	480875	353701	308719	311305	E9PH29;P30048	PRDX3
E9PH98	4332.38	4504.25	499.565	5133.63	157.634	153.621	541.06	3924.54	24.4722	2006.87	159.698	100.087	82.1346	5811.29	165.88	107.745	1734.77	672.323	221.694	794.756	E9PH98;Q4L235-3;Q4L235-4;Q4L235-2;Q4L235;G3V0G4	AASDH
E9PHK0	1197.34	1247.34	520.588	795.343	2113.01	452.431	799.623	1717.22	525.584	1109.11	367.401	834.725	2314.01	8160.23	1148.15	531.207	1259.01	551.513	1315.96	846.431	E9PHK0;P05452	CLEC3B
E9PHS3	35507.9	14898.5	17061.3	40071.1	3793.4	8545.99	12361.2	11493	239.737	2977.37	183.536	336.557	7725.85	8789.17	1214.77	7949.06	597.218	470.884	2362.7	5969.72	E9PHS3;Q9BQ75;C9J384;H7C515	C3orf26
E9PHY5	3522.82	5617.24	4915.08	8423.1	3326.06	1064.33	2078.14	5623.53	380.528	1657.56	606.629	726.53	1771.58	3705.38	263.965	1467.98	1987.4	943.012	144.128	683.458	E9PHY5;O43491;E9PPD9;E9PK52;O43491-3;O43491-2;E9PII3;Q6R5J7;E9PQD2;E9PRG1;E9PIG0;E9PQN0;H0Y5B0;E9PJP4	EPB41L2
E9PHY8	61.6698	216.635	133.276	61.7177	137.967	76.3371	67.5416	214.205	20.9606	177.257	97.3386	96.3562	101.164	253.81	190.638	131.863	265.744	175.801	277.623	147.008	E9PHY8;Q8NDA8;Q8NDA8-2;Q8NDA8-7;Q8NDA8-3;Q8NDA8-6;Q8NDA8-4;Q8NDA8-5	MROH1
E9PI08	245.133	478.491	382.205	245.8	714.307	531.475	211.991	220.982	189.545	742.284	387.633	260.338	3326.03	1224.64	1819.7	6365.49	859.89	681.257	734.169	437.401	E9PI08;Q9Y256;E9PPV9;E9PKA7	RCE1
E9PIP3	138747	123181	116509	91749.5	49768.5	60545.1	79224.9	90152.9	36464.8	46500.3	43885.6	55135.9	124976	103862	126546	100634	42762.3	55840.7	48005.2	91275.2	E9PIP3;Q9Y4H4	GPSM3
E9PJ24	2778.91	3331.21	2311.14	3019.98	1781.2	1387.89	1463.79	3071.82	618.238	3542.97	994.287	1284.5	4213.22	5018.68	890.684	2374.12	2174.96	3179.91	2950.31	2377.51	E9PJ24;F8WEF5;Q9P1Y6-3;Q9P1Y6;Q9P1Y6-2	PHRF1
E9PJ55	108.05	471.13	441.429	341.744	235.541	1319.2	767.73	1223.15	164.422	241.616	397.681	747.881	1625.68	1099.05	1127.87	211.419	218.033	653.032	323.72	186.948	E9PJ55;Q9NUJ3;E7EN41;H0YES4;E9PP52;E9PMB0	TCP11L1
E9PJK1	35716.4	24932.3	28569.5	18662.1	70913.1	42265.7	65659.8	103570	20982	104816	47480.8	22878.6	61212.3	145277	17071.3	3890.3	68468.9	90079.3	59180.8	57175.3	E9PJK1;E9PRJ8;H0YDL9;H0YDJ9;P60033;E9PIF1;A6NMH8;E9PM31;H0YEE2	CD81
E9PK67	6444.66	4043.02	1336.34	4489.72	1785.29	1969.72	2210.57	5315.81	1184.15	2978.47	871.518	1153.23	3935.4	10023	1248.44	1600.87	1761.63	1523.72	2060.96	1470.51	E9PK67;Q53GL7;E9PNI7;E9PPE7;E9PJI2;E9PPV8;E9PIA6;E9PIK9;F8W8G7;E9PSE7;E9PM86;E9PQQ6;E9PPU2;E9PSG8;E9PLE8	PARP10
E9PK95	2438.05	1721.61	2793.77	2871.59	1662.43	4054.96	1238.39	3613.12	185.31	406.72	157.103	132.218	4674.67	4505.07	1799.73	5705.75	457.895	1336.92	185.86	1387.19	E9PK95;P28702;P28702-3;B7Z3E4	RXRB
E9PKH8	1266.34	377.278	305.396	919.353	1897.19	2149.86	545.274	2900.53	295.386	3827.09	323.529	197.87	872.995	3870.31	1951.11	1420.38	509.097	3299.18	758.305	183.382	E9PKH8;P11836;B4DT24;E9PPL6	MS4A1
E9PKT4	5334.27	10710.2	8127.86	11456.6	8493.23	2412.89	3186.1	855.528	237.841	1090.89	910.347	904.195	7858.68	23988.8	7350.74	1416.62	1162.93	7359.45	666.175	705.123	E9PKT4;Q8N131-2;Q8N131	TMEM123
E9PLD3	30916.4	63612	76187.6	72485.4	55202.1	25688.1	51891.7	42608.7	24117.6	61092.2	24928.9	24349.2	52599.4	87534.4	22467.8	50961.9	52667.8	53290.5	53503.8	32145.2	E9PLD3;E9PRG8	C11orf48
E9PLI6	42031.2	31242.1	28626.3	60527.1	29955.3	22730.5	25942.4	27668.7	12182.2	24235.3	23559.8	11624.3	23824.2	43638.4	7895.14	26863.7	19102.1	19932.6	18794.9	11715.5	E9PLI6;E9PS76;E9PRR8;Q8N9N8;E9PS30;E9PQD0;E9PNH5	EIF1AD
E9PLK3	113167	93198.4	61806.6	107771	70558.9	40031.2	59750.8	93979.2	14956.1	67634.3	63066	23786	119444	319049	70273.1	65674.9	58438.7	37170.6	34408.1	25394.2	E9PLK3;P55786;B7Z463;E5RJ24;A6NEC2;E7EWZ2;F5GZY4;E9PP11;H0YAQ6;H0YDG0;A6NEC2-2;E9PJY4;E9PPD4;H0YCQ5;E9PJ74;A6NEC2-3;L7N488;E9PJF9;E9PRQ5;E9PPZ2;E9PI82	NPEPPS
E9PM19	2735.73	336.962	840.902	5269.43	207.527	195.431	92.7138	323.604	1116.37	97.5431	52.7298	87.0151	1140.37	415.098	469.313	231.075	160.587	197.268	269.02	155.801	E9PM19;P29597;E9PPF2;K7EJR6;H0YE41;E9PQM4;K7EM33	TYK2
E9PMI6	51247.3	25089.8	13840.2	31248.7	10330.7	6673.35	10815.5	15866.4	13264.2	24311.4	7937.36	540.68	9983.93	34324.9	1219.45	10159.9	2281.45	7929.66	698.007	1430.26	E9PMI6;J3KN38;P54105;E9PJF4;E9PQ83	CLNS1A
E9PN66	3254.02	1745.39	2666.42	294.399	7292.91	10371.8	10734.4	1385.1	2291	48216.7	2195.94	8181.84	8396.38	3069.48	3877.21	6688.91	9403.47	22077	9225.34	11224.6	E9PN66;E9PKN9;E9PS55;E9PMW4;E9PQ46;E9PIN5;E9PIK4;E9PKZ4;O14683;E9PPM1;E9PNB3;E9PMY0	TP53I11
E9PNW4	139250	143317	178926	163048	205496	118695	100732	243733	21167	70128.1	25370.3	20769.5	160770	221931	130394	99681.1	87588	96202.9	97579.2	102546	E9PNW4;P13987;E9PR17;H0YET2	CD59
E9PR76	495.346	4066.64	2074.83	5015.62	3058.19	1940.43	1956.78	3421.04	715.638	3478.53	2341.62	1139.4	797.614	476.282	305.568	921.844	4144.3	1363.71	2604.34	1419.34	E9PR76;Q9H063;E9PSH4;E9PJ05	MAF1
E9PRM7	899.534	278.737	333.818	317.377	845.111	736.925	508.127	1524.44	133.328	433.522	333.589	601.386	910.143	804.307	289.613	1087.99	1418.94	1071.91	1166.05	940.431	E9PRM7;Q96BI1	SLC22A18
E9PRQ7	49316.4	36185.1	25733.6	30186.2	29355.7	23211	32639.5	30345.3	16189.3	36546.8	22345	11494	30642.3	86534.7	32176.7	30267	31266.3	25171.9	66437.9	9579.5	E9PRQ7;Q04323;E9PJ81;Q04323-2;E9PS08	UBXN1
E9PSD7	2361.12	1914.94	406.789	519.894	626.646	424.962	363.7	4359.44	436.627	3216.4	370.921	3696.12	200.98	10576.4	2117.51	2506.21	615.311	585.932	3298.75	2712.37	E9PSD7;Q96BW1;Q96BW1-3	UPRT
E9PSF2	1966.77	98.5471	1594.62	172.534	1380.44	58.7563	1687.87	1142.92	727.543	1548.46	132.997	1229.26	4839.49	4719.12	1052.64	3726.25	707.527	37.5859	1256.81	868.538	E9PSF2;Q15468;Q15468-2;Q5T0C7;H0Y702	STIL
E9PSH8	341366	358667	282863	328647	243292	282092	258655	263286	97618.9	251676	145129	243537	288196	296972	155755	215268	198344	213676	203993	252925	E9PSH8;P07766	CD3E
F2Z2E1	2001.12	2517.93	1521.18	2657.79	2083.24	1873.22	1111.95	2644.63	1831.87	1928.02	883.442	1164.64	205.943	2701.83	3675.9	1392.95	1062.35	1448.28	832.903	376.931	F2Z2E1;Q96EK7;F5GZX9;F5GY05;Q96EK7-2;B4DL34	FAM120B
F2Z2E2	95.3919	122.72	55.3717	816.051	62.9039	162.892	90.4575	143.525	14.0396	205.373	315.007	337.641	1244.2	94.7231	636.418	491.829	182.213	212.403	285.167	422.799	F2Z2E2;Q86VI3	IQGAP3
F5GWN5	1725.93	1305.41	1921.93	166.407	93.1129	128.553	91.5392	1077.37	828.157	1442.63	154.257	1291.21	72.2402	241.212	163.541	135.523	1811.56	180.907	767.256	1564.49	F5GWN5;O00750	PIK3C2B
F5GWT4	7118.55	5048.7	4008.51	6841.46	9653.25	4115.2	6164.08	7987.75	4693.94	8486.8	6503.88	6447.22	5151.02	13790	5511.41	5656.82	7210.63	5146.82	6635.5	6319	F5GWT4;Q9H4A3-2;Q9H4A3;Q9H4A3-5;Q9H4A3-6;F5H2M7;Q9H4A3-4;F6UYG0;H0YH68;Q96J92-2	WNK1
F5GWU7	474.78	367.893	460.8	272.806	620.362	1333.72	1588.4	122.929	213.094	473.389	1668.26	798.787	342.718	963.214	523.245	232.008	545.757	324.202	301.836	196.115	F5GWU7;Q99717;Q15797;D6RD62;D6RBB4;H0YAK7	SMAD5
F5GWX5	65700.2	58459.1	44976.8	64317.9	41343.5	30581.5	40882.2	52817.4	17829.6	55671.5	17367	27092.3	35039.8	70365	25509.4	34831.3	49523.7	44916.5	51042.1	45434	F5GWX5;Q14839;Q14839-2;F5H6N4	CHD4
F5GX09	8663.11	7669.93	10023.9	8082.52	7113.88	3649.76	6486.71	7601.27	3233.13	8995.81	3181.49	6519.13	7097.99	9997.05	1192.47	5252.89	13076.3	9879.45	13134	10537.3	F5GX09;Q5HYJ3;Q5HYJ3-2;B2R9C2;F5H5F4	FAM76B
F5GX51	59569.1	43777.7	27151.8	56819.5	40637.9	24690.3	29867.5	49648.8	17063.4	40833.8	23128.5	20327.4	47000.3	95400.3	37138.4	53672.8	38203.8	27941.7	29847.4	27997.7	F5GX51;Q9Y4F9;F5H029;B7Z6U4;H3BP45	RIPOR2
F5GX94	695.902	1399.67	925.202	1252.65	770.155	1320.79	1016.49	751.431	323.642	1776.1	542.549	510.315	754.997	923.976	526.314	1452.11	683.919	316.379	671.08	349.213	F5GX94;F5H2B7;Q13241-3;Q13241;Q13241-2;E9PCX9;F6WZH4	KLRD1
F5GXS5	4758.1	570.466	1574.8	405.2	1644.44	383.648	809.289	919.391	289.697	690.055	577.884	754.953	3965.68	461.343	482.142	486.942	318.948	1358.89	637.689	2440.06	F5GXS5;Q13790	APOF
F5GXX5	14549.2	45632.6	9843.34	31163.5	42020.7	18446	24457.7	44400.4	6279.1	31554.1	1475.24	17823	12309.4	46418	49251	14118.5	20307.1	13966.8	17501.1	27565.4	F5GXX5;P61803;F5H895	DAD1
F5GYJ5	3758.87	3317.58	517.412	3057.64	2209.18	306.407	2642.96	2758.77	1030.56	712.222	2338.5	614.342	2036.97	1975.35	1926.91	782.405	2691.44	2646.63	609.261	5389.48	F5GYJ5;Q9NX18;F8W679;M0QYN2;F5GXW4;M0R060;F5H5T6	SDHAF2
F5GZ53	238.771	38.0154	78.0306	122.991	66.2609	54.0436	89.3971	63.6213	55.4305	87.192	129.315	48.9975	117.713	231.644	92.2272	161.974	55.2256	123.158	54.0924	121.442	F5GZ53;Q13009;H7C079;Q8IVF5-3;Q8IVF5-4;E9PKT1	TIAM1
F5GZ90	1495.62	1345.53	241.572	282.292	347.939	428.519	144.471	951.593	815.704	698.244	123.757	376.695	527.729	657.007	167.329	149.212	371.564	489.713	104.849	150.141	F5GZ90;Q9NZJ0;Q9NZJ0-2	DTL
F5GZ97	2849.3	3217.5	4287.97	2361.38	2840.12	4666.17	2435.54	993.468	272.36	995.173	579.659	1407.71	5305.93	4806.91	2613.85	2984	771.49	774.859	1190.5	790.437	F5GZ97;Q9Y3C0;H0YGN0;F5GWI9;F5GXZ7	WASHC3
F5GZS6	38184.2	46650.9	30909.7	49027.7	31366	20265.4	43239.5	70875.8	4496.65	29705.8	7369.78	20834.9	29593.7	49654.2	36414.3	14128.2	25087.8	36659.9	28464.8	28454.4	F5GZS6;P08195;P08195-3;J3KPF3;P08195-4;F5GZI0;H0YFS2;H0YFX4	SLC3A2
F5H0C3	197.232	116.298	165.242	173.473	3601.43	466.673	513.212	2568.33	1725.5	8893.33	276.108	79.242	343.557	2454.53	648.336	159.779	994.295	1738.33	1150.7	454.556	F5H0C3;F5H219;Q7Z4S6-2;Q7Z4S6;Q7Z4S6-4;F8WCP6;Q7Z4S6-3;H0YHT2;H0YIM7;H0YIM6;H0YHG9	KIF21A
F5H0K8	1795.71	967.132	1055.36	524.958	1023	884.438	1838.24	2845.02	373.184	2759.78	1336.19	234.749	175.915	8875.91	105.963	1019.97	388.069	80.2843	3605.46	51.4608	F5H0K8;F8WEA9;Q8IVT5-2;Q8IVT5;H7BYU0;Q8IVT5-3;A8MY87;J3QR75;J3QKR8;J3QQL4	KSR1
F5H0Q6	2197	1831.68	1526.17	2446.22	1565.21	1278.06	1590.17	2117.45	649.946	2018.16	168.774	545.991	610.313	362.535	94.3145	81.1729	93.2136	1455.62	180.293	902.632	F5H0Q6;Q8N2M8;Q8N2M8-3;F8WAG9;K7EM61;K7EKC9;K7EP11	CLASRP
F5H1F7	859.138	715.484	644.453	996.39	685.309	478.126	502.444	1474.13	207.904	1010.44	254.493	478.326	142.581	2739.1	184.764	404.976	566.584	808.158	821.636	633.697	F5H1F7;P29375-2;P29375;E7EV89;F5H322;F5GZR8	KDM5A
F5H1G9	12846.1	9530.1	7965.95	11506.5	11725.5	11349.1	12319.9	2115.03	6211.14	3887.15	10044.1	3541.49	8539.53	11699.5	3118.32	4005.33	4520.12	2523.68	3641.72	3426.5	F5H1G9;F8WA55;F8WA56;A6NFN2;Q8IZP0-10;Q8IZP0-8;Q8IZP0-7;Q8IZP0-2;Q8IZP0-4;Q8IZP0-3;Q8IZP0-5;Q8IZP0-6;Q8IZP0-9;Q8IZP0;Q8IZP0-12;Q8IZP0-11;F8WAL6	ABI1
F5H1H6	207.54	210.894	112.558	183.949	84.3254	227.591	131.131	184.523	178.501	939.977	68.8966	191.859	98.9384	384.89	357.186	189.196	171.902	317.68	172.924	147.595	F5H1H6;Q69YQ0;C9J8U1;C9JLY8	SPECC1L
F5H1J9	66119.5	58583.9	34731.9	64147.6	35055.9	24617.2	26904	35654.2	12935	45689.5	27928.4	24376.8	36989.4	87133.4	24577.1	41748.7	30320.1	19452.7	20532	17259.7	F5H1J9;Q8N1K5;Q8N1K5-2;Q8N1K5-3	THEMIS
F5H1L4	34409.4	33113.8	18001.1	31162.7	9932.19	15480.7	10406.8	32101	6618.78	28026.9	6680.09	8078.86	13823	104445	6879.22	19135.7	29187.3	14443	24772.5	12471.4	F5H1L4;F5H2V0;E7ENA2;Q9NNW7-2;D3YTF9;Q9NNW7;D3YTF8;Q9NNW7-3;Q9NNW7-4;E7EWK1	TXNRD2
F5H1X8	16548.6	21878.9	8128.7	19315.2	14522.1	1719.79	5796.75	16382.3	4854.04	14338	1043.77	4179.1	3207.85	24630.6	5392.89	2908.69	8489.04	3935.17	4463.55	3758.1	F5H1X8;P50851-2;P50851;E9PEM5;H0YAC6;H0Y9N9;H0YA17	LRBA
F5H2J3	7006.75	9814.22	6522.96	9153.76	8268.74	5787.63	7821.12	11038.7	2035.76	9890.08	433.643	7340.13	808.388	864.534	169.216	62484.3	8689.33	9797.68	9486.75	8405.93	F5H2J3;Q96GC9;B4DVV9;B4DED7;B4DGZ7;K7EPE7;K7EL93;K7EL74;K7ENU2;K7EK01;K7EMI0;K7ELS2	VMP1
F5H315	28443.8	29823.4	19535.6	25738.7	13910.9	9108.31	11720.3	20279.4	5363.22	15197.3	429.754	9407.62	14632.4	33637.9	9405.82	4271.5	12636.9	17108.6	14746.4	15294.3	F5H315;Q9HCS7	XAB2
F5H3W1	528.525	337.036	894.485	1237.62	211.977	612.955	268.657	340.135	74.6114	300.447	283.927	602.752	478.367	471.842	113.506	283.325	275.676	195.754	369.725	140.694	F5H3W1;O00592-2;O00592;F5GWY5;F5H7A2	PODXL
F5H4M2	608.029	461.704	61.3283	585.415	170.016	80.4665	297.128	1061.46	151.528	498.246	224.285	214.076	1163.78	4991.32	374.158	280.515	354.766	353.697	280.772	459.573	F5H4M2;P54198;L7N2F8;P54198-2	HIRA
F5H514	1098.58	572.985	747.023	91.795	138.239	493.666	475.673	654.722	54.7892	721.533	304.642	49.5508	441.552	844.254	100.704	2255.95	142.47	823.247	682.958	104.091	F5H514;O95267-2;O95267;H0YMF3;H0YKM0;O95267-3;O95267-5;O95267-4;H0YNK9;H0YNG8;H0YN83;H7C352;D6W583;Q8IV61	RASGRP1
F5H593	2169.05	198.8	732.524	1593.15	1955.99	1470.5	4304.23	2375.84	3618.39	768.125	1195.5	3849.43	573.843	2031.75	1170.57	120.308	2001.99	1931.71	1287.84	5013.53	F5H593;D6RBM4;Q5HYW2	NHSL2
F5H5S2	2747.48	1964.06	793.825	2013.53	2304.4	1266.52	1765.77	1462.56	1084.56	2887.9	1843.96	1273.26	2022.27	9597.77	465.685	340.37	3365.71	1372.17	1521.28	340.924	F5H5S2;Q6NS38;F5H5X2;F5GZZ0;Q6NS38-2	ALKBH2
F5H604	9227.49	6662.98	3498.22	7877.62	7453.52	8737.19	4671.26	11887.7	3052.1	11515.4	4282.06	5736.66	1118.34	10189.5	2281.82	355.789	6056.48	6571.6	4447.33	6127.31	F5H604;E7ERI8;E7EW49;E3W994;J3KR49;O75122;E9PBA6;F5H3X0;O75122-2;B3KR06;E7ENG2;D6RBU8;H7C4X8;H7C5M8;C9J668;H7C4I5;H7C4M5	CLASP2
F5H6D0	24445.1	23652.2	17382.4	25771.3	12550.2	23079	21795.3	23000.6	4595.13	17170.6	10101.9	15323.5	26796.4	63569.9	20051	16178.3	11134.5	13568.7	13039	16301.3	F5H6D0;Q13724;C9J8D4;C9JDQ1;B8ZZE2	MOGS
F5H702	14140.9	17678.6	17197	17133.2	11469.1	9784.88	10499.8	10298.2	4467.35	11356.5	7256.79	8228.09	13492.3	27229.2	6383.47	8947.47	6856.89	13198.1	8571.42	8026.2	F5H702;B4DN34;Q96GC5;F5H8D0	MRPL48
F5H715	20707.8	18585.9	10834.7	18093.8	18607	10765.9	9433.85	19597.8	4866.07	13437.6	6455.42	6605.68	9221.61	34462.2	5685.44	26593.3	12647.1	11367.1	9099.54	6935.73	F5H715;Q96BJ3;Q96BJ3-3;Q96BJ3-2	AIDA
F5H721	65308.8	65400.8	53171.9	67984.2	46360	33444	51326.7	45490.1	13837.9	49441	26363.4	39077.3	49825.5	72450.1	25803.7	56833.3	39156.1	40648.1	42731.1	35800.3	F5H721;Q9Y2W2;F5H5G4;F5GXS9	WBP11
F5H843	2175.21	2937.09	2102.55	2924.47	2412.79	1126.87	2609.04	5583.97	430.553	2809.02	462.618	1629.81	3065.99	3814	483.67	737.208	2194.81	2884.36	2859.19	1970.87	F5H843;O60669;F8W0N3;F8VS95	SLC16A7
F5H8H2	11450.3	3013.51	14902.7	5519.89	9812.23	158.204	17959.1	8848.69	28846.9	9180.14	32926.9	16819.4	176.909	476.929	13550	600.15	22639.6	31011.6	19937.8	23423.5	F5H8H2;Q03426;F5H092;B7Z1C2;F5GXC0;F5H163;F5H368	MVK
F6U1T9	68499.6	50895.1	25552.8	68872	56738.9	52444.7	51002.9	58480.3	22460.4	63338.2	60192	32817.4	25097.8	126722	20586	59486.9	55380.5	38595.8	42880.7	28113.6	F6U1T9;P63098;D3YTA9;H7BYZ3;Q96LZ3	PPP3R1
F6UH50	6941.99	6944.53	5094.12	8492.38	6224.04	3069.34	2952.98	9735.9	1661.26	8416.54	1301.75	3751.64	119.991	5992.08	1268.43	1507.31	5418.37	6477.35	4554.23	7061.05	F6UH50;Q15326-3;Q15326;Q5VUI0;J3QKD2;Q15326-4;Q15326-2;E7ENI9;Q5BJG6;B0QZE2;F5H449;Q15326-5;B7Z3Z1;E7EV75;E9PE09	ZMYND11
F6VZ39	9997.75	10335.5	3662.4	12858.3	3194.94	4662.34	2569.68	5573.6	5360.32	7011.6	892.789	5282.93	2165.26	923.397	6304.94	9319.88	7709.11	4422.65	6196.72	3061.2	F6VZ39;Q9H0Z9;Q9H0Z9-2;Q9BX46;H0YA61;A6NG75;E9PSF1;E9PAY4;Q9BX46-2;H0Y8S7	RBM38
F8VPJ2	777.34	705.318	447.389	993.669	1478.5	993.737	1249.8	2011.92	391.193	1968.18	429.15	762.844	832.211	2260.6	1078.45	1414.96	1091.37	1190.48	1323.95	1039.71	F8VPJ2;Q9NQT8;E7ERX9;H0YBA8;Q9H1H9-3;Q9H1H9-4;Q9H1H9-2;E9PDX3;Q9H1H9;H3BNE9;F2Z2F9;B4DGY5	KIF13B
F8VQX6	2724.96	2917.97	6836.8	3278.77	6143.83	3623.1	3184.26	4625.99	283.41	1045.07	322.912	1415.42	2708.64	10546.5	462.567	746.365	2973.45	2184.65	2332.48	2170.73	F8VQX6;Q9H8H3;H0YI09	METTL7A
F8VRJ6	39705	19888.7	10720	24867.1	5956.19	792.289	4356.71	698.631	1419.76	1042.94	621.108	505.549	1476.77	1793.14	687.359	2374.53	7076.46	324.805	3413.8	422.33	F8VRJ6;Q9H3S4;F8WCM7;F5GZG6;I6L9B8;Q6ZQX6	TPK1
F8VV52	6128.66	5318.06	3512.64	7099.86	5908.67	2754.18	4877.48	6277.96	1879.85	5478.34	3512.38	3787	4834.83	9743.91	6006.81	5227.45	4860.65	4854.85	5325.77	4875.79	F8VV52;Q9NZN8;Q9NZN8-4;Q9NZN8-5;Q9NZN8-2;F8VP97;F8W145;F8VRS8;F8VUB4;F8VRS2;F8VVY1;F8VX63;F8VQD8;F8VQF4;Q9NZN8-3;H0YHP3;F8VWH8;H0YI11;H0YH84;F8VVD4;F8VRJ3;H0YHT6	CNOT2
F8VV56	1253.97	1488.06	663.603	1004.53	384.016	411.797	1383.43	291.624	314.019	540.17	758.186	678.787	570.363	3126.17	363.139	1141.65	944.202	746.252	248.983	1262.26	F8VV56;F8VZE2;P08962-2;F8W022;F8VWK8;C9JV86;P08962;F8VNT9	CD63
F8VW54	1829.48	845.025	777.396	688.323	1305.3	451.315	1583.82	1775.63	552.72	1835.81	607.406	229.816	743.149	4276.93	329.723	2556.98	1222.81	1172.58	1747.49	2721.95	F8VW54;F8VS78;F8VWE0;Q12999	TSPAN31
F8VWT9	317.281	119.648	145.392	67.6932	338.159	431.871	469.226	620.326	104.119	289.618	75.7322	210.927	1366.55	2260.93	433.646	581.452	214.232	234.777	131.159	303.645	F8VWT9;J3KPF0;Q9Y4D8-4;Q9Y4D8;Q9Y4D8-2;F8VPX9;H0YIL8;Q9Y4D8-3	HECTD4
F8VXI8	3014.6	2120.64	1829.38	2577.71	1090.16	391.388	1339.62	1877.54	783.744	3645.38	338.711	1755	747.603	4075.53	955.341	610.933	2059.04	4139.24	1908.18	2080.66	F8VXI8;Q9H9L4;F8VX10;H0YIQ8;Q9H9L4-4;H0YID1;F8VRX7;F8VUX5;H0YHR2;F8VP38	KANSL2
F8VXY3	8366.27	4227.82	3549.63	3394.98	4583.23	1752.63	2569.92	4504.79	1525.09	1767.7	993.975	1245.85	164.226	1590.11	126.504	582.876	1887.99	504.823	4313.27	1936.72	F8VXY3;P00973-2;P00973-4;P00973;P00973-3;H0YI20;F8VUC8;B4DWE7;F8VPW7;H0YIB8	OAS1
F8VY35	183883	159440	74772	189462	88635	46652.1	66131.9	109519	35131.6	85083.8	31595.3	28243.7	85418.5	461162	87702.1	255063	81999.5	111487	67650.2	44224.9	F8VY35;B3KNT8;F8W0J6;F5H4R6;H0YIV4;P55209;F8W020;F8VXI6;H0YHC3;H0YH88	NAP1L1
F8VYE8	42551	36371.8	18865.8	33727.2	14886.6	16878.9	23566	32333	5293.99	11730.9	10891.9	12460.7	22724.3	40267.4	37908.2	37666.1	16328.7	20285.2	49868.3	13844.9	F8VYE8;P36873;P36873-2;F8VR82;F8W0W8;B4DNE3;F8W0V8	PPP1CC
F8VZY9	127.453	63.6397	472.251	460.241	86.7233	58.636	70.6055	27.9247	30.6094	41.3715	235.573	79.5318	1066.58	11794.3	131.368	233.216	263.997	267.583	242.333	689.856	F8VZY9;P05783	KRT18
F8W7Q4	119239	132014	52323.9	173722	38395.2	42921.3	51958.1	129104	18261.3	109542	61480.6	37143.2	55281.3	178743	40590	59699.7	25145.7	56919.1	79293.1	46887.4	F8W7Q4;Q96A26;E9PH05	FAM162A
F8W7V3	51866.2	30270.7	34988.5	55037.5	36367.7	50807.2	56541.4	63356.4	8812.48	56241.9	28090.3	50055.8	167712	125278	47974.3	105726	76733.4	37597.9	44195.6	61705.9	F8W7V3;P56134;C9J8H9;C9JJT5;P56134-2;F5H4H2;C9JU26	ATP5J2
F8W8I6	9264.5	8158.15	6118.58	10151.6	9086.25	5577.75	9394.95	11765.2	2624.8	8654.51	5627.29	5680.1	2772.56	6036.42	7419.86	3232.35	11164	6315.26	11177.9	5346.21	F8W8I6;P31483;Q96B58;E5RGV5;E5RG67;F8WE16	TIA1
F8W9J4	65.6454	108.937	120.26	153.974	150.344	113.794	154.454	30.7518	81.5367	114.112	25.5746	24.9441	19.67	95.5274	29.5866	16.7817	46.4309	28.4026	53.661	20.5493	F8W9J4;Q03001;E7ERU2;E9PEB9;E7ERU0;E9PHM6;F6QMI7;J3QTQ0;Q03001-8;E7ETB9;Q5T0V7;Q03001-13;Q03001-9;Q6P0N6	DST
F8W9X7	5239.09	3221.31	1871.25	2375.51	7924.22	1876.12	2364.69	4106.65	1815.17	1269.9	2581.33	2461.52	1950.79	7786.01	1378.91	3809.98	3198.55	1186.21	3335.88	3147.14	F8W9X7;Q567U6;H7C050	CCDC93
F8WAJ0	6546.01	7066.74	4905.84	4383.36	1671.45	1803.53	3443.27	2512.02	612.101	2691.23	960.11	987.921	1022.04	4399.24	691.419	633.313	1724.53	1194.64	3855.55	762.03	F8WAJ0;Q9H8H2;Q9H8H2-2;Q9H8H2-4;Q9H8H2-3;B4E3G7	DDX31
F8WAK8	25257.8	24192.4	14576.2	17825.5	9107.19	3785.23	8165.58	12382.7	1215.17	8967.48	1151.34	3608.49	7192.33	47527.6	14731	6708.04	3767.23	4956.05	6437.7	3650.66	F8WAK8;Q8N3U4;Q8N3U4-2;B1AMT4;B1AMT3;B1AMT2;B1AMT1	STAG2
F8WBK5	34292	39258.4	35886.9	50154.9	20407.4	25123.4	20495.6	21358.4	9583.84	26405.2	10058.9	15540.4	63688.6	56598	9701.28	23930.3	27846.4	26090.4	24265.7	28590.1	F8WBK5;Q9NQ50	MRPL40
F8WCQ3	157.148	227.388	42.3992	30.1023	259.56	166.663	51.6818	112.254	18.1638	112.975	141.305	31.456	109.882	480.86	85.453	364.13	388.923	926.86	404.07	115.503	F8WCQ3;B7ZLE7;P53355;P53355-3;Q5T8F1	DAPK1
G3V0I6	2851.91	1776.89	1886.89	2862.05	2123.99	309.933	2554.34	2383.04	1354.37	3217.82	1145.23	2223.08	2897.57	3504.76	536.42	1236.95	2107.76	1922.77	2674.18	2209.53	G3V0I6;Q01804;Q01804-3;D6RI06;Q01804-2;Q7RTX8;D6RA27;Q01804-4	OTUD4
G3V117	113961	71270	87026.3	73721.5	75004.1	56841.6	77416.4	99981.5	48455.9	63604.8	56506	69884.3	3246.96	69291.8	43904.4	21694.7	32660.3	68889.9	89763.3	18918.3	G3V117;Q9NPA8;E5RHX8;J3KNT2;E5RI00;E5RHT9;E5RJ84	ENY2
G3V132	28846.8	24555.4	24464.6	26484.2	33333.5	13067.8	20032.9	23506.1	3301.39	16091.9	14163.9	3430.22	3729.92	14888.3	4083.47	3473.59	10582.9	23299.8	5641.5	6440.63	G3V132;Q8WWN9;Q8WWN9-2;E5RGB6;E5RJQ7;E5RGN6;E5RK08	IPCEF1
G3V1K3	195.89	167.676	763.024	192.474	409.334	180.454	742.328	1181.08	568.511	1742.24	410.741	276.833	950.89	544.241	240.427	432.545	1142.99	142.61	577.193	673.654	G3V1K3;Q15165-3;J3QT77;Q15165;Q15165-1;G3XAK4	PON2
G3V1P3	14687.3	13643.4	11663.2	15954.8	14102.5	13020.1	14105.7	13964.5	4661.73	10824.1	13091.8	16056.7	28225.9	29008.8	4195.17	20749.5	13533.1	13603.1	14076	14273	G3V1P3;Q969J3;Q969J3-2	BORCS5
G3V1R3	210.762	243.893	158.491	168.861	486.874	50.9593	103.772	193.241	48.3696	107.953	167.811	191.66	76.746	172.664	120.948	91.0547	200.951	150.818	51.4505	139.899	G3V1R3;F5H4I8;Q5VZ84;E9PCM7;P37275;P37275-2;H0YME0;H0YKM9;H0YMD3;H0YK86;H0YND9	ZEB1
G3V1U0	8602.22	4999.69	3662.15	6279.84	4908.53	1649.01	2813	6225.9	2714.59	4677.4	2243.97	1705.55	6405.46	7208.49	2528.16	3636.38	5218.36	5612.19	2877.03	4781.89	G3V1U0;Q6VMQ6;F5GX74;Q6VMQ6-2;A8MV73;F5GYR7;F5H592;F5H221;F8WE35;F5H8I0;F5H2W9;F5H2H9;F5GZ10;F5H502;F5H1K9;F5H3C4;F5GZ98;F5H6X8;H0YFA3	ATF7IP
G3V2M6	2070.48	1824.24	391.382	2604.82	1121.97	268.543	304.361	2182.91	64.9453	470.555	274.899	54.4407	1865.94	606.178	204.639	511.392	371.173	186.191	355.119	271.339	G3V2M6;P52630;G3V268;B4DLC8;G3V319	STAT2
G3V325	392.89	6459.07	427.496	5905.74	2826.45	3870.3	3205.99	7526.93	923.723	5232.27	263.21	2153.39	78677.7	61250.4	72641.2	21154.2	4806.64	4466.87	4202.64	2703.77	G3V325;O75127;C9JGL8	ATP5MF-PTCD1
G3V3G9	8561.95	6956.05	4817.97	6707.9	8879.4	5764.75	5420.22	5073.86	1610.97	9868.84	16985.2	6237.14	1869.97	7373.81	14403.7	3715.97	9579.7	8980.33	4769.21	6857.69	G3V3G9;Q5TAQ9;Q5TAQ8;A6NGE4;P0C7V8;J3KT06	DCAF8
G3V4J7	288.274	2306.56	1854.71	1477.47	75.93	1399.33	1085.5	1927.04	608.296	1777.39	253.196	1288.05	245.393	2340.15	1630.24	302.24	1543.51	1746.23	1354.07	1661.36	G3V4J7;Q96JK2;Q96JK2-2;Q8TBB7;G3V3S1	DCAF5
G3V529	108797	121906	89609.9	116859	42785	39668.2	40991.2	64710.9	23621.8	74060.4	35426.8	43475.6	75754.3	158288	49637.9	73456	60107.4	65936.7	70827.7	58451.8	G3V529;Q9GZR7;F5GYL3	DDX24
G3V599	6573.01	8524.9	5940.72	10146.2	6022.43	3377	5099.5	9824.05	2915.25	11387.6	126.351	7635.63	3373.2	8659.5	6286.43	1689.8	4364.64	11666.7	6230.05	11310.9	G3V599;O15320-4;O15320-3;G3XAC5;O15320;O15320-8;O15320-5;O15320-6;O15320-7;O15320-2;Q96RT6;Q86UF2;Q8IX94;G3V5K6;G3V3C4;Q8IX95;Q96PC5;Q96PC5-2	MIA2
G3V5S9	13089	16734	13836.1	19732.5	6806.97	6135.03	8774.17	15127.1	1853.35	10345.5	813.197	4636.49	17712	19254.5	4153.62	8261.01	14023.7	6616.41	10822.3	9585.9	G3V5S9;G3V1S4;Q9Y324;G3V2M5	FCF1
G3XA81	3966.97	7627.81	59.9383	6581.69	2340.34	2638.88	1621.37	1994.15	596.611	1612.23	164.836	1663.4	1180.36	3986.24	133.291	171.574	2165.17	3534.79	2341.67	855.614	G3XA81;Q9BTX1-2;Q9BTX1;B4DZG6;Q9BTX1-4;Q9BTX1-3	TMEM48
G3XAA0	1883.8	2469.76	649.242	4102.68	870.241	1354.63	828.375	3090.13	534.847	984.527	376.727	766.272	830.821	2690.01	1989.95	203.87	671.665	2133.11	1752.44	724.024	G3XAA0;Q8NFD5;Q8NFD5-2;Q8NFD5-3;H0Y7H8;Q8NFD5-4;H0Y2R3;H0Y3S9	ARID1B
G3XAB8	174.416	1254.69	400.392	579.195	438.25	707.347	592.145	1279.8	199.026	95.9948	128.439	588.541	274.692	369.335	126.967	219.962	754.442	883.681	61.3446	679.495	G3XAB8;Q9HCJ0;Q9HCJ0-2;K7EKN9	TNRC6C
G3XAI5	216.701	223.169	570.367	450.032	12939.2	5630.21	7297.84	10366.8	4669.39	21525.8	3987.45	3026.36	21584.5	9316.37	739.036	3338.21	17053.1	24190.9	18749.5	8000.51	G3XAI5;O95936;B7ZA51;O95936-2;Q16650;H7C0B1;B0AZS4	EOMES
G3XAM2	480.903	1010.69	275.076	477.091	528.098	87.0107	343.99	415.757	173.564	1688.55	279.075	217.92	287.269	410.165	535.918	267.441	416.713	333.945	1732.25	353.397	G3XAM2;P05156;E7ETH0;D6R9Z8;CON__Q32PI4	CFI
G3XAN4	4375.89	4965.04	3597.17	6462.97	3483.94	2861.05	3125.14	9043.32	3229.91	6729.11	621.598	4673.2	567.826	293.574	2492.57	2607.89	2596.73	5458.83	3517.64	4949.22	G3XAN4;B4E0K2;Q15629	TRAM1
G3XAP3	730.024	862.887	313.731	895.419	921.328	121.476	567.533	933	230.505	1218.95	169.488	179.767	1175.49	3553.07	557.372	859.698	1076.62	1149.22	717.323	686.127	G3XAP3;Q9NUT2-2;Q9NUT2;A5D8W3;C9JYI3;C9JTY4;E7ENE8;H7C5K9	ABCB8
G5E928	23425.9	18210	12414.2	15772.6	31900.5	25964.7	19888.8	50195.5	49937.3	78723.4	37312.5	45932.9	48889.3	93602.9	24455	15269.5	97485.2	70368	63137.4	47412.2	G5E928;O00754;M0QZ24;M0R2P5;M0QZG6;M0R174;M0QYZ1	MAN2B1
G5E9A6	5183.73	3324	3191.81	3246.1	2215.53	1839.09	2499.4	2361.16	1252.36	2743.77	2206.4	1071.03	985.237	3850.96	166.641	1127.2	1697.41	1714.82	1806.96	753.914	G5E9A6;P51784;Q5JXD3	USP11
G5E9B5	1059.67	3116.75	1012.77	2090.34	1399.12	1035.86	1329.47	1675.32	448.429	1514.52	827.839	1282.95	378.174	212.523	373.276	369.294	1150.89	1634.12	2878.83	1087.77	G5E9B5;P0C1Z6;A8MTQ3	TFPT
G5E9C8	172.147	175.537	113.802	108.995	130.703	72.0002	211.645	149.598	61.7871	187.296	105.476	95.9488	155.578	792.83	188.47	372.559	209.785	110.9	92.5422	104.458	G5E9C8;Q07889;B4DXG2	SOS1
G5E9E2	31120.7	39147	14840.7	28904.5	11622.2	9751.67	15082	23150.1	11275.5	34163.7	5960.97	10588.6	12037.5	59904	7585.36	16594.7	14492.9	16328.1	17158.4	18876.3	G5E9E2;Q5J9I4;P29372-2;P29372;A2IDA3	MPG
G5E9V1	16063.6	12448.1	4761.81	13309.1	4060.59	6065.32	9091.75	16697.1	7199.71	12206.6	8431.46	7126.92	20324.5	14371.4	8484.64	15299.7	6497.91	548.386	6018.71	1343.8	G5E9V1;Q92734;C9JJP5;C9JUE0;C9JTY3	TFG
G5E9V8	1794.24	1805.25	1107.31	1448.53	136.224	225.089	546.398	689.22	441.684	344.289	1755.07	81.7332	289.354	814.463	117.417	616.374	47.5122	118.04	389.777	313.612	G5E9V8;C9J5T4;C9IYY1;Q0PRL4;O15409-2;A8MUV4;O15409;O15409-9;O15409-4	FOXP1
G5E9W2	298.716	255.78	191.834	267.659	551.69	264.815	382.306	253.951	69.8151	179.097	345.465	132.436	157.56	400.887	205.472	464.582	423.486	293.751	314.987	251.491	G5E9W2;Q9P2E5;Q9P2E5-2;H7C5L5	CHPF2
G5E9W7	28367.3	30406	22593.6	27534.6	15320.5	12482.4	15557.7	25704.4	6347.78	22267.6	10669.9	15007.5	20429.4	33805.7	10555.4	38269	13892.7	19589.7	18533.5	14446.9	G5E9W7;G5E9V5;P82650;H7C5H3;H7C5F2;Q9H3I1;H7C5L9;C9J5D8	MRPS22
G5EA30	6169.48	9714.77	4763.87	9537.9	4232.6	2258.07	2553.5	8043.9	2742.24	18282.6	1892.22	4440.57	3637.75	8847.57	6669.73	2687.08	8990.87	2408.6	2806.81	4440.85	G5EA30;Q92879-2;Q92879-3;Q92879;Q92879-4;Q92879-5;E9PSH0;E9PKU1;E9PQK4;F5H0D8;F5H4Y5;E9PKA1;F5H3J7	CELF1
G5EA52	1298540	1274570	1102800	1118140	1672810	1461720	1853040	1889050	1078640	1869540	1416970	1707050	2551750	2404760	862108	1785430	3083510	2362560	2256860	1898670	G5EA52;P30101	PDIA3
G8JLD3	58.9391	1157.17	64.949	604.028	203.47	2450.25	4328.03	59.4435	63.5538	85.6179	83.9494	118.695	1332.63	2683.61	101.871	4534.85	268.06	171.42	242.781	690.585	G8JLD3;Q8IUD2;Q8IUD2-3;Q8IUD2-2;K7EPD6;K7EP25	ERC1
G8JLE5	541.04	212.073	886.315	727.454	2491.84	2530.51	2291.23	929.085	102.657	672.011	298.066	695.22	13720.1	40304.7	2751.99	11420.6	602.602	13926.8	13118	3995.23	G8JLE5;Q9BVW5;H3BU04;H3BTH1	TIPIN
G8JLI5	1971.91	290.926	147.091	1058.42	2409.03	893.102	180.916	2558.56	1306.28	1461.23	978.52	288.394	753.815	1535.3	603.412	660.653	933.167	311.179	1864.46	738.286	G8JLI5;Q9Y484;Q9Y484-3;C9JYH8;Q9Y484-2;C9JUS5;C9JBX7;C9J471;H0Y329;C9J0A8;C9JE01;C9JVT3;C9J5L0;H7C5B4	WDR45
G8JLK3	752.53	843.903	758.386	1069.28	264.48	398.563	207.053	1069.97	63.1255	896.57	1750.83	829.701	66.3741	276.329	300.194	454.483	575.222	221.916	867.358	230.232	G8JLK3;F8VW41;Q86VP3;Q86VP3-3;E9PB38;Q86VP3-2;F8VX22;F8W0V0	PACS2
H0Y3Q9	387.324	607.916	1370.78	929.828	407.115	686.934	441.975	672.343	240.799	475.202	162.874	493.427	968.807	1001.53	211.07	86.8056	376.969	521.334	398.537	354.761	H0Y3Q9;Q32MH5-2;Q32MH5;Q32MH5-3;H3BUJ2	FAM214A
H0Y6F5	2513	1661.21	1195.81	1178.32	1902.44	3819.01	1263.58	1075.73	129.011	1196.23	1304.93	1364.51	286.964	1216.31	75.086	235.005	2156.27	959.787	865.364	2138.73	H0Y6F5;Q9H4I2;F5H820;F6R4Q5	ZHX3
H0Y738	1679.27	3160.53	294.864	2720.28	1514.89	642.761	955.175	915.404	157.143	1702.42	219.147	310.621	655.628	631.886	357.68	525.795	165.512	265.546	344.995	273.48	H0Y738;P17213	BPI
H0Y860	301.791	320.979	628.596	662.43	326.708	465.744	344.151	691.286	320.635	1051.97	850.668	1385.42	562.364	981.581	2454.96	165.44	513.452	665.028	811.414	573.591	H0Y860;E9PGD0;Q9P246;F5GXJ4;H7C5A5;H7C5K2;H7C5C6	STIM2
H0YA52	1760.53	10156.6	8185.06	5575.22	366.712	3520.94	8003.11	5298.13	2606.9	2500.95	936.308	5517.61	1339.59	907.474	683.246	1124.83	2724.27	2556	2648.98	1723.04	H0YA52;Q9H0N5	PCBD2
H0YAC1	3260.75	381.203	513.411	783.563	3861.43	206.58	334.481	451.731	228.081	598.233	275.317	252.78	1353.46	207.182	172.646	189.033	243.147	160.224	197.994	242.193	H0YAC1;P03952;E9PBC5;C9JCT1;C9J075;C9IYG8	KLKB1
H0YAI5	3090.37	3103.96	512.728	3339.43	416.759	768.688	2724.41	1397.83	987.284	859.709	1126.44	616.621	1024.94	1294.74	1135.6	327.987	1413.33	2978.28	596.015	1148.96	H0YAI5;D6RA71;P78317;F5H1U2	RNF4
H0YAN8	329.708	240.064	164.772	350.378	288.883	227.778	347.938	380.671	64.0751	178.384	91.4621	55.2733	101.724	239.486	71.8041	370.968	112.503	68.2408	121.588	86.8161	H0YAN8;O15013-7;O15013-4;O15013-5;O15013-6;O15013;E9PB39;B4DTE2;Q5VXI4;Q9HCE6-5;Q9HCE6-3;Q9HCE6-2;Q9HCE6	ARHGEF10
H0YCF7	481.879	630.109	361.29	295.261	580.922	1130.34	1503.84	530.116	626.823	523.977	742.978	1138.23	887.697	6469.37	1550.05	1703	3280.73	622.295	236.207	421.539	H0YCF7;E9PJF5;Q9HCU9;G5E9I4;E9PPD1	BRMS1
H0YD65	418.469	641.946	688.19	248.069	179.346	111.615	644.649	769.146	367.315	1356.87	994.402	509.713	172.705	829.362	114.152	278.531	887.115	542.198	142.033	1276.13	H0YD65;Q9UBX1	CTSF
H0YGR4	33778.1	22369.3	22972	36341.3	23338	13566.3	14880.3	16931.4	12760.8	21588.3	18406.1	8541.15	15380.4	30992.5	2083.51	10749	28655.1	23465.4	15701.7	2262.05	H0YGR4;Q9Y3B8;H0YG54;Q9Y3B8-2;F5GX07;H0YG83	REXO2
H0YH69	5130.55	5211.3	4497.42	7285.02	3146.01	216.612	3149.94	6041.71	1712.24	6417.63	1849.8	3486.47	219.662	10549.2	3559.1	3916.19	5009	4959.27	5674.14	4727	H0YH69;Q9HBU6;H0YGP7;G5E969;H0YFP7	ETNK1
H0YH87	1523.03	1782.96	1568.01	1801.71	1965.11	769.379	1393.35	1715.93	1061.21	1594.39	69.0341	843.489	1310.53	1858.45	683.932	1560.87	1785.04	2574.11	1380.94	1462.26	H0YH87;Q99700-2;Q99700-4;Q99700;F8WB06;F8VQP2;Q24JQ7;F8VVY6;F8W0B5;F8VQS0;F8VRK6;F8VZQ7	ATXN2
H0YIV9	497.236	975.784	1633.52	1209.68	400.756	23356.2	10035.1	2805.58	261.811	357.442	23458.4	1813.17	1280.32	4170.8	419.948	369.857	472.83	1712.06	1021.28	2299.05	H0YIV9;O43716;F8VRU3;J3KMY1	GATC
H0YLB5	9471.48	8818.41	6602.32	7984.54	4656.1	3593.94	5160.5	5109.65	2683.76	5484.22	3620.42	3206.02	7776.9	11521.5	278.413	6085.07	5267.25	3722.41	4755.8	2864.52	H0YLB5;P14859-5;J3KP77;P14859-4;P14859-3;P14859;F5GZN2;H0YKD7;B4DYN6	POU2F1
H3BLV0	61396.2	43096.8	21906.1	38033.5	3477.98	713.378	2965.14	6059.3	68.6632	1249.18	346.374	3055.38	599.172	15917.2	1694.87	355.752	1044.06	799.951	1541.3	1091	H3BLV0;Q14UF5;E9PSH2;P08174;Q14UF4;Q14UF6;P08174-2;B1AP13;B1AP15;H7BY55	CD55
H3BN98	11383.3	19532.1	6775.98	17927	722.855	3779.34	9653.46	36160.2	1500.26	27194.9	586.922	6943.62	1663.14	20950.1	7582.17	4046.8	6597.3	15499.4	1323.75	13140.9	H3BN98;H3BPJ2;Q15041;F5GXP4;H3BTX6;H3BS91	NA
H3BNT4	10176.1	13380.3	8401.8	9796.96	7479.58	4593.59	8636.98	6548.66	2586.57	6318.24	1620.7	4010.32	18030.8	29762.3	643.536	7521.14	5238.76	4897.45	10531.5	4045.78	H3BNT4;Q99547;H3BSB3;H3BNK8;H3BU96	MPHOSPH6
H3BP28	26391.9	31736.1	6487.25	19335	6872.36	365.52	4797.44	29830.1	2527.97	28256.9	3644.42	7821.77	489.472	10529.7	644.119	775.468	5352.16	121.353	608.919	239.8	H3BP28;Q99807;Q99807-2;H3BTN8;I3L1T0;H3BSZ3;H3BS11	COQ7
H3BQM0	1703.69	1969.72	2262.07	2277.23	1365.08	439.447	649.506	450.68	269.216	1601.36	111.292	81.3792	956.334	734.402	669.78	563.957	1589.33	985.78	751.243	347.199	H3BQM0;B4DV38;E9PC61;Q8NDF8;Q8NDF8-3;Q8NDF8-2;Q8NDF8-4	TENT4B
H3BR29	964.072	570.754	2288.33	758.086	3398.38	3935.57	3407.17	584.789	166.707	739.376	3621.4	758.844	281.381	3443.87	3007.99	346.558	1267.73	95.2017	1569.44	1157.85	H3BR29;H3BSM7;Q96GQ5;Q96GQ5-2;B4DJP2;I3L2V0;H3BTA0;H3BS97	C16orf58
H3BR50	841.869	4092.26	863.669	13543.1	14918.7	1659.98	803.767	1323.05	321.752	19074.3	1717.72	586.316	14896.6	833.889	5950.72	21818.3	1090.36	1094.25	429.889	454.326	H3BR50;P27449	ATP6V0C
H3BRL3	2118.06	1466.7	1286.21	2046.94	5004.85	1409.67	559.74	3347.08	237.854	1486.44	679.616	1486.59	531.676	1428.16	454.465	2746.59	1847.92	1351.14	1673.75	515.97	H3BRL3;O14562;H3BUM8	UBFD1
H3BSW0	8009.14	3275.87	3134.28	5776.4	4871.41	1905.21	4940.96	5614.79	1020.1	2714.27	560.958	2926.29	4428.06	8238.2	3586.13	3220.68	3139.99	3689.01	4222.65	2045.23	H3BSW0;Q8N9N7	LRRC57
H3BTA8	1288.8	123.249	2296.14	3429.84	623.783	210.534	377.926	161.822	268.458	910.236	291.761	159.689	5797.29	660.711	9193.99	2075.6	728.022	600.402	646.756	603.563	H3BTA8;H3BTT7;H3BP08;Q15011-3;E9PGD1;Q15011-2;Q15011	HERPUD1
H3BU97	2671.83	3587.95	2201.24	2862.45	5642.85	5844.38	10159.6	10037.9	5976.48	9726.96	6379.3	11268.5	8367.39	15365.6	4508.22	1975.43	12479.3	15172.8	12135.5	17123.9	H3BU97;C9J815;Q0VD83;Q0VD83-3;Q0VD83-2	APOBR
H3BV80	57058.4	55422.4	47286.4	67949.4	43925.7	35915.8	41671.3	55819.8	23884.9	47344.2	18974.4	33986.8	16620.9	35886.2	22900.3	25830.9	30083.5	56820.8	51672.3	32445.2	H3BV80;H3BMM9;H3BTC0;Q15287;Q15287-3;Q15287-2;H3BR57;H3BPG5;H3BMS0;H3BRK4;H3BTV0;H3BNI3;H3BP82;H3BTR6;H3BUG0;H3BTY0;H3BNU7;H3BUL0	RNPS1
H6UMI1	12428.1	11164.7	1097.88	7876.53	8098.43	1233.03	6569.77	3160.44	3432.35	3774.14	983.889	5116.66	16736.5	19459	6445.75	11543.8	9938.79	6268.4	5958.17	4421.86	H6UMI1;O95166;F5GZY7;Q9H0R8;Q9H0R8-2;I3L3J4	GABARAP
H7BXD5	11477.8	6529.65	4226.49	15572.2	1754.99	631.685	336.185	1183.83	93.0289	1178.48	1375.25	813.504	3957.83	14009.3	4148.17	6774.92	721.903	4380.95	4892.76	527.276	H7BXD5;P28676;H7C2Z6;C9JIZ3;C9JWQ8;C9JV47	GCA
H7BXF5	8923.07	11076	6961.14	11523.1	4427.47	2355.61	4323.18	9956.54	4499	10246.8	2596.98	3433.44	9971.8	15659.3	3110.52	10061.6	5281.61	6415.61	6841.16	5702.7	H7BXF5;Q9H0E3-3;Q9H0E3;Q9H0E3-2;C9J683;C9JTJ5	SAP130
H7BXH2	6011.44	6816.07	4727.23	7410.29	4803.49	1271.34	3330.95	7114.12	2580.01	4355.41	680.429	2389.01	2480.18	7644.75	206.923	218.746	4726.26	3198.46	5079.9	2405.86	H7BXH2;E9PKF6;Q5H9R7-6;Q5H9R7-2;Q5H9R7;Q5H9R7-5;G8JLI3;Q5H9R7-4;Q5H9R7-3;E9PQP7;H0YEN2;E9PNN8;E9PK08;H0YDW1;E9PJD8;E9PKG4;H0YEV0;H0YDK9	PPP6R3
H7BXI1	77255.6	80437.6	58091.4	84442	30056.4	20469.7	36573.3	55820.1	13213.6	40509.2	10548.3	36742.6	54240.3	128182	58663.7	10215.1	39776.6	44128.1	49758.1	45739.9	H7BXI1;A0FGR8-2;A0FGR8-6;A0FGR8;A0FGR8-4;F2Z3K9;A0FGR8-5	ESYT2
H7BYY1	10061.3	9720.78	8615.46	20054.7	13583.7	661.079	6915.66	9233.89	13598.4	10754.2	865.749	127.465	26288.1	21296.8	503.604	10839.7	26011.4	8158.93	9786.58	8203.37	H7BYY1;P09493-5;F5H7S3;H0YK48;B7Z596;P09493-2;P09493-7;P09493-3;D9YZV8;D9YZV3;Q6ZN40;H0YNC7;H0YL52;P09493-6;P09493-4;P09493;D9YZV2;H0YKX5;H0YL42;H0YK20;H0YN06	TPM1
H7BZQ3	1943.8	1869.58	1615.37	2420.33	1857.71	1319.19	1728.07	1968.75	446.768	2180.4	1296.82	985.684	1989.31	3556.34	571.989	2309.03	1787.81	1457.1	1723.89	875.808	H7BZQ3;Q96G74-2;Q96G74-3;G5E9D7;Q96G74;Q96G74-4	OTUD5
H7C0P1	199.704	99.6464	53.687	434.447	40.8881	197.381	157.343	145.214	33.3019	43.7768	161.049	77.2354	125.512	392.938	41.1744	120.377	72.8718	41.9874	117.94	209.713	H7C0P1;E7ERF0;C9JR62;B8ZZB3;J3KNW6;Q6ZP82-2;Q6ZP82	CCDC141
H7C0S8	1945.14	2379.41	1480.27	358.263	1012.68	1850.6	1490.61	3196.18	268.238	534.466	232.707	291.291	3869.21	861.988	752.973	1313.48	7132.23	1380.67	2898.69	256.234	H7C0S8	NA
H7C107	2227.18	283.21	558.296	224.601	2602.81	1005.04	1236.46	211.246	602.299	897.451	1118.57	730.168	933.43	798.147	1324.68	1518.43	436.631	128.133	67.3754	530.91	H7C107;Q6DN90;C9JMG9;Q6DN90-2;Q5JU85-3;Q5JU85;Q5JU85-2;Q9UPP2-2;Q9UPP2	IQSEC1
H7C1J4	459.795	30.9566	28.6077	162.362	110.494	27.5135	112.971	40.5498	14.2933	57.7263	44.1901	104.019	67.4512	40.9467	55.3989	278.601	91.4275	25.3333	195.664	36.2302	H7C1J4;Q6BDS2	UHRF1BP1
H7C1U3	4906.22	4039.68	3109.96	4955.16	3838.43	2418.95	3503.33	3591.4	1001.11	3263.09	3571.37	2502.84	343.413	2602.23	1080.27	2039.56	2222.98	4657.06	3788.04	1859.84	H7C1U3;Q5T0F9-2;Q5T0F9;H0Y517;Q5T0F9-3;Q5T0F9-4;Q5T0F9-5	CC2D1B
H7C1U8	16907.2	20517.6	15964	13933.5	12932	9762.71	17041.9	13542	5249.71	9372.61	5302.93	8553.03	19965.9	39458.7	10097.5	8463.53	7691.92	15049.1	17370.8	15013.6	H7C1U8;Q9BUR5;C9J574;Q9BUR5-2;G3V1B6	APOO
H7C3P4	14326.7	11111.4	12079.8	13082.4	29799.5	29247.2	46488.7	44446.9	24182	38143	32263.6	36036.6	42580.8	74173.7	8719	16883.5	60739.7	53462	53099.1	40419.2	H7C3P4;B4DYH8;P15586;F6S8M0;F5H260;F5H4C6;H0YFA9	GNS
H7C4G9	111.962	479.97	386.187	504.074	99.131	84.9523	274.873	317.631	177.357	541.738	151.391	264.981	163.457	402.097	86.8961	151.652	761.622	336.261	133.553	204.03	H7C4G9;O15083	ERC2
I3L0E3	10647.8	14349.3	8235.53	14408	5590.93	4176.85	5923.62	12374.3	2791.52	10736.7	3585.3	4357.47	4370.69	12413.5	4430.7	3493.5	7120.54	10541	7388.37	5571.41	I3L0E3;Q9Y2R5;E9PE17;Q8N859;I3L137;K7ENX6;M0R1N1;E5RGC2;M0R0I7;M0R079;M0QZ38;M0QX59;M0QXZ4;F8WBQ5;M0QYA4;F5H490;E9PPF8;E9PIN4;M0R1V2;E9PLW9;C9K0H2;M0QYM6;P17039-3;Q8IW36-3;F6W2C3;M0QYV6;K7ENW2;K7EIP5;K7ERS7;K7EL03;M0QZA6;J3KRF9;K7ENQ3;K7ERD9;M0R2I1;M0R0D9;K7EM14;C9J5H1;F8WDJ7;J3QR38;J3KSW0;E7EVQ0;C9JG37;F2Z3A3;Q0P6G1;K7EQQ2;J3QKY7;M0QXQ0;Q8IW36-2;E5RHT5;K7EIG2;F2Z2N8;A8MTT8;M0R297;K7ELI5;E9PSE6;Q…	hCG_1984214
I3L0N3	79958	70619.7	43238.8	66063.9	67617.4	63361.2	68680.6	86987.4	27988.2	78016	42448.6	50466.8	79165.2	182483	44640.1	88482.3	76278.3	64849.2	74401	58896.7	I3L0N3;P46459;I3L0L3;I3L338;I3L4Q9;I3L255	NSF
I3L112	802.34	938.817	163.342	2104.4	275.94	470.229	183.121	572.529	199.264	363.714	260.592	353.414	315.716	2464.74	126.09	339.681	454.687	97.3918	1129.06	246.515	I3L112;P52429;Q8TBM4	DGKE
I3L1Q3	6619.48	1380.84	1493.71	5455.6	401.027	405.29	1400.86	1559.12	435.512	1323.44	357.79	963.283	999.094	2740.93	1051.28	1662.79	398.193	879.195	1394.9	1442.64	I3L1Q3;Q8TE02;Q8TE02-4;I3L2T0;I3L3N8;I3L437;Q8TE02-2;I3L2A9;Q8TE02-3;I3L1A8;I3L200;I3NI50	ELP5
I3L2C7	458.947	234.333	268.461	380.752	85.5394	361.373	468.222	352.51	37.16	196.395	440.248	223.051	879.251	703.07	409.686	139.596	179.776	145.475	675.576	180.183	I3L2C7;P57678;I3L399;I3L4A4;I3L4M4;E7EN12;I3L1J7	GEMIN4
I3L2J0	805.846	1141.56	871.009	813.997	1018.44	842.865	849.595	829.354	843.155	1121.95	420.152	1011.46	156.23	1752.61	82.3957	656.793	2207.93	1414.62	2725.79	1019.47	I3L2J0;Q96RK0;I3L190;I3L1Q4;I3L135;I3L373	CIC
I3L2L5	21369.9	11872.4	34439.6	19592.5	39557.6	32250.7	27505.8	20352.7	22011	18714.2	26034.9	24762.5	52363.7	58129.5	15765.4	21690.7	58358.8	43500.1	32552.4	17433.8	I3L2L5;C9JLW8;I3L4Q0;I3L317;I3L3A7	MCRIP1
I3L4X7	20153.8	6438.42	3053.08	4090.56	2443.45	1064.94	1585.46	12530.9	1638.27	12428	737.623	946.02	2785.21	356.249	837.758	469.887	3721.13	6293.56	9985.04	8722.15	I3L4X7;B4DXA1;Q13227;I3L3Y9	GPS2
I6L899	368.765	291.487	204.895	263.558	249.428	510.079	1626.29	429.231	74.9415	173.349	206.605	136.337	142.911	259.955	111.958	232.853	414.402	1946.73	557.063	90.8296	I6L899	GOLGA8R
J3KMW7	1556.21	1097.46	745.003	700.887	54.4206	375.089	507.46	481.484	514.523	176.256	436.43	199.202	382.847	1394.7	613.35	448.242	632.065	549.915	1794.44	236.65	J3KMW7;O95071;E7EMW7;E7ET84;E5RFK7;H0YBB4;H0YAV7	UBR5
J3KMX2	61522.1	62136.2	29836.7	52246.2	30744.1	27427.3	29138.1	42156.6	8907.17	49158.6	16888.2	26226.2	60448.2	59971.8	23288.9	37182.2	29258.3	33104.1	33713.7	32539.9	J3KMX2;Q92925-3;Q92925;Q92925-2;J3QWB6;C9JYI7;J3QQL7	SMARCD2
J3KMY5	145353	119283	145241	141469	327794	325211	490672	482865	214209	403241	190964	242684	506194	619281	165559	239256	807877	479238	434918	364394	J3KMY5;P61916;G3V3E8;E7EMS2;G3V3D1;H0YIZ1;G3V2V8;B4DQV7	NPC2
J3KMY7	239722	142236	157009	226935	131261	85396	148070	127551	59121.5	147370	47511.1	67044.1	388239	365001	107950	137660	163535	101432	147307	115909	J3KMY7;Q9GZT3;H0YJ40;G3V4X6;G3V2S9;H0YJW7;H0YJ07;H0YJU7;H0YJI1	SLIRP
J3KMZ7	1026.89	3054.64	442.718	964.395	388.937	92.0872	341.455	765.015	112.008	691.243	186.411	249.356	96.6886	1439.98	660.941	112.429	729.432	563.217	926.02	411.003	J3KMZ7;Q9H0H0;J3KRH0	INTS2
J3KMZ9	449.187	117.817	142.168	445.163	79.8844	237.667	138.773	154.697	68.9987	104.256	301.57	124.771	142.481	422.36	310.963	315.984	93.1607	190.061	389.252	47.6147	J3KMZ9;P01130-3;P01130;P01130-4;P01130-5;P01130-2;H0YNT7;H0YMD1;H0YM92;H0YMQ3	LDLR
J3KN10	4458.79	9534.66	1825.68	7435.2	2733.13	2532.58	2641.05	7238.78	1190.17	4154.8	1019.95	921.704	5938.82	9380.93	2995.26	4358.49	2571.88	3069.79	3164.34	2112.8	J3KN10;P42356;P42356-2;A4QPH2-3;A4QPH2;A4QPH2-2;A8MTF1;Q8N8J0;C9JLI1	PI4KA
J3KN82	40694.9	7027.96	12705.3	16281.9	25829	5651.04	24614.4	14928.7	2988.67	8685.05	7883.82	6501.4	30960.4	52878.8	1423.55	9329.27	15516.6	4929.37	11986.3	7502.24	J3KN82;Q96GX9;Q96GX9-3	APIP
J3KNB8	1366.37	1626.17	449.294	2433.9	863.304	277.48	571.403	988.322	95.5602	797.578	75.9722	215.129	1785.32	2965.89	627.739	1720.38	946.312	830.795	401.738	330.326	J3KNB8;Q9Y6R4-2;F5H538;Q9Y6R4;F5H4R1;F5H1X6	MAP3K4
J3KNC8	555.909	1048.59	65.6212	547.807	248.575	174.504	273.331	77.5841	148.073	457.806	219.195	107.599	284.034	371.917	236.092	720.658	61.5836	385.272	93.4171	140.333	J3KNC8;P52849;P52849-2;H7C032	NDST2
J3KNF4	158040	96521	60637	133923	74742.9	43211.1	58690.5	101553	48382.6	91172.1	52693	38149.3	79654.1	182226	28811.2	79384.1	63335	35834.3	41956.2	22911.3	J3KNF4;O14618;E9PP76;E9PK03	CCS
J3KNH7	4368.85	3454.04	3350.88	4298.93	2804.98	222.413	1988.16	2909.48	1984.25	3675.43	1818.28	1709.99	4634.43	3923.81	2849.65	1065.28	2429.32	2716.02	2652.32	2572.52	J3KNH7;Q9H4L4;J3QL36;J3QRE4;J3KSF5	SENP3
J3KNL2	588516	423133	200051	445678	312270	177349	209629	332496	157027	285275	170452	131870	299862	849593	159344	356124	217822	216491	214414	160955	J3KNL2;Q8WYJ6;H3BS29;H3BS52;Q8WYJ6-2;I3L2M1;J3QRU3;J3QLR2;E7EQM7;O43236-6;E7EPG2;E7EX32;Q99719-2;Q99719;G3XAH0;J3QLA8;H7C299;F8W9E5;C9JM82;B4DJ62	SEPTIN1
J3KNL6	9112.64	7478.76	5866.31	9099.51	8605.71	4558.47	7000.33	9403.87	5548.83	8400.99	4086.22	5876.81	6287.28	13169.5	2866.12	4821.65	7388.95	7528.21	6648.14	7230.04	J3KNL6;O15027-2;O15027-4;O15027-3;O15027;H0Y5S1	SEC16A
J3KNL9	424.72	505.581	219.238	543.709	321.7	238.529	192.198	512.847	157.948	388.534	157.308	280.62	134.731	748.023	84.9903	681.116	314.734	310.814	177.503	339.116	J3KNL9;Q9HBF4;G3V5N8;Q9HBF4-2	ZFYVE1
J3KNQ6	682.01	696.306	536.351	813.427	793.112	1186.29	654.288	383.211	73.5195	847.535	797.641	142.565	169.2	2108.79	353.483	299.781	481.934	259.323	353.058	134.887	J3KNQ6;Q86VK4-3;Q86VK4;Q86VK4-5;Q86VK4-4;G3V4E6;G3V565;G3V369;Q86VK4-2;G3V4H7;G3V2V5;G3V4W2;G3V2C2;H0YJI7	ZNF410
J3KNU8	168295	151953	82061.7	141531	94896	76049.8	62913.8	124908	37353.4	72722.5	28224	50762	76056.9	308550	46179.1	105704	84159.3	82429.6	36501.9	55933.7	J3KNU8;Q02252;G3V4Z4	ALDH6A1
J3KP15	359676	413425	286152	498716	330367	212642	250529	290767	89584.1	360427	105581	131192	343961	311648	300750	141752	225464	182819	244253	172875	J3KP15;Q01130;J3QL05;B4DN89	SRSF2
J3KP19	456.308	349.971	831.716	425.638	251.025	331.849	240.259	873.225	103.117	893.028	236.199	92.2365	186.395	420.054	165.362	326.887	319.531	296.213	587.768	218.067	J3KP19;O43166-2;O43166;F5GYF8;H0YJY2	SIPA1L1
J3KP69	1006.56	1207.2	1331.47	1773.81	3396.9	1287.25	2810.99	4258.19	174.644	2949.86	753.846	1403.81	412.256	759.971	688.526	156.029	2790.27	2721.52	171.243	1871.13	J3KP69;Q8IWV1;Q8IWV1-2	LAX1
J3KP75	432.197	393.297	464.563	1795.12	45118.5	10997	24172.5	32478.6	2447.9	12643.1	5194.41	3043.87	16658	14471.5	3201.75	10108.1	7688.5	22374.3	12497.5	3008.86	J3KP75;O75167-5;O75167-2;O75167;O75167-4;H9KVA6;F6TH74;F5H858	PHACTR2
J3KPD3	59145.5	61270.7	31911	45627	24988.6	23276.7	38100.5	21803.9	15707.6	29726.5	33878.1	33902	10921.1	38908	21501.5	24788.6	35162.5	50147.1	46339.4	29068.6	J3KPD3;F5GXV8;I3L521;F5H606;G3V1T9;F5H674	RBM7
J3KPK1	381.473	93.5306	204.807	473.644	254.038	110.067	326.224	454.549	23.3991	342.767	207.864	123.657	358.367	2767.98	222.922	76.6421	277.582	290.212	225.399	155.777	J3KPK1;O43426;J3KQV8;O43426-4;O43426-2;C9JFZ1;C9JW66;O43426-5;C9J1Z6;H7C3R5;H7BZ56;H7BZC2	SYNJ1
J3KPP0	6503.1	7257.43	5673.4	8154.79	5507.66	1485.3	5456.85	5745.82	336.077	6154.9	4463.78	5100.9	9496.81	7858.96	4288.72	4044.59	21112.8	5068.94	4547.92	4548.97	J3KPP0;Q9Y6G3;A6NCI0	MRPL42
J3KPV4	13034.1	10240.7	8541.58	13437	6369.86	15676.2	6769.69	9488.06	17298.7	26678.5	2199.85	3709.7	13329.5	56423.6	15486.1	11197.1	117766	43597.6	36445.5	4945.69	J3KPV4;P33991;E5RG31;E7ER43;E5RK04;E5RHP5;E5RFJ8;E5RFR3;E5RG53	MCM4
J3KQ52	924.652	988.979	623.027	2084.21	1953.26	1464.09	4352.93	640.099	64706.5	51866.5	15232.6	61640.5	2028.07	4269.54	1889.93	1025.89	30588.9	44738	20815.3	58831.5	J3KQ52;P10144;J3KPK2;E7EUV0;E9PRD7	GZMB
J3KQ98	3169.61	4147.19	2783.67	4051.41	146.002	343.76	178.045	4397.34	1268.59	3533.44	244.652	2229.81	383.625	4721.92	232.797	283.986	2709.57	2743.58	3050.12	4871.74	J3KQ98;O75864;F5H3P7;O75864-2	PPP1R37
J3KQ99	746.777	474.072	2593.92	2767.86	16561.5	23238.3	26015.9	45040.6	8724.03	21690.3	34289.8	17915.5	52448.3	72484.5	25058.2	13065.5	27955.5	20250.9	65114.2	43228.3	J3KQ99;F6UCG7;P20036;H0Y6F8	HLA-DPA1
J3KQD0	7029.47	3364.39	454.861	2159.41	791.805	1536.48	503.449	727.95	315.556	1241.71	642.524	4242.75	1087.7	2032.36	304.377	1063.8	1920.49	1365.83	619.328	743.431	J3KQD0;Q8TBF2;Q8TBF2-3;Q8TBF2-5;J3KPF6;Q8TBF2-6;J3KPF5;Q8TBF2-4;Q8TBF2-2;J3KRV9;Q8TBF2-7;J3QKK8	FAM213B
J3KQD6	812.094	681.246	139.053	817.244	141.203	122.915	928.976	511.032	673.166	183.876	223.766	102.098	442.738	203.582	263.572	165.088	155.793	173.628	103.964	318.639	J3KQD6;Q2TAK8;J3KNX4;Q2TAK8-2;K7EP97;K7ES53	MUM1
J3KQS2	144.743	83.7825	360.469	370.074	325.666	323.037	495.733	209.275	130.141	319.036	212.186	210.21	205.75	304.574	129.123	164.498	280.911	313.736	154.103	465.627	J3KQS2;O00311	CDC7
J3KR07	921.759	1142.26	274.893	578.256	214.435	990.576	562.507	286.341	126.401	333.165	674.191	226.204	359.875	824.242	253.495	590.72	220.263	175.586	684.461	144.309	J3KR07;Q96RY5;H3BSW4;J3QT63	CRAMP1L
J3KRP6	7435.35	6122.55	8678.14	6198.09	8159.86	4738.14	9252.31	5247.23	6401.88	7803.87	6152.23	6644.8	20732.1	17063	5566.92	15034.4	5842.53	4819.35	4605.1	4691.07	J3KRP6;J3QS72;J3QQM2;J3KT74;J3QQW2;Q15532-2;Q15532;F5GWN1;J3QSB3;J3QSG1;J3QQW6;J3QLJ7;J3QQX5;J3KT22;B4DLD3	SS18
J3KS15	4872.59	15110.9	989.843	6968.31	3300.46	2179.59	4666.37	7443.2	3776.93	5030.2	3402.45	2140.48	2276.52	1270.31	1531.66	1540.9	576.498	6253.37	3614.18	4010.72	J3KS15;Q14197;J3QRF8	MRPL58
J3KSS9	6827.75	7560.8	423.723	10386.4	486.784	416.633	486.217	666.277	89.8664	1653.95	549.388	435.566	680.174	27300.4	326.924	3066.28	259.925	1571.67	2280.29	305.733	J3KSS9;P32248	CCR7
J3KSZ8	4159.72	3417.44	2807.09	3894.96	3035.24	1714.95	2716.07	3862.84	1448.64	3908.39	180.384	2620.21	140.661	307.719	65.8472	3581.68	3789.48	4464.89	3437.02	3859.6	J3KSZ8;Q68DK7;J3QQY0;Q68DK7-2;Q68DK7-3;J3KTC2;J3KRQ4	MSL1
J3KT76	3538.68	3288.76	3109.75	3747.78	4500.57	607.591	1037	3181.04	1339.7	3297.07	502.638	455.259	1978.24	3763.83	590.636	3671.63	1074.56	3992.19	3087.45	2065.41	J3KT76;J3KSI9;Q969W3;Q969W3-2	FAM104A
J3QK86	851.095	759.289	451.65	679.06	541.028	431.141	479.78	621.677	369.063	948.448	71.8249	241.11	591.852	892.82	202.702	500.672	379.153	1171.72	803.217	1625.31	J3QK86;J3KPG5;Q9UIF9-2;Q9UIF9-3;F8VU39;Q9UIF9;H0YII3;H0YHL2;F8VWQ3;H0YHQ7	BAZ2A
J3QQM5	484042	520739	273495	551306	290332	120313	169479	262489	82885.3	216414	130454	118391	217986	567307	143210	206657	291809	158033	158347	112870	J3QQM5;Q9BT23;J3KRR0;J3QL69	LIMD2
J3QQT2	1208580	1018920	840141	1065800	1085280	672604	848174	871681	342879	670792	570210	572232	1166360	1705160	415467	730687	602933	607929	630815	645869	J3QQT2;J3KRX5;P18621;J3QL51;J3QS96;J3QLC8;J3KRB3;P18621-2;J3KSJ0	RPL17
J3QR09	854149	945722	652180	1148920	871493	431445	565222	807634	342184	670569	260051	387268	316284	737087	83515.4	436071	655206	559607	678297	591776	J3QR09;J3KTE4;P84098;J3QL15	RPL19
J3QR65	96.2434	279.024	43.9107	138.106	582.037	395.591	196.363	165.419	78.5038	142.716	132.286	70.6623	488.208	635.261	86.4942	208.38	703.143	403.181	575.92	449.03	J3QR65;Q9NYA4;J3QKV8;J3QRJ2;J3KT95;J3QLB9	MTMR4
J3QRA1	484.974	256.781	139.919	442.976	654.521	213.622	418.318	280.133	259.806	1731.63	3472.84	2624.79	979.626	912.197	307.061	528.149	3241.16	645.257	2436.31	296.948	J3QRA1;P78423;H3BSR6	CX3CL1
J3QRB6	6781.83	8153.98	1219.73	7350.26	3778.88	78.4075	4576.12	4662.1	1878.71	4751.86	2484.32	2578.62	211.318	352.192	260.501	953.73	837.392	5655.29	7122.6	2246.75	J3QRB6;Q99759-2;J3KRN4;Q99759;J3QS19	MAP3K3
J3QRT5	2793.01	4860.32	3409.14	1855.42	5852.31	2251.07	5916.91	3333.34	717.871	3687.24	1489.03	2173.13	8505.04	1007.75	353.247	2753.7	1795.58	2828.52	2562.5	1579.53	J3QRT5;P13598;J3QQR8;J3QKR4;J3QQX6;J3QRQ1	ICAM2
J3QRU4	187147	198839	175377	215172	127124	99073.5	163828	208809	54031.7	161986	65731.6	115075	140454	216046	58420.7	84090.1	168830	225607	168576	190876	J3QRU4;P63027;F8WCA0;L7N2F9;K7ENK9;K7EKX0;F5H787;P23763-2;F5GZV7;P23763-3;P23763	VAMP2
J3QRZ6	870.229	802.234	780.381	286.119	767.531	586.537	767.713	7341.12	188.06	7231.05	417.296	4399.84	8380.87	15029.3	4019.1	582.849	7376.19	6723.64	6095	7008.62	J3QRZ6;A9UHW6;J3KSB8;J3QLJ5;A9UHW6-2;B4DUM7;J3QLD1;J3KSU6;J3QKW3;J3QLN4	MIF4GD
J3QS48	8556.59	10791.1	7568.04	14562.2	7632.83	3019.07	4952.34	7394.96	2398.76	11172.7	3703.89	3120.94	26430.7	25261.8	10076.8	4064.04	3327.98	7003.15	4495.54	7213.6	J3QS48;I3L295;J3KT75;B4DT74;J3QW43;J3QRD5;O75352;I3L1D2;J3KSI4;I3L4E0;J3KTK8;J3QQZ4;I3L405;I3L261	MPDU1
J3QSH4	20466.5	20741.1	16616.9	28342.8	15169	9859.83	12735.2	23064.4	9603.88	22995.2	9782.4	9735.97	51820	46151.4	6349.66	11067.9	15472.4	20161.8	26311.7	18929.8	J3QSH4;Q14119;J9JIC7	VEZF1
K4DI93	38990.6	38561.4	20019.6	39330.5	17789.2	9750.36	16651.7	24791.8	6514.26	19648.2	3440.46	7740.88	13767.2	51860.6	15690	24694.6	17271.3	10925.4	15669.4	12861.6	K4DI93;Q13620	CUL4B
K7EIU8	2158.8	543.277	2346.18	2031.51	1915.49	567.959	648.609	889.345	77.0882	1840.76	537.079	256.776	437.142	1476.82	423.569	265.493	199.431	494.21	689.203	127.57	K7EIU8;Q13485;K7ES96;K7EIJ2;K7ENG8;L7N2F7;K7EL18;K7EL15;K7ENG1;K7ELK2	SMAD4
K7EJQ7	3433.89	3162.95	510.587	1911.18	4840.13	4661.78	5456.16	4865.12	572.567	6962.19	1156.55	2590.22	933.743	819.265	23251.2	759.741	3135.86	5323.33	5072.94	3953.79	K7EJQ7;Q9BY50	SEC11C
K7EK00	2527.09	2207.49	3401.24	1502.33	6934.78	1611.77	1715.19	3654.37	1822.83	4398.88	835.247	6024.54	1243.32	28194	15903.4	5886.97	10070.2	592.59	5836.23	4107.25	K7EK00;Q96ND0;K7ERQ2;K7EPG9	FAM210A
K7EK07	45961400	40890100	41204700	42141600	38501500	36961200	37468500	38212000	17983700	38945100	30003500	29494100	48724200	43508000	27157500	51959600	40898100	35907300	43224000	44304600	K7EK07;P84243;K7EMV3;B4DEB1;K7ES00;Q6NXT2;K7EP01	H3F3B
K7EKE6	98276.6	100107	58654.1	85236.3	43346.3	41258.1	54864	74766.1	17042.2	64846.9	24381.5	23843.4	83969.4	181942	35890.6	63607.5	64692.5	57618.6	49745.9	27237.8	K7EKE6;Q8N8K8;P36776;K7EJE8;F5GZ27;K7ER27;K7ERR6;K7EQF8;K7ER56	LONP1
K7ELG9	11226.7	8555.17	8064.87	13303.1	2234.76	4946.74	9414.28	9939.43	9490.95	9121.1	5962.07	3415.84	5043.74	7944.84	4199.84	9376.86	9967.4	7624.72	9319.28	6516.43	K7ELG9;Q3MHD2;Q3MHD2-2	LSM12
K7ELL7	358650	301406	237012	324608	330591	199346	333371	392829	159550	371336	199555	284457	410503	608837	152729	367347	432567	362508	326927	339676	K7ELL7;P14314-2;P14314;K7EPW7;K7EKX1;K7EJ70;K7EIP3;K7EL27	PRKCSH
K7EM02	23328.7	24031.7	12963.8	21898.4	12965	11390	15508.2	18109.3	8519.69	19028	10843.8	9063.76	26378.9	66196.1	11167.7	23183.3	19727.5	15131.1	17895.1	12887.7	K7EM02;K7EIJ8;Q8IYT4-2;Q8IYT4	KATNAL2
K7EN05	43258.7	33809.3	31728.4	36792.4	13250.7	22288.5	26541.7	29350.3	14649.8	28881	1129.45	21812	2159.12	15620.8	1130.81	4216	17884.8	12565.7	20912.1	19261.3	K7EN05;P60002;K7EPC8;K7EQ44;K7EMV4	ELOF1
K7ENI6	76398.8	60397.1	52628.2	65480.7	59908.2	55712.1	70215.1	71959	12723.1	86015.6	73639.3	53765.2	75742.6	153863	26059.8	33167.4	44738.9	32295.6	43674.8	74194.1	K7ENI6;K7ERE1;Q8N2U0	TMEM256-PLSCR3
K7EQF4	77260.2	54602	30021.8	71391.2	45881.3	33649.2	28145.4	59022.7	10824	58616.8	8996.79	20089.6	38180.4	155832	49716.7	73945.9	33231.1	45069.5	29228.1	25538.8	K7EQF4;O60664;O60664-3;K7ERZ3;O60664-2;K7EL96;K7ER39;K7EJD0	PLIN3
K7ER95	11310.2	4297.75	3429.6	3685.79	6531.6	7838.59	9161.96	9259.53	2558.1	12086.8	5919.81	5417.46	29038.4	40097.3	8659.44	12137.1	5162.77	3449.63	5056.06	2935.89	K7ER95;Q92918-2;Q92918;K7EJS6;K7EKT6;B4E087;K7ERT2	MAP4K1
K7ERI9	3148.51	3117.08	6634.79	1206.88	1355.32	1693.3	1344.47	3538.68	1103.7	3383.54	2192.19	4021.24	1534.46	19396.9	1525.67	3021.6	6234.38	745.031	1337.86	872.556	K7ERI9;P02654;K7EJI9;K7ELM9;K7EPF9;K7EKP1	APOC1
K7ERU9	2172	1575.87	1338.95	1699.07	1347.53	619.227	1058.44	1933.93	575.915	874.616	1434.87	1018.85	1332.94	1018.91	716.501	2412.06	578.288	621.212	833.377	495.898	K7ERU9;Q2NL98	VMAC
M0QX35	28094.9	29017.8	17957.5	27351.6	14726.3	13035.9	15211.3	20219.7	8237.23	20168.7	5379.72	8666.43	17558.4	45383.4	12592.6	9029.1	9998.52	19897.4	11481.9	9719.75	M0QX35;Q8N7H5;F8W9Q2;Q8N7H5-2;B4DGJ5	PAF1
M0QY11	234.302	501.969	178.875	113.39	98.739	142.69	136.857	337.317	144.097	105.412	243.28	148.074	178.416	313.481	187.072	63.2662	419.921	222.204	262.116	647.156	M0QY11;J3KQC8;Q6NX49	ZNF544
M0QYZ2	13846.8	10516.7	6115.88	12135	2339.53	2727.66	2620.35	9581.1	615.808	17017.4	1894.22	1658.64	2195.46	3315.73	626.577	2911.36	1663.55	898.216	3609.47	783.579	M0QYZ2;P53680;M0R0N4;P53680-2;M0QZ21;M0R1S0	AP2S1
M0QZ22	412.439	530.116	464.979	850.14	722.913	249.929	671.903	736.168	305.802	779.641	307.36	458.555	203.547	416.723	177.779	549.731	1089.39	1114.79	1077.94	116.668	M0QZ22;Q5PRF9;M0R0X3;M0QY61;M0QXV2	SAMD4B
M0R0F0	1156340	793278	361046	1061420	399327	360719	403022	761536	206101	663302	305636	194396	918464	2757150	535559	996744	370454	321878	331665	215392	M0R0F0;P46782;M0R0R2;M0QZN2	RPS5
M0R2G3	2115.02	2276.79	1347.85	1432.16	539.182	926.222	1512.26	1046.79	405.102	1257.81	1378.97	774.805	1249.65	1068.6	521.93	1175.6	677.876	246.271	1744	1179.77	M0R2G3;M0R228;M0QX74;M0QXP3;Q9BQD3;M0QY77;M0QXN9;M0R0B4	KXD1
M0R2P6	1710.96	2134.4	1254.91	283.54	1737.62	70.5594	1956.85	2994.16	534.443	636.24	603.364	2276.51	386.398	2370.21	145.638	497.053	120.803	98.6711	1203.68	868.898	M0R2P6;Q8TBC3;M0R0S1;Q8TBC3-2;M0R0E3;M0R0S2;M0QYB1;M0QZF4;M0R2U6;M0QZF2;M0QYJ9;M0R204;M0QXA4;M0R0K4;M0R1G0;M0QZE8	SHKBP1
M0R366	201.624	202.679	272.537	589.253	1271.34	390.228	305.51	233.51	164.169	249.866	199.331	293.997	946.106	1382.23	183.795	167.411	954.052	390.533	637.784	511.953	M0R366;Q9BTV5;M0R1R0;M0QY68;M0R2F6	FSD1
M0R3D4	2054.11	1694.36	2531.51	2441.62	3637.88	1001.34	3402.08	4111.09	473.774	1766.21	1097.22	3852.72	466.507	2159.92	493.589	1550.77	619.246	439.84	864.426	375.478	M0R3D4;Q9UI14;M0QXH1;M0R1H9	RABAC1
O00116	11067.5	13685.6	5672.74	10975.2	8831.58	8004.55	8149.11	9832.96	3946.89	14377.7	5201.32	8206.76	6974.96	20071.1	4591.16	14066.1	16643.3	21621.5	12500.6	17390	O00116;B8ZZ81	AGPS
O00139	67188	66669.8	44694.3	64465.4	51578.1	36587.1	53467.3	68957.1	29150.7	60365.9	28854.4	36625.3	112735	173935	48156.9	60460.5	64818.9	52448.9	73920	57256.9	O00139;O00139-4;E9PB70;O00139-1;H0Y8H2;D6RD93	KIF2A
O00148	678838	604313	400986	558202	334457	349557	388167	433792	138029	467652	176129	215502	736651	1633110	402426	400517	438348	329168	383596	234336	O00148;Q8N5M0;B1Q2N1;K7EQN7;K7EN69;K7ENP6;K7EL56;K7EIL8;K7EN25	DDX39A
O00151	2215.83	510.037	605.89	2680.8	4495.67	2180.22	2245.44	5073.42	6781.71	8786.96	3754.14	1756.8	4059.75	43251.7	1987.34	2952.55	9006.05	7993.97	8036.87	3115.14	O00151	PDLIM1
O00160	8302.55	3003.79	974.639	4405.41	87151.8	55193.5	67870.3	92444.1	25927.9	67357.3	35673	51457.8	89813.5	187956	49618.4	49250.7	47111.8	48513.4	41802.7	51568.5	O00160;M0QXU2;M0QY89;M0QXU5;M0QXE0	MYO1F
O00161	55213.2	79653.7	58461.9	75807.1	65212.3	44139.3	68995.2	74430.2	22201.4	69301.3	26613.2	41052.9	41737.3	131565	43922.5	34786.5	38770.9	81641.3	61618	59663.4	O00161;O00161-2;H3BM38;H3BNE1;H3BR18;H3BPJ0;H3BV99;H3BP15;H3BQY9;H3BNG6;H3BU94;H3BR99	SNAP23
O00165	1992.32	3279.06	3646.56	3124.6	1738.36	282.261	1128.06	1596.25	458.612	509.167	1271.45	552.963	725.741	3258.19	292.231	1418.18	580.522	860.948	299.702	308.03	O00165-5;O00165;O00165-2;O00165-3;E9PIQ7;Q5VYD6;O00165-4;O00165-6	HAX1
O00170	187897	146132	87498.3	133808	158061	97318.3	120668	129825	63555.9	165420	98893	73516.3	147104	405663	82332.8	166559	125789	124680	90195.3	83643.6	O00170;E9PPD7;E9PMH2	AIP
O00178	9049.58	8774.28	3435.78	7868.95	7570.79	3154.21	7594.28	8108.45	4288.3	7258.04	2860.28	4837.41	13956.6	24333.5	4592.34	5594.93	12261.1	4396.66	9184.7	3917.83	O00178;F5H716;F5H257;H0YGA8;F8WAZ4	GTPBP1
O00186	35510.8	31131.8	22312.4	28798.2	28302	21682.2	30490.5	38721.8	7899.4	27981.4	10523.8	14744.3	30660.6	71774.4	11130.6	23192.6	18015.9	23617.8	21833.9	20754.2	O00186	STXBP3
O00193	80494.8	64291.3	54312.3	92613	89127.3	38483.9	65035.1	96569.6	41950.3	59259.8	31104	35707.5	55139.7	128328	13123.7	74476.8	67849.8	52972.1	107650	43471.8	O00193;E9PM92;E9PRZ9;E3W975;E9PQA1	SMAP
O00213	14049.9	9700.2	2518.68	5509.82	836.826	358.142	706.582	1322.67	173.225	1162.47	192.171	551.702	433.983	823.155	83.4846	390.819	218.506	630.878	1010.89	254	O00213-2;O00213;J3KPL8;O00213-3;H7BYH3;E9PNW7;E9PS19	APBB1
O00214	4000.63	7877.6	1713.93	12230.8	2143.46	2258.53	2516.83	10665	1367.26	7183.04	382.476	689.379	5543.75	6334.43	2077.85	548.287	778.062	1910.89	2470.52	2667	O00214-2;O00214;F6V2D4;E9PN19;H7BXD8;Q5T3P9;B1ANM0;E9PJ77;E9PRN3	LGALS8
O00217	60720.7	91585.4	27403.7	80584.8	27704.5	10724.1	10714	96233.1	28241.6	44857.7	4855.71	11833	66623.1	284193	26873.7	19366.7	18050.9	27552.7	15425.8	10314.9	O00217;E9PPW7;E9PKH6;E9PN51;F8W9K7;H0YDT4;Q08E91	NDUFS8
O00231	202754	152378	86592.5	166181	104684	107919	123555	138319	18246.3	148915	96928.1	54340.3	237765	371630	99361.4	195745	88256.8	73510.7	79515	48484.5	O00231;O00231-2;J3QRY4;J3QS13;J3KSW3	PSMD11
O00232	104129	83839.2	47918.5	87805.8	69575.5	42475.6	54904	72123.1	9752.62	74935.9	36014.2	28470.8	67386.7	222427	48282	50842.5	63244.8	57991.2	43272.1	37216.2	O00232;O00232-2;J3KTJ5;J3KSK1	PSMD12
O00233	109635	96108.7	87387.2	130200	149521	70370.3	135003	135763	69634.5	123433	98493.1	85304.4	94017.7	182249	47243.8	106275	141491	126468	108476	90421.7	O00233;J3KN29;F5H5V4;F5GX23;F8W7V8;O00233-2;F5H7X1;O00233-3;F5H169;F5H182	PSMD9
O00244	109873	81144.8	87796	166886	122596	27832.9	70747.2	93566	42896.4	75115.9	63046.1	45922.3	49744.1	65384.1	2501.63	1460.72	77848	53723.3	32724.9	61689.5	O00244;E5RIM7;E5RGN3	ATOX1
O00255	15246.2	9054.35	1451.22	13219.6	1470.74	498.958	872.094	6181.03	989.155	3601.93	844.02	1062.34	4653.18	2894.19	13353.3	4459.55	1824.07	1402.18	2150.63	880.708	O00255-2;O00255-3;O00255;E7EN32;E7ET29;E7ENS2;E7EPR4;Q9GZQ5	MEN1
O00257	2533.51	2803.57	252.494	3084.97	495.92	278.637	859.87	1887.38	227.409	2490.29	487.361	309.399	1994.76	2414.37	433.143	462.394	1747.08	2010.67	1683.99	698.064	O00257;O00257-3;F8WCW6	CBX4
O00264	41626.7	47671.8	27995.5	42555	16782.1	28223.1	28451.6	46737.6	11278.9	43802.6	21194.7	26649	23798.9	29127.2	20754.8	22760.1	50040.6	41723.7	52607.1	38815.8	O00264;B7Z1L3	PGRMC1
O00267	46918.4	41666.4	27130.9	46511.1	27784.7	24038.1	27754.6	32546	10655.3	35891.8	18887.4	19877.7	50607.8	49664.8	14020.8	24976.2	28505	36609.1	33755.8	21769.8	O00267;M0QYL9	SUPT5H
O00268	8123.96	9847.87	5759.99	9316.59	4067.9	3260.75	6046.82	12077.7	3770.77	8670.35	2775.41	4269.23	4574.89	12927.4	503.995	5153.35	6231.17	6855.01	8039.14	6672.26	O00268;Q5TBP5	TAF4
O00273	84756.4	68048	54858.2	63737.5	47627.5	33061.5	61519.5	51229.2	29413.3	46599.4	25785	24329.3	100539	215086	38279.7	88307.1	37195.9	37841.8	41872.2	23487.7	O00273;K7ERT1	DFFA
O00287	5273.52	4712.5	3216.4	4662.11	3334.26	2536.09	3446.06	4486.28	2691.8	6361.49	1559.92	1903.7	3345.87	6217.02	883.182	11012.3	2543.43	2652.5	3983.36	4958.24	O00287	RFXAP
O00291	1033.62	825.558	772.067	1058.44	1164.74	221.278	662.262	1087.34	255.949	1096.26	143.128	736.703	1178.89	967.418	386.315	960.122	1284.76	1024.26	946.84	899.195	O00291-3;O00291	HIP1
O00299	603407	371371	324477	642970	1387730	792231	1110670	2142910	595638	1897410	1368730	971144	1255230	3417840	701547	759183	2293580	1382290	1264280	907543	O00299	CLIC1
O00329	36150.1	27321.3	11831.9	26844.4	11384.1	5268.19	9699.43	19309.4	2620.77	7401.08	3557.2	2741.32	11409.6	79946.6	43073.1	4664.05	8362.98	2032.55	1347.72	1679.82	O00329;Q5SR50;F5H807;O00329-2	PIK3CD
O00391	229.69	632.26	125.421	223.831	332.22	243.243	297.135	324.614	128.96	135.527	1964.41	79.5819	141.143	214.97	330.634	157.186	587.85	303.102	472.678	125.381	O00391-2;O00391;A8MXT8	QSOX1
O00399	19828.6	3644.29	6289.27	7594.89	495.832	705.603	4565.97	7972.18	5304.49	6711.6	306.255	6614.46	4524.7	10438	2621.8	1585.21	13520.4	18007	18814.6	7869.67	O00399;E5RK00;E5RIK5;E5RGW9;E5RFU3	DCTN6
O00400	544.596	1642.26	408.34	2052.92	1755.28	245.735	336.125	2333.06	221.903	327.352	204.652	595.994	1677.67	370.77	266.57	136.13	1280.15	998.999	955.195	708.123	O00400;H7C562;H7C577	SLC33A1
O00409	801.276	630.82	670.429	555.282	748.064	282.605	823.062	981.804	66.3052	606.21	189.153	228.777	272.069	927.739	482.462	464.992	530.694	178.638	196.804	125.192	O00409-2;O00409;H0YJ54;G3V3A7;H0YJG3;H0YJ94;H0YJ22;G3V4N5;G3V5C7;H0YJY0	FOXN3
O00410	61314.5	56133.3	18501.1	59527.2	28949.8	8681.69	12274	44507.1	6172.79	29410.2	4679.14	7444.16	10767.8	112146	37571.2	10990.8	21407.8	14710.4	12390.8	8125.91	O00410;O00410-3;H0Y8C6;B4E0R6;E7ETV3;E7EQT5;E7EV12;C9JMV5;C9JZD8;E7EWK4;E7EX05;C9JQT6;E7ESA1;E7ESZ1;E7ETV8;C9J875;C9JXE0;C9J5I6	IPO5
O00411	460.428	517.695	66.5061	380.922	213.961	235.986	168.207	278.338	287.217	387.115	134.969	175.502	369.263	716.076	457.804	499.513	505.438	299.032	378.673	198.783	O00411;K7EKS3;K7EMH3;K7ESD1	POLRMT
O00422	174651	158766	139741	156222	94670.6	82598.4	95440.8	123222	44948.7	115841	98841.7	78464.9	53085.9	123956	76389.9	29291.7	100747	142674	160808	56332.2	O00422;H7BZW6	SAP18
O00429	27400.9	19680.3	12662.9	22192.1	20009.5	17781.6	22745.4	18820.3	6615.35	15007.5	11193.3	11128.1	10371.7	51837.8	12936.1	13423.9	12008.7	6608.12	11724.6	9514.49	O00429;O00429-3;O00429-6;O00429-5;B4DGC9;F8VZ52;B4DPZ9;F8W1W3;B4DDQ3;F8VUJ9;F8VR28;F8VYL3;H0YHY4;H0YI79	DNM1L
O00442	38616.2	33828.4	14448.2	41420	27222.1	19243.3	28876	43919.2	7410.35	38869.2	11242	11236.5	39031.3	97624.1	23688.3	18609.7	24386.1	21833.5	14253.1	8206.28	O00442;O00442-2;A6NIC1	RTCA
O00443	559.354	71.38	160.475	423.301	758.509	255.503	251.536	268.89	84.1157	170.597	267.239	53.2117	154.333	367.252	184.962	456.242	356.261	361.626	234.59	350.923	O00443;F5H2B0;B4E2G4;E9PPP3	PIK3C2A
O00462	1205.58	1234.7	496.516	1751.81	405.44	612.927	657.499	2143.95	88.4774	561.671	669.745	329.832	464.185	1745.27	979.247	204.074	659.817	1383.26	592.016	987.438	O00462;E9PFW2	MANBA
O00463	755.301	1724.83	219.579	1436.39	1219.89	119.805	231.743	1510.95	550.628	1120.97	4509.26	170.928	3474.39	4338.19	747.016	712.312	440.005	91.2678	421.403	145.04	O00463;F5H1P7	TRAF5
O00471	2868.27	3041.35	3457.11	1591.52	2192.39	104.356	1179.47	2608.25	795.936	2186.7	13506.4	3508.84	1287.06	12861.5	1545.34	577.842	2251.13	2826.28	1290.6	776.153	O00471;F8W9B8;G3V4Z7	EXOC5
O00478	31468.3	12868.4	15135	25512.8	26018.8	11055.9	18406.1	27763	5261.79	24620.3	5765.26	7990.2	24169.8	61268.3	10344.3	10989.4	18264.2	12441.4	16893.7	15643.3	O00478-2;D0FY33;O00478;C9JZT5;C9JUV8;C9JQT8;C9J877;C9JPK0;C9JNZ3;C9JVU4;C9J3Q8;E9PJE9;E7EPR2;E9PFB8	BTN3A3
O00479	401155	540910	449694	400439	455804	221975	532430	771981	363545	365482	351913	741524	341978	415103	1683590	124887	583228	624407	4919700	769363	O00479	HMGN4
O00481	2391.66	2405.84	1873.97	2020.95	1628.46	1546.12	2244.91	1753.43	648.045	2061.75	914.679	1415.72	1591.89	1885.91	368.159	546.404	1282.63	1628.54	2222.11	1332.07	O00481;O00481-4;O00481-2;O00481-3	BTN3A1
O00483	615371	748284	223108	687318	365639	301734	453669	513734	150604	464007	232600	431829	525540	466493	303136	175191	602552	382506	599386	592659	O00483	NDUFA4
O00487	98019.6	64544.7	31367.2	73732	52809.3	41539.4	40261.6	38042.1	9400.48	47116.1	335.849	15233.3	21816.4	116076	13601	129467	39883.5	22462.3	33949.5	24323	O00487;C9JW37	PSMD14
O00488	17972.5	8747.99	9758.83	17602.9	8649.37	4513.46	16340.8	7745.01	1525.05	10906.8	4878.68	4049.2	10144	4226.88	10461.5	3691.12	3191.48	2515.28	14214.5	6366.75	O00488;A9J4F5	ZNF593
O00505	32157.2	54602.7	24823.8	30792.2	35798.9	27219.2	35080.4	46083.1	18079.9	46374.8	13263.3	23126	28152.6	70095.5	52093.7	3701.39	50360.1	22867.7	31945.3	12428.3	O00505;H0Y4S9	KPNA3
O00506	1324.57	612.955	708.092	165.631	401.185	610.01	1759.2	534.529	406.197	68.4676	546.239	538.213	453.76	13930.2	393.066	864.754	926.913	239.715	323.336	544.849	O00506;B7Z9K1;A8K6Z3;H7C279;C9J6L2;C9JCC0;C9J232;C9JDH9;C9JJV0;E7EM58;C9K0M6;C9JIH8;C9JFA1;C9JN58	STK25
O00512	460.179	379.086	213.61	246.881	133.446	166.664	183.933	100.869	45.6698	218.222	115.592	115.901	89.339	245.824	106.561	88.1591	154.381	94.7294	799.653	89.8038	O00512	BCL9
O00522	753.332	147.255	527.646	434.244	207.277	434.388	331.009	469.632	66.2022	491.127	160.093	158.716	1176.33	1277.35	849.371	596.637	743.847	767.663	1119.73	225.422	O00522;O00522-3;O00522-2;C9J718;C9JF32;C9JBN7;C9JEW7;C9JIY2;C9JJM9;C9JD81;C9J3W7;C9JI47;C9JXI9;C9JSG7	KRIT1
O00534	4291.53	1767.27	2234.38	1344.45	2086.44	940.99	569.993	598.079	873.898	524.436	550.517	2896.77	290.979	278.493	110.546	76.0857	2120.01	2579.98	727.174	186.735	O00534;O00534-3;O00534-2;B4DHS6;O00534-4;G3V152	VWA5A
O00541	44039.4	31219	23749.2	41725.1	12639.6	11858.9	17676.2	25863.4	5115.4	13218.1	186.765	7060.78	29313.8	44312.2	11095.3	15313	19979.1	6436.42	10541.4	6131.78	O00541;B5MCF9;O00541-2;C9JXJ1;H7C267	PES1
O00560	23426.1	17465.9	11765.8	18006.7	7847.47	8352.82	6467.5	21852.7	5208.29	18922.4	4488.87	7306.33	21593.8	11798	3440.6	920.641	13048.9	16127.3	9526.75	4899.61	O00560;O00560-3;B4DHN5;E9PBU7	SDCBP
O00562	1778	1300.61	685.505	1476.08	3199.81	2558.37	1166.1	3013.12	1074.09	3278.83	660.739	874.547	1676.38	3048.55	1425.84	1065.12	1379.49	506.204	687.097	150.848	O00562-2;O00562;E9PSD1;E9PMZ6;E9PMS0;E9PNU6	PITPNM1
O00566	25537.6	24905.3	22045.8	28285.1	13884.3	12887.9	17006.4	17431.6	5923.56	17410.9	9105.74	9937.37	20533	19451.1	13545.4	15231.4	15145.5	20583.1	16389	14140.1	O00566;C9JX83	MPHOSPH10
O00567	580501	562763	347108	559764	280401	329115	340974	378865	68506.1	377679	123816	176955	461732	890275	312333	405251	254462	253611	257477	244783	O00567;Q5JXT2;H0YDU4;H0Y653	NOP56
O00571	163993	136819	103270	138699	111598	75943.5	94005.7	116120	39834.3	128343	80065.6	65703	126098	287395	104222	148644	90488	90949.3	92331.1	77078	O00571;O00571-2;B4E3C4;B4DLA0;D6RCM4;Q9NQI0-3;Q9NQI0-2;D6RDK4;Q9NQI0;H0Y960	DDX3X
O00629	19338.2	14848.1	10252.9	16022.2	13748.4	14611.8	10599.1	13693.7	786.629	10901.5	8320.02	6276.08	4908.99	16820.5	29001.7	9094.7	7969.23	9807.16	6882.77	10013.1	O00629;H7C4F6	KPNA4
O00635	1865.22	3641.35	930.727	4530.8	2601.43	929.975	854.456	325.719	1192.83	1453.83	675.559	458.985	1940.69	286.69	9337.03	2031.93	637.968	596.813	1027.16	390.493	O00635	TRIM38
O00743	65919	44884.7	33009.5	66489	41222.7	42655.9	37224.4	55076.2	11925.7	55357.3	38237.6	15261.2	21647.2	65906.7	13073	23876.9	47828.3	27405.1	17977.7	20497.8	O00743;O00743-3;O00743-2;B7Z3E2;Q5T1S7	PPP6C
O00757	12429	13950.7	6470.25	351.515	3917.6	151.825	1670.7	4328.91	165.297	148.084	578.418	877.366	393.707	588.114	420.456	461.878	1121.29	350.356	279.05	563.103	O00757	FBP2
O00764	83369.5	61669.2	36268.2	111575	66992.6	23458.6	42017.9	74875	11562.8	28369.6	18884.3	15620.1	107244	152160	35082.1	49993.4	38790.1	20849.7	16501.2	16560.4	O00764;F2Z2Y4;O00764-3;O00764-2	PDXK
O14497	9126.82	8670.66	6405.43	8515.15	6829.33	5078.92	6502.99	6496.61	3445.17	8548.73	3319.78	5618.58	8225.75	10631.5	2846.56	5739.28	5590.32	5751.82	5552.21	5340.91	O14497;O14497-2;O14497-3;H0Y488;Q96SM7;H0YCU6;H0YEW5	ARID1A
O14519	11645.1	12843.6	11796.1	22804.9	7974	6454.21	11480.8	21067.6	4633.61	11198.3	7189.58	9657.2	15747	2558.45	13256.3	15943.1	17568.6	6262.02	20632.4	14252.8	O14519-2;O14519;F5GZF0	CDK2AP1
O14523	266.975	330.496	213.123	262.138	329.472	292.481	279.453	222.817	127.033	254.427	273.669	178.314	335.104	505.389	54.99	246.529	177.028	108.567	252.74	220.918	O14523;O14523-2;E9PK05	C2CD2L
O14524	2758.98	2097.2	1466.85	1612	483.929	480.912	383.086	2253.19	146.716	606.376	619.404	161.327	516.278	3333.86	762.159	430.672	490.544	211.398	341.4	491.233	O14524-2;O14524;G3V5K2	NEMP1
O14526	3394.26	799.2	605.241	1250.51	1017.71	580.098	1268.16	1050.34	130.546	981.505	183.075	279.384	180.837	1708.98	208.776	169.218	146.324	205.005	92.6188	170.221	O14526-2;O14526;M0QZI3;B4E120;M0R1K4;M0R3E5;M0QZI9;M0QY09;M0QXD1;M0QZF0;M0R2J7;M0R107;M0QXW2;M0QZS1;M0R3E7;M0QYA9;M0QZE1;M0QXY1;M0QYT8	FCHO1
O14530	10105.5	11594.7	4670.74	9649.07	7740.42	2847.6	5475.31	9272.85	3166.71	7478.54	4437.74	4119.51	15634.1	31009.1	2596.37	5698.16	2109.88	3656.5	3771.84	3090.83	O14530;Q8TB70;B8ZZX4;F8WCJ3;F8WBV5;G3XAJ4	TXNDC9
O14545	2794.53	5339.24	2323	3893.66	3524.42	1024.09	2958.83	3788.83	1780.24	4426.15	2510.1	244.404	268.436	4913.1	764.344	486.355	3074.27	3436.55	4197.63	4489.83	O14545;F8VNX8;F8VVF3;B4DI89;F8VWK2;F8VZ11	TRAFD1
O14548	73278.1	78599	59577.5	87501.1	64344.4	40011.1	67811.2	78302.4	23895.8	99839.4	39179.7	49190.7	474885	117023	57932.8	43535.7	45949.9	66856.6	79234.1	60042.6	O14548;E5RJZ1;H0YBD2;E5RFH8	COX7A2L
O14561	72816.4	84684.1	56425.5	75647	49730.7	80799.8	83115.4	76072.2	15382.3	65444.5	56618	52270.8	165249	132576	171965	312101	79740.5	66002.4	53518.3	48552.9	O14561;H3BNK3	NDUFAB1
O14578	220.477	80.3773	60.5213	425.616	74.2551	51.3736	243.645	55.7551	59.8779	114.179	61.2651	54.481	403.925	1060.26	117.338	429.274	114.447	111.179	112.823	129.932	O14578-4;O14578;O14578-2	CIT
O14579	88057.2	70751.9	46680.6	86300	76695	49244	62581.8	68299.5	38286.7	75254.5	54822.1	46224	63486.3	144601	15967.3	81684.8	82933.2	85440.9	76610.4	64985.7	O14579;M0QXB4;O14579-3;O14579-2;M0R061	COPE
O14602	24706.1	29047.1	13003.1	23578.7	5423.1	1193.14	14160.7	14086.6	5463.22	17794.1	6060.86	11893.3	11520.6	50344.9	11439.6	16136	14334.2	12184	6739.8	8495.03	O14602;A6NJH9	EIF1AY
O14610	1676.33	7646.69	5717.93	2227.66	8437.59	7116.79	4656.48	10331.4	376.782	1614.12	4673.99	3446.5	10123.5	9131.85	1930.35	9100.75	5723.5	3046.42	3865.02	1871.09	O14610;D6RDH5	GNGT2
O14617	8724.19	7993.07	4559.28	10005.6	5618.54	7418.83	4779.31	5841.2	1362.36	7127.41	3435.52	4217.02	6224.53	31850	7401.09	5741.82	3648.39	5292.53	4399.05	4928.97	O14617-5;O14617;O14617-4;O14617-2;G5E988;O14617-3;E7EMM2;K7ELX8;K7ERW8	AP3D1
O14626	1034.84	477.225	556.672	1074.4	10547.1	396.492	5096.57	1206.18	499.882	503.199	1029.83	162.654	6218.38	22944.3	5844.55	4739.75	3954.42	449.571	590.212	268.062	O14626;C9JR91	GPR171
O14639	52898	54397.6	45227.4	57766.5	7801.19	3653.08	8707.35	8723.92	1991.45	7942.21	1372.62	917.929	8778.39	13981.8	1586.45	4325.56	6395.03	4881.95	1023.99	2510.54	O14639-3;O14639-5;H0Y3K7;O14639-4;J3QSX6;Q5JVV3;Q5T6N2;O14639-2;O14639;Q5T6N4;F8W8M4;H0Y7N6;F6XFR5	ABLIM1
O14641	1423.57	651.591	215.64	264.737	443.385	133.974	221.217	498.497	415.781	413.42	263.99	321.918	428.444	1057.59	406.512	61.1221	1488.07	1305.42	1645.46	1106.79	O14641;I3L2N2;I3L2W9;I3L0M7;I3L0Z8;C9K0P9	DVL2
O14646	94.3051	594.03	599.14	1016.42	516.447	425.859	581.012	611.258	343.77	464.065	311.433	338.048	414.787	1450.29	555.115	157.18	821.789	756.366	738.162	92.22	O14646-2;O14646;H0Y8V4	CHD1
O14647	6101.21	6017.33	8760.9	2212.25	6441.24	5458.42	5911.72	5742.82	3422.57	5703.6	5205.77	3654.31	9652.09	6228.07	2173.04	2228.48	5149.3	8186.19	5724.76	1074.1	O14647;O14647-2;O14647-3;B7Z3I4;G3V418;H3BU65	CHD2
O14653	10667.9	7141.04	3661.89	5490.45	5503.26	2652.34	1507.1	8579.24	1086.37	4844.92	2206.75	4273.38	4834.41	16709.6	1871.38	3272.52	3806.74	6364.61	4004.67	7742.44	O14653;O14653-2;E7EQ34;O14653-3;I3L0K1;I3L4Z6;I3L1K7;I3L3V4;I3NI02	GOSR2
O14656	2945.67	3921.55	985.876	1997.25	283.678	654.781	1629.71	3298.86	245.72	2374.19	636.574	1369.89	17826.5	1298.9	1428.15	502.004	903.417	231.158	238.596	1444.64	O14656;O14656-2	TOR1A
O14657	5509.09	4582.84	1895.92	2345.07	52147.1	10797.6	29099.6	71375.1	2616.39	97588.6	12052.7	8596.67	11646	38071.8	7284.55	1293.96	25012.8	20287.9	12133.8	14352.5	O14657;H0Y7C8	TOR1B
O14662	899.485	2166.4	3054.96	1958.69	931.342	546.014	1801.02	2143.67	540.44	1584.37	767.452	1750.37	3613.9	1024.46	496.174	8158.86	799.517	1161.19	142.719	176.056	O14662-5;O14662;G8JLE0;H3BU86;H0YEW0	STX16
O14672	15596.9	12618	9284.79	16899.5	19160.5	7612.68	17125.4	25710.6	3759.81	10723.8	2529.01	11665	9048.13	23883.5	6591.71	2228.14	10310.5	13830.8	10437.1	19413.6	O14672;B4DU28;H0YNC5;C9J9B4;H3BS53;H0YK87	ADAM10
O14678	115.748	236.332	180.084	240.695	259.577	268.285	433.632	175.903	109.95	101.133	177.904	234.553	205.02	735.129	118.249	683.862	3825.16	3592.27	449.44	11033.2	O14678;H0YJ78;F8W7M4;E9PI46;G3V3W1;H0YCY9;G3V4U7	ABCD4
O14686	674.928	391.976	184.666	577.794	207.573	78.7277	187.022	390.22	88.0923	259.031	111.771	135.185	295.804	1143.36	112.974	156.166	242.641	374.203	205.105	147.863	O14686;O14686-3;H0YEF2;F8VWW4	KMT2D
O14713	593.223	358.259	1052.87	555.118	546.824	475.315	2078.2	990.508	205.06	359.517	284.059	476.99	11555.2	2295.35	4850.46	4906.12	3754.64	448.874	520.863	887.82	O14713;A8MPU2;C9JBU8;O14713-2;C9IZZ8;C9J6Y2;C9J0J6;C9JZ07;G3V1A3;C9J5T5	ITGB1BP1
O14715	821.179	604.242	117.217	779.59	143.508	43.9509	568.298	609.384	362.553	708.298	89.7985	1483.86	1489.46	1555.64	793.59	877.405	649.021	126.585	531.605	137.71	O14715;J3KQ37;F8W705	RGPD8
O14727	405.823	406.647	365.845	300.605	776.702	243.39	162.537	1032.73	62.3233	292.034	200.577	222.504	146.964	939.132	175.812	162.143	555.05	199.45	255.303	148.185	O14727-4;O14727;C9JLV4;O14727-5;O14727-6;F8VNZ0	APAF1
O14733	2311.52	3474.42	1511.13	2405.71	1971.98	766.981	1294.3	1425.93	493.718	2190.67	1755.84	850.502	2853.51	846.818	753.005	2032.47	841.99	867.973	2157.46	792.602	O14733;O14733-4;O14733-3;F6WCX7;O14733-2	MAP2K7
O14734	2212.93	2355.91	1543.75	2338.98	1153.06	1480.26	1373.87	986.351	715.381	2520.95	788.944	1780.84	313.358	2678.5	565.079	1774.32	2759.27	1418.12	672.794	2034.65	O14734;H7C5A7;E9PJN0;E9PMC4;E9PIS4;Q9BR14;H0Y698;E9PRD4;F6VBM3	ACOT8
O14735	1694.4	587.72	752.549	2493.36	1492	650.396	752.855	1242.58	137.555	761.265	825.024	499.326	885.6	938.092	656.601	657.726	1594.92	611.307	2134.98	555.387	O14735;H3BTV1;B3KY94;H3BUR9;O14735-2	CDIPT
O14737	235879	193291	185669	225553	199057	124760	223550	125294	89820.2	92431.4	141999	90328.9	180972	747341	98585.3	321258	115962	158740	265731	61130.3	O14737;B4DE64;K7EQA1;K7EL31;K7ESJ4;Q3HM38;K7EPG2	PDCD5
O14744	19460.5	24843.7	12815	40972.9	16030.1	3532.42	14239.2	10014.2	1201.66	4267.19	4780.25	1207.67	13300.3	25803.2	4300.26	4048.24	11464.1	3679.23	3698.31	2448.52	O14744;O14744-2;G3V5W5;B4DX49;B4DV00;A8MTP3;G3V580;H0YJX6;G3V5L5;G3V2L6;C9JSX3;H0YJ77;H0YJD3;H7BZ44;G3V507;G3V2F5;G3V5T6;H0YJY6	PRMT5
O14745	485361	405187	313343	478686	936376	521492	618708	837815	681500	881761	953871	623717	504524	890063	362921	563433	992887	718249	705231	594510	O14745;J3QRP6;B3KY21;J3QRA3	SLC9A3R1
O14772	308.721	387.456	237.017	2328.01	239.011	158.918	149.198	519.167	211.449	515.571	141.319	282.218	37003.5	8457.12	10430.6	3450.74	423.31	1643.72	177.386	105.765	O14772;O14772-2;E9PK10;E9PMK0;E9PMM4;H0YDF0	FPGT
O14773	89794.3	78242.5	48055.7	84482.1	24886.2	48198.7	62365.8	84231.5	39167.8	95086.6	44387.4	47531.3	152897	351016	74567.8	76569.5	44660.7	67819	104654	77928.9	O14773;O14773-2;E7EV34	TPP1
O14776	116285	107467	88610.7	87459.7	72927.8	52507.3	83318.7	81669.2	26719.1	80066.3	45387.8	55181.7	107842	158372	33795.3	92880.4	59396.9	64541.9	85394.1	58273.5	O14776-2;O14776;G3V220;Q5VWI1	TCERG1
O14777	841.824	576.911	1025.6	367.958	1162.96	94.2417	421.582	47.6842	412.989	779.694	464.287	835.687	2064.94	821.579	844.979	522.183	133.177	127.994	483.578	183.612	O14777;I3L4G3	NDC80
O14787	709.215	320.462	142.9	139.73	503.46	102.878	138.761	675.853	392.978	583.626	369.197	136.625	318.155	731.579	127.909	156.61	183.273	173.85	77.2958	110.045	O14787-2;O14787;K7ESC1;K7ENW1;K7EMA3;K7ESG1	TNPO2
O14791	376.431	407.363	695.605	480.489	534.388	167.975	900.375	3248.74	204.192	13013	464.52	152.273	244.26	519.802	1053.43	2207.09	25856.3	18305.7	17829.8	16098.1	O14791;O14791-2;O14791-3;G8JL88;B1AH96;B1AH94;B1AH95;F8WCH3	APOL1
O14802	2212.32	2818.42	2823.22	2042.7	604.247	406.582	782.873	1164.64	306.478	1194.16	212.773	219.705	300.52	3572.91	205.579	175.891	451.901	566.542	778.839	272.737	O14802	POLR3A
O14818	739563	617698	444122	622335	613675	357772	485959	549907	232285	483921	484460	277346	632895	1157980	226707	423470	755490	423754	420642	259516	O14818;H0Y586;Q5JXJ2;F5GY34	PSMA7
O14827	804.466	869.666	1072.81	1147.76	138.963	39.4772	330.034	1013.4	40.6508	784.499	282.551	333.861	217.194	2486.98	54.112	162.428	882.717	452.268	514.65	86.0732	O14827;D6RAS9	RASGRF2
O14828	40733.9	36929.2	23081.2	40104.2	16245.4	9279.06	17842.4	31726.9	8619.15	27933	11799	14729.2	12797.2	49133	7373.7	589.162	12794.8	10537	17606.9	18829.3	O14828;O14828-2	SCAMP3
O14874	260.801	447.465	21159	57849.7	31725	2310.79	251.169	22717.7	796.846	22840.9	20940.4	10544.1	24235	38245.2	9322.43	12677.7	5194.05	12621.4	13277.7	1457.41	O14874;Q96G95;A8MY43;H3BTL2;H3BS02;H3BNP3;H3BUV3	BCKDK
O14880	20231.4	20728.6	14028.7	18867.6	12296.7	41066.8	3446.6	29380.3	393.389	34328.4	11881.9	11569.4	5379.63	42681.9	49917.7	12836.3	15048.3	24984.6	71825.9	33709.3	O14880;Q5VV89;Q5VV87	MGST3
O14907	13216.7	14465.2	4341.13	16975.8	7835.36	1672.85	1247.77	14835.8	3602.53	12048.7	2433.47	1103.39	8171.28	3168.38	6294.25	9842.15	11789.8	12536.9	792.085	8312.03	O14907	TAX1BP3
O14908	3485.69	2188.7	1741.01	3277.66	1186.28	1403.62	1994.11	2962.65	2147.7	3779.34	1010.38	1303.15	4393.62	8457.34	1532.53	6509.43	3359.66	4838.07	433.87	2009.6	O14908;O14908-2;K7EM11;K7ESN1	GIPC1
O14920	7524.77	7443.48	3463.26	8619.88	6948.4	2089.59	3793.21	7689.14	1364.73	8565.49	1582.63	2038	23671.4	50214	10431.1	19822.1	2069.18	2387.92	2600.17	1413.79	O14920;O14920-2;O14920-4;B3KRB7;G3V105;E5RGW5;O14920-3;J3KNS5;E5RJH2;E5RGA0;E5RIW0;E5RFT3;E5RFG5	IKBKB
O14925	2379.45	14033.1	2083.94	797.551	568.173	573.783	999.592	1414.72	430.816	9211.32	2510.83	1679.7	815.9	1862.72	2876.36	2880.69	4228.57	8304.11	754.466	1125.45	O14925;Q5SRD1;E9PB91;B1APJ0;E7EP42;C9JSY4;H0Y6X5	TIMM23
O14929	27520.2	20822.2	5008.93	20332.8	5800.03	6726.65	4099.99	14066.7	2866.68	8836.64	349.294	2705.42	4016.99	92375.4	9564.47	5218.39	25119.5	2616.71	2997.45	4449	O14929;O14929-2;F8W9G7;F8WEW1	HAT1
O14933	17398.3	17108.1	16677.8	14285.6	46544.1	47555	52137	14814.1	14569.2	11731	44279.9	36162.9	53469	29881.6	17926.9	36988.2	45046.8	20955.8	20526.1	19919.4	O14933;O14933-2;E9PQT7;E9PKW8	UBE2L6
O14936	19439.4	15164.6	14050.9	16507.3	14190.4	1061.47	138.916	55.554	7075.76	10134.5	133.794	183.676	3587.61	26239.2	1213.93	666.228	972.19	970.592	316.808	917.999	O14936-3;O14936;O14936-4;O14936-6;F8W998;O14936-2;H9KV37;Q5JS74;Q5JS72;O14936-5;Q5JS79	CASK
O14949	38284.4	137283	64252	66330.6	32725.4	58265.3	103968	34417.5	11808.2	41954.5	42685.4	45796.5	38246.3	95055.8	39500.3	59669	34865.9	33895	32301.8	59840.8	O14949	UQCRQ
O14964	17267.2	15656.5	6520.33	14278.6	11777.5	5963.08	7805.07	12037.9	5220.81	12593.2	4698.12	4563.57	7257.25	22527.7	4972.83	7202.59	10261.6	8335.19	12349.9	9098.21	O14964;O14964-2;I3L1P5;I3L1E3;I3L165;I3L2H4	HGS
O14965	309.642	671.705	543.012	402.564	1109.84	482.169	1208.78	457.771	481.166	335.608	773.867	667.044	476.453	1468.06	282.95	1135.01	1097.97	389.282	519.07	1073.65	O14965;A3KFJ0;Q5QPD4;A3KFJ1;Q5QPD2;A3KFJ2;Q5QPD1;B4DXA6	AURKA
O14966	11688.9	23503.5	12357	23308.7	38896.1	20293.3	21153.1	86932.2	7760.98	56679.8	10664.2	34272.9	70985.8	46904.5	52098.5	5077.51	32229.1	44755.7	46373.7	47017.5	O14966;O14966-2;O14966-3;E9PL56	RAB29
O14972	7248.04	6956.3	2516.08	4095.42	5648.84	2819.44	2039.22	4036.14	1040.46	3292.54	1024.88	1150.65	5695.09	52605.1	4824.9	14222.5	3947.97	3233.66	3075.35	2440.03	O14972;B7Z6B1;B7Z606;A8MTY9;E7EWN9;A8MY26	VPS26C
O14974	49867.7	45634.8	35885.2	57339.4	63369.5	34332.5	51024.4	62918.3	33096.3	59711.3	36850.7	41975.6	48889	92705.5	28707.6	50424.8	52747.3	47762.9	56138.7	48544.6	O14974;O14974-3;O14974-2;O14974-5;H0YIS4;H0YIM2;H0YIS3;H0YHL8;F8VW28;H0YIL7	PPP1R12A
O14976	9466.62	9373.44	5170.6	9724.8	5159.39	6789.04	7080.5	13286.5	2479.18	11739.4	3604.39	4566.73	12881.2	18631.6	5520.6	5401.6	3817.03	7097.77	6173.37	3635.55	O14976;E9PGR2;H0Y8H5;D6RAW3;D6RC24;D6RF16;H0Y9M4;D6RAQ7;D6RE78;H0YA39	GAK
O14979	431322	398449	346475	347614	265181	212783	297129	336007	182407	327804	177721	248890	296385	380909	206180	262208	327239	329393	371254	264799	O14979	HNRNPDL
O14980	30925.1	40080.7	19558.1	40191.8	15138.2	7822.81	9099.71	32437.3	3781.77	22651.2	12810.9	4820.09	7256.54	281419	22314.7	4464.11	16041.8	12530.8	14005.2	12927.5	O14980;C9JKM9;C9J673;C9IZS4;C9JQ02;C9JV99;F8WF71;C9IYM2;H7BZC5;C9JF49	XPO1
O14981	2790.72	2590.75	1260.61	2570.7	1040.42	280.736	773.66	1919.24	232.503	1843.31	63.2836	202.938	1391.16	3796.45	940.628	601.846	826.233	764.429	1383.53	92.4914	O14981;B4E0W6	BTAF1
O15014	1912.7	1326.06	1240.14	1147.69	541.587	91.261	346.106	220.371	50.8993	96.1727	232.746	52.9893	511.586	108.488	20.7966	151.074	101.024	105.839	161.29	97.6563	O15014;E7ERY8;H3BP69	ZNF609
O15015	103.661	102.577	95.6316	97.4676	131.143	25.7229	446.966	142.635	18.1209	421.605	154.199	49.4598	71.4199	174.897	39.518	243.848	82.5972	100.115	120.442	135.514	O15015;O15015-2;C9J3L0	ZNF646
O15020	11.0123	17.6241	12.5501	32.9583	98.7179	28.975	58.977	73.7256	31.1142	25.6635	321.551	15.3879	79.7059	118.104	34.2605	106.408	87.8365	13.6829	5899.01	22.9775	O15020-2;O15020	SPTBN2
O15040	137.984	1369.08	3985.5	1803.75	1475.58	1449.8	1456.29	1854.03	757.549	45.3773	2399.35	1406.23	1149.31	1327.56	63.0511	218.143	170.347	54.0599	3412.61	2013.01	O15040;O15040-2	TECPR2
O15042	32946.1	33219.6	27335.8	25822.5	26504.7	17370	21222.6	21412.8	8873.84	21955.7	8353.33	16861	31660.2	35590.3	21443.5	24573	20240.4	23151.3	15101.9	19661.9	O15042-2;O15042;E7ET15;O15042-3;C9JB80;H0Y8D9;E7EW00;H7C4V2;C9J5L1;C9JDJ7;H7C4P4	U2SURP
O15047	3794	3534.11	2358.39	4048.08	2188.74	1389.14	1572.25	2181.2	2163.54	2896.51	666.268	1603.54	1894.17	3735.39	2647.43	1609.79	2624.65	2608.07	2247.49	2232.36	O15047;C9J2Z9	SETD1A
O15050	503.504	359.485	285.737	639.978	343.363	27.2682	360.834	548.537	52.8065	474.287	68.18	418.976	242.156	1213.17	344.224	201.394	508.509	478.636	344.99	453.822	O15050;B7WP88	TRANK1
O15054	113.34	63.7895	259.502	89.2351	165.042	217.299	244.719	42.22	61.3425	111.292	319.561	164.016	80.5641	795.186	36.3279	74.454	114.46	59.3023	111.278	203.183	O15054;O15054-1;I3L0Z0	KDM6B
O15056	111.787	49.9993	420.392	164.978	604.396	149.469	101.642	353.901	26.4455	51.9462	128.977	115.684	141.453	482.791	97.2006	167.933	225.227	135.376	175.832	127.278	O15056;O15056-2;E7ER60;O15056-3;B4DJU8;H7BY56;Q5TA15;H0YEV8	SYNJ2
O15061	51.6228	101.333	240.638	172.644	540.721	184.536	391.717	442.741	322.783	1443.61	146.406	175.24	707.703	385.772	371.375	482.881	308.541	2963.39	1301.68	86.7301	O15061;O15061-2;C9JIE4;O15061-3;H0YL34	SYNM
O15066	2025.27	3151.07	1560.71	2327.27	1402.68	130.775	845.981	2155.87	783.725	3623.93	524.099	1468.34	842.852	1700.53	227.538	168.609	1760.17	1127.93	4543.63	1518.36	O15066;B4DSR5;F8WAR6;F8WER6;O14782;H3BTL6;B7Z896;Q9BVG8-5;F5H3M2;F5H4I9;Q9BVG8-2;Q9BVG8;B7Z484	KIF3B
O15067	45809.6	28976.4	22887.1	32943	14457.5	7783.86	15081.5	15085.3	5539.49	10134.7	4515.81	1853.02	17168.1	55178.6	6368.33	8705.97	34516.6	5669.75	11459.1	4594.26	O15067;F5GWT9;J3QSG0;J3QSH6;J3KT98;J3KTL4;J3QL39;J3KTQ5	PFAS
O15078	111.662	79.9113	65.8715	79.3808	36.804	55.2716	60.5331	60.6499	61.7186	76.5174	217.107	24.2404	66.5129	180.429	47.0299	152.684	66.7496	124.642	67.8026	38.1035	O15078;J3KNF5;O15078-2;F8VSK8;F8VS29;F8W0V9;F8W097	CEP290
O15091	197.261	170.318	218.448	1102.36	883.885	169.655	212.146	125.15	776.842	225.778	395.469	135.11	942.642	1132.62	1138.28	879.365	730.571	695.453	523.157	133.146	O15091;O15091-2;O15091-4;O15091-3;G3V2W2	KIAA0391
O15111	349.698	151.219	98.6502	652.388	240.446	356.027	255.262	228.942	80.7427	86.6281	302.985	195.289	289.033	3649	176.005	266.702	242.415	131.641	135.599	206.87	O15111	CHUK
O15116	27861.4	12006.3	41260.2	21503.7	36046.8	26950.2	53800.2	18469.2	12238.6	15491.1	32309.4	28091.2	2669.08	78310	11816.4	9024.29	26049.9	41639.9	27525.3	34722.3	O15116;E5RJ47;E5RH18	LSM1
O15117	190533	166921	169540	226100	139008	85534.5	96938.5	142432	76606.7	130360	115370	89781.6	204473	221904	86153.2	214012	126282	153506	133903	111291	O15117-2;B4DLN2;O15117;D6RFJ5;D6RER7;D6RC38;D6RAE8	FYB1
O15118	1021.44	91.5707	380.478	143.182	4689.5	1300.56	2829.39	5127	1696.56	3869.42	1594.95	2446.61	5052.91	1485.93	773.883	664.908	2469.42	2825.21	5405.09	5702.3	O15118;B4DET3;K7EQ23	NPC1
O15121	3075.69	5008.01	688.627	5576.77	489.151	1078.68	605.14	6077.27	144.27	3293.01	454.126	259.265	265.346	688.29	713.13	349.198	323.972	190.651	559.643	172.63	O15121	DEGS1
O15126	45910	8355.16	306.79	620.739	18500.6	3539.04	6106.78	8651.93	4030.29	14295.7	2642.5	441.787	420.405	14794	1165.04	5033.3	632.346	6426.81	8285.67	9680.7	O15126;O15126-2	SCAMP1
O15127	17946.6	23187.4	18558.7	15380.8	18744.9	14426.7	16863.9	37455.3	15769.9	53457.6	16904.3	18961.2	22277.8	57125	17875.4	85280.8	44872	45306.6	45044.3	23947.4	O15127;H3BV04;H3BN93;H3BUB6;H3BPL9	SCAMP2
O15143	1108470	897698	668943	1022280	1176870	522011	732640	1225920	445001	1009950	744633	709609	865914	1590440	594818	806167	1018530	686485	908363	849218	O15143;F8WCG3;C9J4Z7;C9JEY1;C9JQM8;C9JFG9;C9J6C8;C9JBJ7;C9K057;C9JTT6;F8VXW2;C9JM51;F8WEB3	ARPC1B
O15144	923146	722897	639855	706838	992744	659563	732593	856472	174760	732373	833883	715242	1449110	1478470	501555	827069	893143	671616	652438	703018	O15144;H7C3F9;C9JTV5;G5E9J0;G5E9S7	ARPC2
O15145	1277680	1171660	828061	1297240	1395100	647483	1093770	1280720	563719	1122980	1049220	1057910	935590	2352370	500226	1200910	1549520	1015280	1169840	1143650	O15145;C9JZD1;F8VR50	ARPC3
O15155	5623.75	5259.27	4142.84	4199.9	2080.41	2801.16	1562.26	6014.48	262.371	6712.56	559.554	3365.56	909.71	6430.65	741.681	1613.32	3116.41	1198.22	1570.41	2274.54	O15155;H7C1N3;Q96EA0;C9JTT8;Q68DU7	BET1
O15160	62658.2	44172	31728.7	33767.2	25476.6	7375.24	12942.9	24282	8435.69	13648.3	9073.94	8718.82	9275	87665.1	14699.3	18189.8	16514.3	30074.3	23619.6	10649.9	O15160;O15160-2;E7EQB9;H0Y723;D6RDJ3;H0Y9C4	POLR1C
O15164	626.531	928.059	635.006	814.157	689.433	217.979	480.714	349.413	91.9576	339.238	258.796	146.645	378.801	497.652	102.723	197.696	773.466	497.968	193.448	227.05	O15164;O15164-2;C9JPT4;F8WCX0	TRIM24
O15173	53565.5	49634.2	48001.8	47803.8	29576.4	38395.7	45640.9	63460.6	16267.2	45726.3	19433.7	34514.9	22090.4	69042.5	26541.6	18231	33818.3	35726.4	31042.5	60694.7	O15173	PGRMC2
O15197	289.759	155.551	1135.49	115.892	1276.72	1400.61	2115.66	96.7752	67.335	320.929	1759.03	906.657	225.61	1852.31	301.637	236.772	362.534	343.439	166.402	80.855	O15197-2;J3KQU5;O15197;O15197-3	EPHB6
O15211	171.545	430.74	361.118	377.665	180.847	597.78	72.4721	413.533	54.1807	222.095	175.885	637.648	308.103	308.768	33.5893	644.657	97.1426	109.053	348.386	306.496	O15211;B4DG72;A2AB89;Q12967-3;E7ER93;Q6PCE1;E7ERZ0;Q12967;F5H6M6	RGL2
O15212	194181	127591	97852.9	143130	117992	105709	111696	91643.7	52269	73686	90188.1	59965.9	80098	266228	22837.4	77538.3	58257.8	62490.9	62181.7	33206.5	O15212;A2AB88	PFDN6
O15213	24497.7	25972.3	15885.7	29307.4	9405.49	7674.01	10792.2	18310.7	4715.71	8958.7	1732.07	3298.23	14834.9	35589.8	4488.42	4515.69	5816.41	2781.14	4648.07	3679.89	O15213;H0Y6G3	WDR46
O15226	6072.13	7861.65	6332.11	6404.66	4847.72	2522.13	4781.04	5157.02	2280.57	4960.04	336.916	3385.98	5836.56	6066.91	2202.36	4111.94	5808.52	6205.16	5639.44	6503.94	O15226;G3V1N1	NKRF
O15234	1017.37	1434.03	125.881	168.646	1607.49	604.488	144.136	217.745	488.605	1359.96	314.195	153.174	461.913	603.626	223.715	1047.29	1106.66	756.223	322.16	1006.38	O15234;K7EQ38;J3QSC4	CASC3
O15235	16536.9	16895.3	14006.3	13157.7	13982.4	6304.27	16587.7	10582.7	2445.54	7690.76	7932.66	11806.6	23546.2	21844.3	4693.57	2250.8	5424.08	6342.61	4158.54	6999.7	O15235	MRPS12
O15239	31698.6	35058.1	15667.8	35077.3	22469.7	1660.26	7481.66	32172.4	11888	27562	3903.86	2704.37	4826.92	4338.8	805.906	3054.75	4789.74	1792.29	1036.45	2202.56	O15239	NDUFA1
O15254	9330.9	4122.57	2754.33	4102.88	2658.6	1485.89	2702.64	1543.42	609.556	1798.86	4749.49	1978.8	2049.2	2944.12	1421.59	414.032	2064.21	1697.6	636.863	1258.2	O15254;O15254-2;D6RJ89	ACOX3
O15258	22105.3	26825.7	14947.2	8634.66	11883.6	7851.76	11020.1	36542.5	3254.2	19914.8	4109.08	8387.56	22904.9	61925.7	11771.6	11751.5	8137.57	16815.7	12782.9	9223.17	O15258;Q5T092;Q5T091;Q5T093	RER1
O15260	10205.9	11851.1	9824.69	9024.5	18783.6	8322.61	9921.58	18607.2	3524.61	14741.9	9288.61	10999.7	176195	51347.3	34137.2	92756.3	9585.06	15633	19338.5	6686.22	O15260;Q5T8U5;O15260-2;Q5T8U7;B7Z6A4	SURF4
O15264	41973.7	20852.4	20285.8	30793	38852.5	25159	31399.6	30472.5	6547.07	30534.8	20790.5	9204.22	35053.8	55795.3	12310.3	32136.7	28686.6	16209.7	10518.8	16531.2	O15264;Q5R3E4;Q5U4A5;Q5R3E6;B5MDL5;P53778	MAPK13
O15269	7723.24	1792.58	643.045	2222.57	1041.81	756.361	710.57	297.723	175.033	291.136	757.366	146.969	579.232	515.397	186.218	836.73	296.62	418.075	246.566	609.708	O15269;O15269-2	SPTLC1
O15270	1361.88	1220.46	225.872	150.644	1410.44	982.034	839.265	853.091	605.023	2130.73	322.543	331.787	401.603	4626.26	1010.87	118.083	3107.85	1324.49	224.523	3078.23	O15270;H0YJV2	SPTLC2
O15294	34940	24154.8	20055	28256.8	24922.2	15654.9	21046.4	23573.5	8425.91	23951.7	8417.44	12553.3	48990.6	56935.9	8474.88	34103.6	19383.5	21309.8	19620.8	13234.9	O15294;O15294-2;O15294-4;C9JZL3;H7C2T7	OGT
O15305	54397.2	28921.9	15896.6	40649.9	26795.2	11828.2	11982.9	33897.7	2798.95	25978.2	10960.8	5044.26	19097.8	59195.7	9119.2	21282.7	24455.5	14482.5	15812.4	13112.9	O15305;H3BV55;H3BPH4;F5H0W0;B7Z419;H3BRM0;B7Z6R0;H3BR08;H3BM92;H3BV34;H3BT06;H3BNY9	PMM2
O15327	3171.8	1376.62	551.864	2124.94	2663.41	1275.63	380.781	1249.75	456.347	891.508	713.887	321.073	2199.67	1479.91	2911.73	3048.05	722.26	638.102	1046.74	818.931	O15327;E7EQN9;D6RJC3;E9PHC0;E9PG59;Q5XLE7;D6RE59;D6R9J5;D6RDJ7;Q9BS68;H0YA10	INPP4B
O15355	79158.5	66519.3	59480.9	64017.4	60299.9	43556.6	70125.8	66485	46318.2	71774	42767.1	38734.7	97343.8	188573	29744.9	118401	85563.4	61489.9	82940.9	46944.5	O15355	PPM1G
O15357	540.239	157.127	150.356	485.92	430.926	92.1265	137.788	726.838	520.776	243.128	472.251	53.5279	571.484	2288.77	1020.8	494.333	127.874	226.008	323.214	82.4541	O15357;O15357-2;F5H3D8;F5GY16;H0YFZ4;H7BXR2;F5H588	INPPL1
O15371	112436	93098.4	67193	96227.3	98533.1	68102	89946.6	85935.4	36959.2	74883.9	62772.1	43564.4	77285.2	108930	29973.9	71703.5	58720.6	60712.1	52725.3	43057.1	O15371;B4DVY1;B0QYA5;B0QYA3;B0QYA6;B0QYA7;B0QYA8	EIF3D
O15372	77221.4	77733.1	61049.7	92209.9	102345	59400.3	82123.4	99403.4	40936.4	64199.8	67527.1	45298.8	106995	115223	34266	63753.6	77248.1	55691.5	100891	45664.8	O15372;B3KS98;E5RJT0;E5RGU4;E5RFW7;E5RHC7;E5RH59	EIF3H
O15379	3252.89	3433.19	1928.13	3613.61	584.674	3448.65	2196.5	3845.86	667.253	2854.74	568.742	1578.99	4624.11	7421.08	2095.48	3434.93	2889.22	2032.42	3373.63	1884.88	O15379;O15379-2;E7ESJ6;E7EWI8;E7EW19	HDAC3
O15381	3469.46	3021.25	1393.49	2175.18	1610.94	1167.47	1600.85	2801.03	997.03	4111.92	555.693	1075.87	2582.57	7493.68	1363.19	1227.14	3059.69	3233.8	3053.18	1775.11	O15381;O15381-5;H0Y8B6;O15381-2;O15381-3;O15381-4;F8W938;E7EWK7;E9PH71;E9PGD8;C9J6P7;C9JP83;F8WF01	NVL
O15382	44243.9	51437	37642.5	59972.4	29996.6	31207.8	31328.6	53084.2	5093.48	36057.4	11151.8	19842.7	40497.5	151145	26755.3	24597.2	53841.5	41124.4	31635.8	26459.1	O15382;M0QXF9;B3KSI3;M0QZ10;M0R2K7	BCAT2
O15391	4679.71	4053.17	2802.67	4327.52	2391.56	3149.4	3730.51	3195.73	2019.55	2781.35	3147.44	2109.53	3256.68	8896.81	2004.95	7355.26	2309.11	3556.45	10894.2	2125.4	O15391	YY2
O15397	13498.2	5308.94	8693.75	19820.4	5267.5	11214.1	10808.2	15260.5	2574.46	12531.8	6503.79	4293.45	11364.2	21020.8	3900.13	8349.51	13649.7	6877.16	5127.07	4066.51	O15397;O15397-2;F5GXT5;F5H2I3;F5H244;H0YH64;F5H292	IPO8
O15400	5611.74	13945	15602.8	15513.7	25469.7	13537	19607.5	38706.2	19972.7	42051.6	19103.6	31125.7	36128.5	50288.2	14008.4	8951.91	40361.5	45549.2	31397.3	41074.6	O15400-2;O15400	STX7
O15417	43.7746	53.3512	5440.81	4171.76	2217.43	78.0254	56.0287	2611.62	1038.59	80.8918	27.5973	24.5262	2460.59	237.133	61.3958	4019.63	2094.57	43.4625	112.558	53.6001	O15417;H9KVB4;O15417-2;H7C177;H7C0N9;H7C3U5	TNRC18
O15446	24906.6	28761.9	13862.8	21177.8	8714.76	7913.9	7405.83	16108	3908.52	9722.63	2459.52	4615.36	18372.8	21435.2	4856.67	8770.79	15608.5	11365.4	10027	7275.08	O15446	CD3EAP
O15455	289.449	267.982	116.368	191.657	1005.56	611.693	1020.29	1512.04	429.121	942.68	560.023	804.617	136.549	643	96.497	198.094	280.327	2037.24	1136.14	958.862	O15455;D6RA51;E9PGH4	TLR3
O15498	15831	10275.3	4202.55	13113.7	6998.45	3219.56	6059.19	1148.21	2479.33	3465.16	3406.55	1151.33	13986.4	3987.47	5098.74	2581.8	8458.79	3426.7	3449.99	6800.76	O15498;B4DR94;H7C3K7	YKT6
O15504	3589.82	5761.08	3739.63	3660.47	4017.04	2369.35	4346.52	2163.35	1321.06	3536.86	2434.6	2597.36	2030.32	7501.24	1807.87	1087.93	2736.31	5310.9	3732.39	4285.62	O15504;C9JYA1;O15504-2;B4DT96;O15504-3;F8WC66	NUPL2
O15511	974917	894516	587285	1121380	739445	522322	629829	1105340	338948	841403	634999	666494	788332	1781030	238792	255348	849167	514380	477390	722102	O15511;O15511-2;B1ALC0	ARPC5
O15514	38339.1	34678.6	35571	31862	25994.9	15364.6	29918.5	24914.9	10659.9	27123.9	30067.4	21691.6	124790	185959	13167.1	242473	28237.6	33256.9	41929.2	28531.8	O15514;E9PB93;E9PHV4	POLR2D
O15519	704.555	299.331	1378.85	236.482	789.651	178.833	247.571	1670.57	97.5272	407.916	173.499	358.672	291.822	642.774	443.582	151.254	378.13	408.673	404.049	233.896	O15519-14;O15519-8;O15519-5;O15519-11;O15519;O15519-13;O15519-2;F8WBH9;O15519-9;O15519-12;O15519-10;C9JK38;O15519-6;E9PAP3;C9JV51;C9J408;O15519-7;O15519-3;O15519-15;C9JSU3;C9J4Q0;M0R1A8;M0QY57;M0QYM0;O15519-4	CFLAR
O15523	12422.5	8626.13	4422.21	12486.6	5413.33	4058.66	4361.02	6348.99	2110.3	4730.83	261.087	3784.04	12450	40144.8	8602.47	6351.12	2232.91	1997.67	5574.7	5203.85	O15523;B4E132;C9J8G5	DDX3Y
O15533	65706.8	179906	73300.7	99497.6	66308.6	114507	105654	183251	29535	150734	46040.7	61827	180470	158085	286311	184748	76492.7	72487.9	111835	92648.4	O15533;D3YTI9;O15533-3;O15533-2;A2AB90;O15533-4;C9JA35;Q5HYV0	TAPBP
O15541	23759.6	12130.5	17540.6	14594.6	21110	12803.1	37679.7	11358.2	10715.3	8975.36	17380.9	19301.8	58904.5	33847.6	12332.7	28623.9	19862.9	17169.6	25980.8	14617.7	O15541;Q8IZP6	RNF113A
O15550	378.93	737.252	204.7	725.638	143.093	68.9575	142.928	258.756	60.7137	575.565	894.045	235.803	118.191	552.724	42.5841	129.413	65.0675	145.503	111.774	137.827	O15550;F5H6S1;F8W8R6;F5H5V6;H0Y5J3;H0Y6I7;H7C1F1;H0Y6V5	KDM6A
O43143	228304	194286	130626	182510	113110	91869.4	126087	137540	53113.1	135459	78092.8	78713.3	215686	392879	82265.2	158185	117161	129549	136016	106157	O43143	DHX15
O43148	41702.9	34807	27889.7	34876.8	29717.1	16436.3	30944.9	30731.6	12939.4	31435.3	20107	13156.6	99046.4	67168.2	14648.8	37792.1	19257.8	26862.7	31467.2	19052.8	O43148;O43148-2;K7EP06;F5H2D9;K7EPP5;K7ERH6	RNMT
O43149	611.627	605.104	599.284	746.723	1368.49	256.437	483.473	737.667	361.381	769.703	188.451	320.878	1291.22	2274.63	679.871	516.92	515.561	544.386	454.353	259.373	O43149;O43149-3;O43149-2;I3L141;I3L3Q3;I3L1Q8	ZZEF1
O43156	288.268	155.33	96.7609	121.582	227.093	30.7967	199.477	211.786	78.4751	351.645	308.074	111.102	261.755	169.463	47.3616	403.371	242.271	170.879	236.695	125.197	O43156	TTI1
O43159	47324.2	45526.5	31721.6	36591.3	24232.8	19795	24358.8	26996.7	12679	29273.3	9269.38	9827.06	19634	38186.9	7252.53	37889.2	29265.7	24742.7	23738.8	20412.9	O43159;E9PPY3;E9PPP6;E9PS87	RRP8
O43172	85338.9	79780.2	57325.9	70251.2	42058.1	30642.2	44981	66128.7	16692.9	62987.7	33676.2	41440.3	82551.1	137352	37507.2	51721	48697.3	68404.9	61217.8	54942.2	O43172-2;O43172	PRPF4
O43175	125255	135322	73598.7	134657	4663.22	4315.25	3741.26	5496.75	1555.87	6219.82	3209.24	1467.45	9075.77	53822	15799.1	1301.81	17766.5	7027.84	1200.87	8055.64	O43175;Q5SZU1	PHGDH
O43181	177140	208539	117111	201281	131077	114859	144687	217098	54150.4	154538	117859	139079	96022.5	341073	79455.9	64517.7	175153	263861	227240	153861	O43181;H0Y9M8;D6REP1;D6R916;D6RI09	NDUFS4
O43189	26971.9	24471.2	12147.3	30779.6	13305.7	8436.03	10440.1	19562.1	7569.62	17092.9	2214.85	7516.02	4736.37	38850.8	1793.59	5514.01	10233.3	8240.5	8711.16	6349.92	O43189;E9PQZ5;A2AB25	PHF1
O43237	14120.3	11604.7	9343.02	15120.4	20030.6	8635.28	15840.9	19115.6	7174.9	17288.6	10880.6	14207.3	11817.3	26308.3	8657.44	8553.07	21998.2	15537.4	20565.6	15727.3	O43237;B4DZP4;J3KRI4;B4E2E0;J3KRZ2;E7EPL8;H3BUM4;J3KSD2	DYNC1LI2
O43242	127560	99502.7	70733.4	116756	88548	70211	88093.8	97948.4	32528.6	88531.2	46065.4	51846.7	103384	196096	45868.2	89606.6	72134.8	54155.7	55794.2	49672.9	O43242;B4DT72;H0YGV8;F5H8K4	PSMD3
O43252	4459.62	4813.05	8008.36	6093.8	9434.88	3791.82	12609.5	9765.79	5083.59	11766	6485.68	7273.67	6660.8	11943.9	5221.48	7836.61	8962.75	9239.2	13272.7	7332.5	O43252;O95340;E7ER89;O95340-2	PAPSS1
O43264	7087.49	8574.21	3700.09	5442.97	3534.45	6410.3	3123.66	7784.85	1062.9	9279.09	2649.36	1847.99	3586.78	6309.01	1487.65	13371.9	486.875	3233.62	2012.4	4323.19	O43264;A1A528;F5H3C1	ZW10
O43286	453.128	545.149	398.534	547.379	1056.95	618.953	505.917	943.567	143.125	236.724	311.976	320.407	1272.15	2748.38	1701.95	235.484	507.969	403.53	706.064	162.474	O43286	B4GALT5
O43290	69488.8	70192.2	61239.6	61003.9	42674.5	36246.7	48103.2	58387	33535.2	62442.5	32010.8	43653.1	59877.6	119968	39493	55590.1	53347.9	58882.5	57377.7	55822.4	O43290;E9PQI8	SART1
O43292	214.759	364.382	183.198	465.488	249.915	192.379	95.6049	110.98	181.831	549.151	232.554	202.46	487.678	364.766	316.589	246.822	275.651	399.648	622.064	234.807	O43292;O43292-2;E9PPZ9;E9PLV6;E9PQ31;E9PLG8;E9PM11;E9PM94	GPAA1
O43293	790.05	415.824	3801.84	1387.64	2050.22	20871.2	3735.8	499.1	1071.66	4532.11	1249.16	1348.58	279.731	798.041	1149.5	277.862	3799.62	3124.84	3021.94	2889.94	O43293;O43293-2;M0QYW5;M0R0D0;M0QYY8	DAPK3
O43296	2426.81	2532.55	1693.08	3532.48	1372.64	635.653	1507.43	2218.24	915.008	2148.39	748.565	620.892	645.892	252.359	221.362	766.298	1086.36	1343.09	1934.33	1764	O43296;M0QXF3;M0R146;M0QZT5;M0QZJ4;Q6ZN11-2;Q6ZN11;E9PGN4;Q5CZA5-2	ZNF264
O43299	815.254	486.412	651.621	824.529	618.556	1019.47	184.337	240.053	59.2741	422.078	1599.61	1483.94	2930.52	4993.95	2174.06	535.637	330.482	553.494	1323.24	188.882	O43299;O43299-2;O43299-3	AP5Z1
O43312	339.593	261.94	141.107	318.441	208.944	615.217	203.105	469.88	72.7723	589.718	330.751	110.166	749.668	179.013	77.5175	512.948	184.157	93.162	143.56	222.955	O43312-4;O43312;J3KNK6;E7EWW5;B7Z3B6;H0YB53;O43312-2;E5RJX3;H0YBL3	MTSS1
O43314	4984.58	4576.05	2704.49	3689.42	4875.96	431.715	2474.07	5934.34	1793.74	3151.86	874.991	1147.75	1833.94	8604.86	1051.2	1851.53	4633.73	4369.65	4671.97	4431.14	O43314-2;O43314;D6RBU4;H0Y9M0;K7EPT7;D6RFG4;H7C436	PPIP5K2
O43318	918.554	102.491	284.051	368.633	1018.09	564.48	797.551	137.747	62.9732	974.467	438.088	126.953	280.14	1032.37	161.599	365.037	178.991	487.169	260.286	318.148	O43318-2;O43318;O43318-4;O43318-3;Q9UG54	MAP3K7
O43324	169347	93810.1	79183.5	84704.2	70304	52226.6	81628.7	64255	29161.2	62977.8	38130.9	42581.2	71263.8	276248	31228	192911	49922.6	60042.8	46635.1	22374.8	O43324;O43324-2;D6RBD7;C9J1V9;H0YAL7;D6RCQ0	EEF1E1
O43353	5334.68	4606.37	4676.03	4896.74	4621.25	3244.1	1535.72	4383.81	694.938	3424.89	3397.16	776.827	206.116	696.29	282.989	6001.39	3105.73	4718.76	5415.15	2170.39	O43353;O43353-2;E7ERW9;E5RGK6	RIPK2
O43390	758577	745301	604893	678861	497338	384236	499706	566745	210195	635541	325991	412433	622447	1169270	335996	464279	523684	629507	577065	510988	O43390;Q2L7G6	HNRNPR
O43395	66026.7	56029.2	46162.9	56434.2	41758.6	30301.7	37258.6	48295.7	17966.2	48824.6	21905.2	32062.4	64256.2	106226	29262.6	45382.5	35161.8	40072.9	35457	39835.8	O43395;E7EVD1;B4DSY9	PRPF3
O43396	167145	155685	99901.8	165407	175160	86658.2	120809	183517	77346.3	151434	71290.2	60179	127556	290532	33849.5	97649	214795	107021	99887.1	75314.7	O43396;K7ER96;G3V1K0;K7EML9;K7EME7;K7EPB7;K7EKG2	TXNL1
O43399	523340	493885	347023	493848	414281	325522	286757	367375	97501.9	368271	268862	246807	481913	652224	158898	561386	230954	329070	248473	223848	O43399;O43399-5;Q5JWU6	TPD52L2
O43402	995.633	7067.58	229.533	792.458	2845.33	1975.94	2953.1	690.619	170.13	1759.28	510.26	409.652	1489.01	1282.38	596.616	383.188	628.806	445.749	860.339	800.776	O43402;M0R1B0;O43402-2	EMC8
O43422	400.055	169.001	103.274	317.668	341.329	204.39	300.785	415.372	127.115	111.249	312.359	163.409	580.202	787.908	130.789	189.732	331.107	155.578	86.6534	124.508	O43422;B4DS64;O43422-2;E9PSI2	THAP12
O43427	11852.5	13921.5	1560.93	12314.1	319.412	406.537	597.715	3259.28	179.8	955.473	535.896	230.83	1580.2	1227.99	1558.88	2267.79	965.347	1150.49	713.121	704.017	O43427-2;O43427;E9PSD3;E9PJW6;H0YCE7	FIBP
O43432	510.744	74.1352	306.096	746.231	560.36	676.209	455.081	951.475	861.754	496.364	599.62	468.391	87.1611	972.636	257.096	678.908	549.093	487.918	533.549	885.097	O43432;O43432-3;Q504Z1;F5H564;F5H8J4;B4DXR2;O43432-2;Q5SWD0;B1AN91;B1AN92;Q68DC6	EIF4G3
O43447	203643	162593	132044	185210	150732	105599	76016.3	152416	31700.7	145350	105729	67819.1	204828	426072	70705.1	105406	158885	107810	90747.5	62692.9	O43447;C9JQD4;A6NNE7;H0YEL5;A6NM32;C9JAN8	PPIH
O43464	2434.91	2348.92	2022.52	2429.05	783.118	3442.01	1953.87	2292.24	165.042	3199.57	176.705	820.738	3128.01	17154.9	2683.08	2925.95	280.639	1848.37	7338.22	2646	O43464;O43464-3;O43464-2;O43464-4;P83110-2;P83110	HTRA2
O43488	152234	107461	51084.9	117838	65821.8	42292.5	58747.9	93076.6	18279	69499	28295.8	25091.3	95247.4	283590	41768.7	37942.9	59305.4	42740.1	72256.3	35075.3	O43488;H3BLU7;H7C5H7;Q8NHP1	AKR7A2
O43493	8122.29	8729.6	6855.55	15436.9	10192	5078.51	7634.48	12851.9	3436.36	15889.2	3930.15	7665.29	1399.09	3763.3	1877.59	751.666	12794.3	14384.2	12017.1	13026.2	O43493-2;O43493-5;O43493-3;F8WBK2;J3KQ45;O43493;O43493-4;O43493-6;F8W8W7	TGOLN2
O43504	151263	135031	91716	117241	84965.7	72399.4	98861	164242	54955.9	116927	84248.8	98518.9	135486	416484	61710.5	56652.8	171612	173394	142642	121583	O43504;E9PLX3	LAMTOR5
O43513	472.377	401.519	1873.45	3034.23	405.353	1098.55	971.06	2484.52	171.418	2639.75	260.388	1434.33	1109.96	1333.15	1120.55	609.36	2025.5	2221.93	2032.86	1611.1	O43513;E5RIE8	MED7
O43516	126986	108553	114017	143215	147066	86781.3	138265	160731	90323.3	135529	140296	101171	151385	189495	69346.9	134419	214192	135338	141107	96488.6	O43516;O43516-3;O43516-2;O43516-4;E9PB87;C9JB04;B8ZZ90;C9JTB9	WIPF1
O43521	1943.61	2076.67	1310.6	1723.29	2532.37	994.341	1266.24	2776.92	690.057	1451.91	745.788	1074.99	370.403	754.75	422.847	899.422	1915.33	1103.51	1490.3	2162.63	O43521-5;O43521-2;O43521-4;O43521-8;O43521-12;O43521;O43521-6;O43521-9;O43521-7;O43521-3;O43521-15;O43521-16;O43521-18;O43521-17;O43521-13;E9PAM9;O43521-20;H7BZE5;C9J417;O43521-11;O43521-10;O43521-14;O43521-19	BCL2L11
O43561	5177.33	4898.83	667.201	2741.24	4312.58	812.178	8573.96	7755.42	311.17	4248.6	646.362	5590.48	10776.1	21324.5	6825.88	11118.5	14971.4	6964.77	4140.8	8163.41	O43561-2;C7C5T7;O43561;B7WPI0	LAT
O43566	23444.4	20161.1	19494	26645	27902.7	13157.7	26170.2	29019.6	7435.74	16092	10250.7	10421.5	17468.5	53963.1	8545.71	22710.7	12652.6	10135.6	12749.5	8088.41	O43566;O43566-4	RGS14
O43567	1874.03	1287.68	1782.04	1053.33	6218.23	7808.69	7524.92	5441.32	5254.74	9008.22	8662.05	9505.32	6258.2	6784.69	1169.74	4209.36	10891.4	9728.85	7841.08	7376.5	O43567;C9J8T4;C9JYN7;C9JRV0;F8WDJ5;C9J383;C9JU37;C9JYY4;F8W989;C9J7B4;C9IY58;C9JCY0;B3KR12	RNF13
O43583	188679	148160	91714.2	143759	124176	54480.5	74960.6	100599	26381.3	82212	36664.9	42814.6	30037.7	74050.5	22238.6	49842.5	90854.1	62438.1	46939.7	51997.6	O43583;F8VVL1	DENR
O43586	16442	16089.5	16378.1	15227.8	58811.9	29552.4	39519	46604.9	22456.5	53152.7	36545.7	22279.2	38672	23363.1	22635.9	33857.2	28440.1	31983.6	40212.8	29289.2	O43586;J3KPG6;O43586-2;C9K004;H0YKY3;H0YLW8;H0YLX8;H0YLI2;B4E1Z9;H0YLM9;H0YNS1;H0YKF1;H0YNR2	PSTPIP1
O43592	4463.74	4420.1	2104.88	3743.46	1813.53	371.622	2166.87	4714.08	283.957	934.444	204.98	1815.76	1291.07	7405.52	370.498	213.119	3088.85	2410.78	2228.45	318.8	O43592;F8WDU6;F5GZM3;F5GYW6	XPOT
O43598	114056	43984.8	26409.6	45349.8	9693.76	6722.8	12079.4	13106.1	8347.75	13986.8	5869.92	808.28	14918.6	92878.6	94894.5	58190.9	9493.26	8062.85	27893	4511.31	O43598;H0Y8X4;O43598-2	DNPH1
O43615	30984.8	39698.6	21636.1	27993.3	28354.4	19072.2	32232.2	42164.1	9575.33	33285.4	12820.6	22610	32560.3	65868.1	21696.1	9434.68	36275.9	25632.6	36088.3	27833.9	O43615;M0QXU7;M0QXM9;M0R301;M0R124	TIMM44
O43617	18913.9	18006	13147	31172.3	18330.5	35194.4	29971.5	16317.9	1756.73	39782.5	2551.88	5670.78	11206.5	16562.2	79232.1	7584.39	22671.9	16325.1	1024.48	25235.4	O43617;A6NDN0;A6NKE1	TRAPPC3
O43633	58452.7	31812.7	39852.1	43177.9	79321.1	45224.7	51966.6	43515.4	18874.3	53437.4	45453.1	32733.2	98659.4	119775	31440.6	94207.9	46673.8	44613.4	39804.5	41614.5	O43633;M0R1L7;M0R1T5;M0QXX8	CHMP2A
O43660	71084	68711.7	44137.6	69593.2	45067.5	32312.8	46176.4	61854.1	22250.1	62469.1	23638.7	29640.7	66301	100218	25035.1	35098.1	50882.7	65926.2	51578.7	44601.7	O43660;A8MW61;O43660-2;D6RA26;H0YA24;B7Z982;H0YAA2	PLRG1
O43663	1456.31	1382.76	1073.56	1799.68	228.14	333.26	150.083	1625.49	382.822	286.765	380.711	574.765	2255.61	1845.6	140.126	1195.04	1209.58	274.254	1205.12	559.645	O43663;G3V3N7	PRC1
O43665	693318	553870	381108	623046	177323	108469	122727	158697	60864.9	117784	110838	72686.1	101219	433853	121195	107789	149139	97854.2	110409	97206.3	O43665-3;O43665-2;O43665	RGS10
O43670	99421.9	113121	68298.1	111710	77539.1	62529.7	88128.3	94650.3	30060	93745.6	61056.7	60915.3	112514	165922	50899.5	99517.5	123128	76146.1	98996.8	68409.5	O43670;J3QRS9;O43670-4;O43670-3;J3KS31;J3QS27;J3KTL1;J3KRW6;H0Y3M2	ZNF207
O43674	31530.6	36122.1	29594.6	58400.2	19733.1	35300.8	52666.1	60052.6	12481.9	34081.8	21108.6	47786.6	19196.2	65270	47083.1	17001.8	23952.3	15572	43039.8	39729.9	O43674;O43674-2;E7EWP0;H0Y886;F8WDZ2;F8WDD2;H7C568	NDUFB5
O43676	280281	301384	148757	360149	112906	74269.6	97661.2	289851	20020.3	288019	42821	108526	162512	399339	96379.7	83116.1	150954	107746	109004	96470.3	O43676;C9JKQ2	NDUFB3
O43678	350005	352301	247969	410761	265877	205315	257753	369036	173369	360584	171862	230401	306654	509502	236999	170399	424010	462555	360972	311560	O43678;O43678-2	NDUFA2
O43681	39465.6	35030.8	20343.7	33872.5	38000.5	36386.1	24691.6	32961.1	7607.96	36704.7	24946.6	16021.8	49512.5	159985	28150.2	52568.7	23835.2	19311.7	17836.8	15021.9	O43681;K7ERW9	ASNA1
O43684	303208	275555	223363	255253	176802	129150	205387	221692	128746	227942	115192	107834	391110	542855	112343	203195	326637	242890	265823	153626	O43684-2;O43684;J3QT28;B4DDM6;J3QSX4	BUB3
O43704	100289	134825	77316.4	186436	1160.79	792.036	2391.82	2815.19	667.012	351.101	1855.83	3227.76	2592.66	1789.03	1542.46	4232.93	1647.66	600.375	670.439	1119.69	O43704;D6RD70;D6RIA8	SULT1B1
O43707	188759	181237	113001	171983	567656	360517	514799	666600	253374	683818	477567	334700	563862	983024	163834	437721	512193	347621	393809	355593	O43707;D6PXK4;F5GXS2;K7EP19	ACTN4
O43709	16128.5	13120.7	7995.73	10569	4470.81	1505.79	6261.4	7015.62	489.774	8700.78	4824.14	3301.22	8528.19	16533.9	2129.04	6683.91	4967.27	5550.2	2089.86	4147.58	O43709;C9K060;H7C0G4;F8WD87;F8WD67;E9PCQ7;O43709-2;B3KR83;H7C170;F2Z3D9	BUD23
O43715	38571.2	32933.4	32914.1	33548.4	16819.2	16243.6	21712.2	25345.5	6434.09	26823	1806.71	17066.2	31671.8	78109.2	581.245	24965.5	14648.4	3392.05	19450.6	7025.27	O43715	TRIAP1
O43719	49599.3	48190.5	34543.2	57626.8	36547	21506	35401	35519.3	15240.9	34909	13263.8	18672.5	23977.7	13093.4	15045.7	15225.8	28047.3	27561.7	26101.1	25465	O43719;Q5H919;Q5H918	HTATSF1
O43747	16576.7	15966.9	3186.05	15226.4	4149.33	4624.94	3852.27	8962.49	1248.24	11400.4	2816.95	2957.25	1785.63	61072.2	10459.5	1316.34	7509.8	10381.6	14633.6	5358.8	O43747;O43747-2;J3KQU9;B3KXW5;H3BNR4;H3BR36;H3BUN9;H3BN71;B4DGE1;H3BRM7;B3KNW1;H3BS13;H3BV30;H3BN75;H3BPN9;H3BNN2	AP1G1
O43752	4346.14	4657.52	4311.28	4564.8	4240.71	2447.52	2490.74	5747.2	1445.06	5873.34	2008.26	2526.6	244.058	1370.12	5054.61	3521.5	857.639	3752.83	456.61	3348.55	O43752;B4DR17	STX6
O43765	35842.6	30392.3	17497.6	26627.1	26188.8	14412.2	24858.2	24395.9	12219.2	22764.2	15411.9	14792.8	31576.7	85162.9	15284.8	46780.3	28057.1	13786.2	19511.6	15165.8	O43765;K7EMD6	SGTA
O43768	411532	278183	311664	379586	402899	187664	317745	276068	158839	240223	264190	144151	333971	424895	98039.4	266708	392267	217993	163133	117928	O43768-2;O43768;O43768-9;O43768-3;O43768-4;A6NMQ3;C9JUF4;Q5T5H1;O43768-6;O43768-5;O43768-7;D6RE62;O43768-8	ENSA
O43772	23254.1	15980.5	12866.9	36976.3	29283.4	25300.4	37167.6	69917.2	725.403	63444.3	5915.12	36080.9	25435.7	50412.1	98708.9	9720.74	18249.1	28493	22213.1	19466.4	O43772;C9JPE1;B4DWZ5;F8WEF6	SLC25A20
O43776	86286.8	57592.1	38831.4	89281.5	49132	33119.9	52937.2	52570.6	18475	35593.4	34466.8	21383.4	66107.1	152514	34165.7	33894.7	44513.8	31163.9	32002.4	18112.7	O43776;B4DN60;K7EIU7;B4DG16;K7EJ19;K7EPK2;K7EQ35;K7EMQ6;REV__H7C110	NARS
O43805	10104.4	7720.19	6857.07	3570.26	15004.1	11830.2	12305	8237.93	9193.23	19967.7	7377.82	8701.36	555.074	29512.6	656.517	1038.98	14675.9	13922	16238.2	10213	O43805	SSNA1
O43809	258648	195547	73111.6	191974	73632.3	84633.4	114504	131957	13385.6	179154	67694.3	49240.3	186117	425644	220611	92574.4	125450	123963	122302	88241.6	O43809;H3BND3;H3BV41	NUDT21
O43813	38032	21177.6	14126.4	28640	25290.3	16037.5	18957.3	20965.3	2979.9	21125.6	9418.56	5932.15	28944.7	85066	45310.3	7103.48	7586.11	8547.41	22283.1	4315.4	O43813;E9PHS0;F8WDS9;H7C2E3	LANCL1
O43815	53019.9	56563.2	43515.2	53865.2	41700.8	31395.4	47756.5	55881	35361.7	66447.9	42447	58066.9	54114.3	123975	32358.8	34029.6	58257.5	74871.7	74278.9	65735.7	O43815;O43815-2	STRN
O43818	60792.8	69467.1	47594.2	61064	27849.5	24378.5	42361.2	49149.8	14041	28328.4	14458.1	19774.1	74981.1	42874.5	47582.1	37604.6	37001.7	29447.1	31216.1	28449.5	O43818	RRP9
O43819	5207.24	4938.76	2334.16	3037.2	2502.45	3327.34	1805.33	6190.92	1513.67	5093.15	834.541	1323.66	4151.19	1736.15	1870.36	2483.35	4531.91	3265.1	4224.5	3796.22	O43819;C9JBU1	SCO2
O43823	17358.4	19091.9	13259.4	16101	9175.91	8934.82	9769.27	16461.4	8753.52	15797.3	11395.8	10406.4	20773.5	27087.7	15656.2	16098.1	13331.8	16572.8	19526.2	17706.8	O43823;M0QYL4	AKAP8
O43824	13739.4	9483.88	2406.49	8123.32	1093.37	602.949	1547.5	6054.02	1233.84	2695.58	240.251	318.153	2663.63	23911.9	905.857	1500.73	1699.73	1645.65	1592.87	1938.56	O43824;H7BYW4;H0Y2S1	GTPBP6
O43829	4295.28	5131.86	2268.18	3943.49	2739.09	2325.32	3907.77	3753.42	1631.23	2554.09	2439.91	2113.16	4494.02	4543.9	324.628	2656.25	3695.1	2216.86	4743.47	4280.82	O43829;J3QLI2;J3QL74;J3KRQ2	ZBTB14
O43837	106214	101656	68380.5	108598	55358	54289	74178.6	87848.3	15900.7	89340.1	43129.9	42906.4	98476.2	214241	49303.8	75466	106420	76454.3	65232.9	58911.7	O43837;O43837-2;O43837-3	IDH3B
O43847	2368.91	975.863	532.445	545.799	993.646	27.9887	681.287	261.697	294.998	576.735	214.075	219.108	134.505	11972.7	325.083	56.2049	1134.02	221.072	203.245	136.837	O43847;O43847-2;B1AKJ5;G3V1R5;F5H7V1;H0Y5G9	NRDC
O43852	24398.7	23182.4	17639.2	27241.8	37445	27285.3	35727.3	48255.6	21256.6	42056.5	28446.5	39046.3	35696.6	51423.6	38940.2	33804.8	59463.4	49063.4	68334.9	49562.4	O43852;O43852-3;O43852-6;O43852-5;O43852-10;O43852-9;O43852-13;O43852-14;O43852-11	CALU
O43861	73.1511	589.863	1314.77	130.511	107.432	119.764	241.127	171.166	41.0836	1477.71	127.513	124.47	115.961	5533.88	4188.2	4908.22	1367.53	2681.59	116.773	163.964	O43861-2;O43861;F5H8J1;B4DJ94;K7EPH4;K7EJG1;Q7Z6L4;K7ES39;K7EII3;K7ERE0;K7EQQ5	ATP9B
O43865	39626.3	33834.3	9499.63	47029.9	24199.2	6936.06	7265.19	34285.8	1935.26	16065.2	5014.18	8550.57	9370.41	53159.8	3981.5	15784.8	10093.8	9246.27	7038.83	6515.74	O43865;O43865-2	AHCYL1
O43896	781.574	576.136	362.295	1146.53	711.16	587.143	513.91	677.193	194.025	210.861	147.106	210.426	875.979	1431.36	279.066	139.769	120.158	381.015	283.365	401.574	O43896;I3L1B1	KIF1C
O43913	1262.99	638.682	666.152	886.787	270.082	348.599	1104.35	705.752	171.206	381.364	468.57	773.591	169.851	506.691	78.7786	429.377	504.441	1155.08	1148.08	198.663	O43913;O43913-2;B4DXT8;G3V0H0	ORC5
O43920	179777	203135	171130	139884	114639	102696	169623	202425	78951.3	151899	91914.7	132669	269087	456992	98020	168483	158455	187205	182549	189823	O43920	NDUFS5
O43924	4253.26	4480.92	3849.18	11601.9	6066.01	4515.5	5928.92	6013.11	1781.81	5489.58	4962.63	3537.52	14506.4	36118.3	327.304	5260.37	5804.6	5008.9	1426.23	3953.86	O43924;B8ZZK5;C9IZ52	PDE6D
O43929	330.996	3679.51	946.168	1579.98	1250.8	951.307	343.099	362.074	290.683	578.349	381.412	115.41	2225.25	10414.7	728.732	719.676	429.799	377.558	295.519	302.647	O43929;O43929-2;O43929-3;Q53SE3;CON__Q2YDI2;C9JGH7;C9J2X8;B7Z632;Q5THS9;B7Z4E2;B7Z346;Q96NJ5	ORC4
O43933	91.6584	74.2297	111.044	496.936	144.591	147.731	389.784	116.116	158.371	185.076	146.599	75.2933	1240.02	1115.68	215.824	1123.68	123.31	53.9677	59.6878	75.5364	O43933;E9PE75;H7BZH3	PEX1
O60216	75530	76162.5	61446.7	76288.8	54539.2	40773.2	53131.4	68998.5	27580.5	61553.5	34066.1	41220.5	58756	153856	43599.7	61609.3	54063	62471.1	63796.7	52207.8	O60216;E5RFZ5;E5RI01;E5RFV8;E5RIN7;E5RJW1;E5RJK5;E5RG18;Q9H4I0;Q9H4I0-2	RAD21
O60220	350682	313745	185671	389976	115945	106389	179947	278960	80363.9	152660	65153.8	76443.1	253608	493648	51039.3	120207	184997	170470	168124	126984	O60220	TIMM8A
O60231	2378.79	2906.66	1783.01	1592.68	183.843	3084.74	203.862	1808	75.3111	4223.91	70.8469	155.128	3539.92	3327.97	306.037	1130.95	2247.39	2440.93	2252.71	1360.37	O60231;B0V0F8;Q5SQH5;B0V0F7;A2AB15	DHX16
O60234	1155130	849086	675927	978996	915884	646550	788688	986903	646262	853281	830753	539857	794837	2472630	302992	894729	924608	781009	547410	491771	O60234;M0QYJ8;M0R0C1;M0QX47	GMFG
O60244	370.322	266.219	208.532	267.345	39.1215	218.854	110.105	610.663	107.914	412.659	143.076	118.611	470.935	818.432	275.987	478.968	405.233	526.239	428.446	278.956	O60244;H7C3E5;H7C017	MED14
O60256	221875	135020	98134.5	190141	115327	106608	83090.8	132714	15932.2	75137.1	65499.4	32482.4	184035	617131	94018.4	195934	74019.6	44382	45303.3	36766.4	O60256;O60256-3;O60256-2;E7EPA1;B4E329;C9K0K7;C9JJS3;C9JDU5;I3L0S1;C9JDH0;E7EW35;I3L331;I3L164;I3L4G9;C9JLZ5;I3L1T1;I3L3B8;I3L2J4;I3L275	PRPSAP2
O60262	19513.1	16805.9	12622.8	14517.2	6991.37	4144.36	2404.06	10055.3	3011.84	1036.9	3755.87	3015.95	7729.4	27354	3379.85	3272.03	4407.78	8856.27	7866.6	6870.16	O60262;K7ESC6	GNG7
O60264	87161.8	84211.9	59084.5	97771.6	58658.4	39727.4	53119.7	84471.8	20326.6	71851.8	23488.1	43831.2	87099.2	106678	42715	52658.4	70050.5	64647.4	61120.9	64738.7	O60264	SMARCA5
O60271	3887.9	2768.72	1638.84	3222.35	4678.62	2335.51	2651.89	4229.79	1491.65	5363	2470.83	1726.79	3744.01	9642.99	1905.68	2025.08	4363.58	2211.55	2485.11	2610.01	O60271-4;O60271-2;O60271-9;O60271-5;H0YBE9;E9PFH7;Q9UPT6;H0YBS5;Q9UPT6-2;H0Y981	SPAG9
O60282	135.769	240.024	103.436	136.346	1680.96	275.068	1706.17	616.242	96.5357	281.596	148.835	227.76	300.946	468.533	401.819	282.777	131.347	133.773	178.504	169.145	O60282;E9PET8;O60282-2;C9JWB9	KIF5C
O60287	1824.94	1608.34	1005.44	1285.18	417.547	380.861	432.698	1012.04	183.682	1029.18	684.961	218.907	814.238	1371.5	1255.71	521.56	80.6059	1046.78	1038.2	74.4731	O60287	URB1
O60291	4723.9	4283.26	131.002	5503.69	100.372	459.707	168.431	4516.87	121.21	3585.68	251.874	217.821	177.171	7014.34	182.631	141.064	4161.4	3531.22	3813.95	3385.55	O60291;O60291-2;K7EPJ5;O60291-4;E9PB19;O60291-3;B4DR12;K7EIM7;K7ERA1;K7EJN3;Q96PX1-2;Q96PX1	MGRN1
O60293	89.7524	89.1033	82.029	216.092	46.0325	78.6878	81.2109	120.124	64.7067	134.851	85.2533	81.7956	77.1488	102.465	77.397	120.615	44.9331	53.0869	126.119	56.845	O60293;O60293-2;O60293-4;G3V1X1	ZFC3H1
O60306	13731.3	14969.2	6414.71	12975.5	5090.3	3228.58	5547.63	8705.07	2451.87	9727.42	1065.45	2547.36	4742.2	12742.4	2813.89	3872.18	6228.74	6962.75	7415.73	5919.9	O60306;H0YH15	AQR
O60307	2963.88	2272.87	920.806	2853.05	1520.66	1025.15	1702.02	2021.31	512.868	1683	599.55	1546.44	788.225	4811.96	774.949	559.152	1204.7	91.2458	440.266	799.3	O60307	MAST3
O60308	678.163	572.415	513.198	779.502	550.86	154.581	538.959	805.591	200.857	764.037	147.175	499.986	69.9632	419.84	188.42	588.682	451.314	442.881	511.4	557.301	O60308;O60308-3;Q5SR27;O60308-2	CEP104
O60313	90928	95093.9	68041.1	102251	59910	44560.1	48729.2	92480.5	17935.9	75986.4	30022.4	42376.9	78232.5	168430	41117.5	43783.3	55517.9	59417.6	61815.7	55366.3	O60313-2;O60313;E5KLJ5;E5KLJ6;E5KLK1;E5KLJ9;H7C141;H7C321;C9JMB8;C9JY58;A8MXB6;H7C3G2	OPA1
O60315	182.092	152.679	134.448	91.56	428.924	190.193	68.0289	179.178	110.359	203.942	101.602	64.194	65.3992	184.413	209.269	84.6643	85.2563	151.925	183.192	177.376	O60315-2;O60315;E7EUW9	ZEB2
O60318	1378.67	1583.6	919.91	1544.24	1202.21	439.654	579.401	2079.99	873.413	1419.99	111.47	933.16	561.344	637.961	487.373	574.854	925.877	1425.5	1803.85	1025.35	O60318;C9JL56	MCM3AP
O60336	292.516	69.4066	135.257	194.644	349.374	443.943	162.022	110.74	36.0306	316.014	580.455	27.9888	427.079	202.55	159.772	160.502	260.45	131.375	141.687	66.5514	O60336-3;C9JL14;O60336-6;O60336;O60336-2;F8WC21;O60336-4;D6RHX7;D6R9F7;O60336-5;D6RAI2	MAPKBP1
O60341	11766.3	8215.35	7211.4	8655.47	4178.62	5582.74	4621.77	3281.5	809.222	3599.66	2881.64	2157.02	4298.16	29958.1	1080.88	484.951	3862.07	6458.73	6906.87	4146.25	O60341;O60341-2;F6S0T5	KDM1A
O60449	1298.74	1962.44	324.48	1923.24	1848.14	720.149	2880.5	3448.94	481.021	2002.53	104.674	1153.14	722.873	3608.32	1078.99	2152.76	1728.4	1948.91	1519.12	2527.94	O60449;O60449-2;O60449-3	LY75
O60486	273.199	103.734	115.52	674.572	205.373	157.654	333.216	265.087	21.572	30.875	67.6223	112.875	146.992	253.122	68.4632	204.021	180.322	325.05	58.2163	130.966	O60486;B4DHQ7;F8W1K6;F5H3A2;F8VUW4;F8W095	PLXNC1
O60488	14862.8	10418.4	5248.17	8644.31	6602.87	5660.93	6583.72	14876.8	2606.12	19658.5	823.533	6256.75	4476.7	13320.5	2537.77	754.241	9896.31	16082.7	15536.2	11985.8	O60488-2;O60488;D6RF95;H0Y9A0;D6RD96;D6RFW9;D6RDA8	ACSL4
O60493	70804.6	66847.4	45338.2	74043.1	95534.2	39495.3	56743.1	95080.5	52676.8	93756.7	51378.4	50105.4	61982	156484	39082.2	55611.4	91452.6	56440.1	61724.1	60374	O60493;O60493-2;O60493-4;O60493-3	SNX3
O60496	29466.2	17813.8	16476.9	24595.3	92880.6	38970.8	43864.6	76216.8	59445.6	87858.6	64309.4	50891.6	49516.8	85521.3	34352.4	85720	88781.2	89740.7	92758.1	68755.7	O60496;E5RJ11;G3V114;G3V1Q1;E5RIG9	DOK2
O60502	22174.5	15799	3863.25	13594.5	12220.4	7933.07	8450.42	12610.8	3095.12	12511.1	6517.22	5138.02	16507.7	21360.2	1873.13	5194.36	18392.6	5630.87	4993.67	6234.11	O60502;E9PGF9;O60502-2;O60502-3;H7C3X0;B4DYV7	OGA
O60506	287331	247949	196605	284857	189951	145606	182327	227291	73761.5	201632	123675	120948	380992	449034	129141	242442	177620	197021	205575	160535	O60506;O60506-2	SYNCRIP
O60506	10390.8	2583.38	96056.9	8937.39	34735.9	19404	26624.2	32372.1	10635.2	27004.8	1561.92	943.495	4684.25	13173.1	777.191	2631.67	2771.38	17188.6	15499.2	1029	O60506-3;O60506-4;O60506-5;F6UXX1;H0YAA0	SYNCRIP
O60508	35784.2	33993.3	20673.8	29250.1	18238.1	12202.6	20252.7	30828.5	3310.21	23075.3	8737.42	12986.2	19590.9	22145.5	6957.5	7855.58	20884.6	19631.5	20767.4	19236.2	O60508;Q5SRN1;Q5SRM9;H0Y7P6	CDC40
O60516	25204.7	25768.8	29103.3	29310.5	4698.26	3058.54	2773.65	1058.78	953.589	1581.73	1052.33	1001.48	5734.42	8658.06	10839.3	26881.1	2769.5	2721.78	2279.72	781.69	O60516	EIF4EBP3
O60524	5765.96	5441.45	5180.34	5645.43	5606.05	3800.42	4780.17	4247.3	2640.12	6518.5	3442.65	3300.75	4813.53	12573.2	2182.51	4678.54	1433.42	2849.65	1529.72	3202.8	O60524-4;O60524-5;O60524;G3V5V3;O60524-3;G3V4D9;G3V547;O60524-2	NEMF
O60547	15930.9	13912.2	13480.8	13743.4	13786.2	4215.43	9467.24	11102.1	5834.13	6222.78	3891.59	4113.89	5889.39	18662.4	4635.58	3652.81	9935.5	4391.43	3385.39	2732.68	O60547;E9PI88	GMDS
O60551	15004.8	11400.1	7971.97	32619.7	11109.8	6802.44	6736.15	5632.54	588.203	3297.77	2285.02	1745.19	10498.2	26506.5	6372.85	5702.2	4628.52	2892.42	1613.37	3155.12	O60551;Q5VUC7;Q5VUC6;F5H594;B4DXS1	NMT2
O60563	3540.42	3788.29	3594.78	4199.86	3091.19	2032.31	3619.38	3303.87	1330.86	3423.59	1765.1	1878.33	1615.91	2986.15	1309.71	423.885	3314.77	3305.65	3065.64	3066.65	O60563;A9XU13;C9JUL2	CCNT1
O60566	265.435	487.562	44.2038	99.7008	321.542	82.5108	56.0186	715.331	250.709	136.669	45.6176	102.045	151.274	501.175	169.115	609.17	544.517	594.878	177.87	362.028	O60566;O60566-3;O60566-2;H3BTB9;H0YMK5;H0YN44	BUB1B
O60568	223.029	303.597	159.65	1007.32	215.014	143.198	2824.79	475.81	150.877	157.979	2544.19	244.049	1457.66	2494.15	1001.84	585.519	241.602	461.691	137.259	272.862	O60568;H7C2V1;H7C2S8;C9JIX5;H7C0B8;H7C2A8;C9JU11	PLOD3
O60573	4024.07	4516.44	3026.9	5665.79	4734.65	488.664	951.567	3931.67	1858.58	5174.7	453.515	351.316	465.722	2718.3	1039.67	475.073	770.425	570.822	1521.86	746.426	O60573;B9A044;B8ZZJ9;B8ZZ50;C9JEL3;B8ZZL3;B4E1E4;B9A023	EIF4E2
O60583	346.247	136.579	271.752	447.728	160.718	294.289	878.85	1026.84	174.05	276.005	1118.27	300.23	1037.98	562.274	62.3898	205.925	158.17	118.848	263.443	100.345	O60583;O60583-2;B4DH21;F8WDY7;F2Z2C9;H7BZ27	CCNT2
O60613	65844.5	64276.6	52815	72084.2	47275	48029.2	72006.5	85829.8	25354.6	81045	48371.2	56334	38358.6	84375.5	41792.4	56152.9	49674.1	65650.2	76603.2	53010.9	O60613;O60613-2;A8MZD0	SELENOF
O60645	1833.31	2250.4	1252.78	2778.82	4553.53	3481.34	1933.28	2757.24	515.586	1980	196.204	1436.74	1395.81	6230.77	973.774	417.775	1514.75	782.476	146.98	828.162	O60645-2;O60645-3;O60645;D6RB59;H0Y995;D6RBR9	EXOC3
O60675	19671.8	17942.2	1191.47	15854	1202.69	1643.89	1354.94	5548.4	1950.71	2250.14	3356	717.777	997.701	4762.48	876.728	1661.79	3564.44	2003.82	1430.15	2820.12	O60675	MAFK
O60678	9980.97	19779.2	368.686	8492.57	2065.63	1170.82	293.852	7659.06	2399.82	7381.17	194.788	626.985	264.987	14043.1	663.013	286.689	22436.6	13375.7	12206.4	11996.3	O60678;O60678-2	PRMT3
O60684	21921	17830.4	3892.58	23100.7	10450.2	7316.33	11478.3	25754.5	79.9464	18081.7	6325.32	7417.15	8493.54	52086.6	4970.32	9022.07	20689.6	22174.6	17465.1	16266.6	O60684;F5H4G7;F5GYL8;Q5TFJ7;H0Y3K0	KPNA6
O60701	4254.68	3060.53	1162.74	3024.65	4765.09	1837.16	3283.74	7745	802.189	1296.39	1190.25	697.248	3970.32	4372.84	548.703	1708.46	5896.51	1233.14	1311.45	2949.16	O60701;O60701-2;O60701-3;E7ER83;E7ETF4;E7EV97;E7ER95;D6RHF4;E9PBD2	UGDH
O60704	1859.04	1922.5	2761.29	1226.44	1095.49	1041.47	1016.44	1894.79	265.812	2304.36	1033.15	3985.88	1280.62	722.789	301.152	550.415	5342.95	8468.54	6786.64	7435.19	O60704;B1AHJ7;B1AHJ6;B1AHJ5;B1AHK0;B1AHJ9;B1AHJ8	TPST2
O60711	171978	126317	80079.6	150665	154529	74718.7	101753	143494	55553.5	114108	76559.4	46640.5	119437	319322	56972.3	138120	75617.5	64525	80812.1	88953.1	O60711;B7Z5P7;E9PNX9	LPXN
O60733	277.228	206.609	98.4495	134.751	259.369	218.362	141.817	505.748	103.099	94.022	347.121	95.9872	325.092	656.175	384.814	139.738	833.598	210.783	635.069	554.88	O60733;O60733-3;O60733-2;O60733-4;E7EN23;B7Z6K3;H0Y4M7;B0QYE9;H0Y7G5;E7EX67;H0Y6T3;M0R1Q9;H7C3P5	PLA2G6
O60739	225848	171592	131415	259219	238540	130045	200538	193782	105377	175775	187514	141023	299797	481555	88495.1	330965	192325	218274	225276	128282	O60739	EIF1B
O60749	85567.3	62757.6	35889.1	85148.5	63384.2	33220.2	37932.8	60994.3	23575.9	56152.5	32395.1	26694.2	58416.5	132010	26197.7	51739.9	46964.9	39787.8	30358.9	26599.8	O60749;B4DEK4;D6RC15	SNX2
O60759	12696.5	11706.1	5115.73	9541.23	5889.18	3743.08	6657.81	2444.79	3324.42	6847.29	1302.29	5622.57	8150.28	611.368	565.098	1184.87	4848.29	9871.58	6463.14	6706.45	O60759;B4DWH9;C9JSM2;C9JRF8;F8WF61;C9JNN8	CYTIP
O60762	36225.8	51688.6	11013	42355.2	9384.3	24507.8	24335.5	45045.2	2410.53	43606.6	4140.55	15660.5	106132	77599.6	42375.4	32056.9	24809.6	23414.2	32707.4	27023.4	O60762;Q5QPK2;H0Y368;E9PHH5;Q5QPJ9	DPM1
O60763	28540.8	23024.2	18001.4	33471.8	31809.5	11914	21386.6	35080.3	11789.3	28604.4	10815.7	20494.5	14918.5	69048.8	25722.5	14027.6	22479.9	18620.6	21140.4	15322.8	O60763;F5H4X1;F5GZ76	USO1
O60783	16926	24672	14278.3	18640.8	9969.3	5428.49	5231.97	23631.3	7561.26	17289.6	1096.58	5083.26	1777.5	44978.4	8885.16	4776.75	8172.74	26110.3	10705.9	11826.1	O60783	MRPS14
O60784	11627	9698.37	7227.5	11969	8886.8	6777.44	8409.47	9618.54	6183.43	11165.2	5700.86	6424.15	5584.81	18013.8	2390.81	11180.1	9985.97	8030.83	6378.79	6029.54	O60784;O60784-2;E7EPD0;O60784-4;O60784-3;B0QY01;B3KUU1;B0QY02;H7BYN7;F8WE29;F8WB30;F8WAW7;F8WBB0	TOM1
O60826	7926.41	3591.53	2803.55	3812.11	5776.33	3712.18	3834.45	7455.03	3512.54	4752.47	3625.51	5154.46	34525.6	13493.1	3707.99	5052.81	6484.16	5542.03	6428.53	14696.8	O60826	CCDC22
O60828	77044.4	91528.3	40594.2	56875.6	28067.7	23389.8	40411.6	57802.6	23969.6	56073.9	23134	28086	45670.2	85690.1	21963.2	46849.5	29708.6	43306	38405.7	38401	O60828-2;O60828;O60828-5;O60828-4;H7C053;C9JQA1;O60828-3;O60828-6	PQBP1
O60831	14017.6	15572.1	14554	20052.1	16178.8	14864.9	14605.4	20256	8474.61	17624.3	585.994	19175.5	25991.5	44437.1	24722.6	9714.91	9867.14	20040.7	19909.3	20945.5	O60831;A6NP52	PRAF2
O60832	348422	365878	245159	343796	186794	142777	213933	239331	72001	179015	86225.7	100715	329176	465840	123280	184062	122549	145726	153570	122791	O60832;O60832-2;C9IYT0;H7C0M1;H7C2Q9;H7C2Q2;H7BZF2	DKC1
O60841	51696.6	49516.2	28144.5	53799.4	41824.6	26079.9	32986	44266.5	12887.5	41428.6	18312.8	16515.9	50809.4	133540	22181.7	47491.5	38284.2	28919.8	22994.4	17626.1	O60841	EIF5B
O60869	227099	214778	182805	247588	233286	134785	207719	200671	83381.7	170210	133240	96319	235882	432628	122736	190633	218198	142451	139499	91646.6	O60869;O60869-2	EDF1
O60870	2314.27	2892.84	378.992	3368.9	1888.62	1284.34	2282.13	1989.7	1610.55	2627.67	834.714	458.435	3082.05	3828.76	2242.03	3529.81	2148.7	1992.78	2303.48	1841.69	O60870;B4DX32;F5GXB3	KIN
O60879	7088.61	6754.89	3542.06	6652.62	3003.63	1161.69	52.5445	17667	37.4466	14724.7	173.111	107.904	23059.3	8636.11	2375.14	25069.1	7148.81	10505.7	2723.96	3618.94	O60879-2;A6NML8;O60879-3;C9J6U3;O60879;K4DI95	DIAPH2
O60880	221172	157058	76030.6	139010	410317	276559	249440	365650	103558	604636	368018	113369	871707	1243480	180396	430787	599574	544267	429375	145928	O60880;O60880-3;O60880-6;O60880-2;O60880-5	SH2D1A
O60884	136474	119545	76181.3	111879	95593.6	56394.4	73154.4	92979.7	23284	83456.3	55475.8	42990.7	105335	240593	50289.6	84033.2	68873.2	65220.7	84585	62541.5	O60884;I3L320;H3BMW5	DNAJA2
O60885	24571.9	25919.5	18053.7	22244.2	18031.8	11141.4	17514.4	18383	7955.23	22360.1	8115.76	9772.8	23763.6	45095.7	12551.6	21627.8	14420.3	15974.3	16143.3	11535.1	O60885	BRD4
O60888	523958	322921	54056.3	355974	47321.4	72070.5	95928.7	194418	105791	248856	49516.7	28173.6	628471	2216280	153500	135940	112026	49567.6	92463.8	30017.9	O60888-3;O60888;O60888-2;C9IZG4;C9IZQ5	CUTA
O60907	1049.32	1269.08	963.823	2252.73	2649.83	1082.13	2210.91	3103.3	520.533	2913.08	545.372	364.583	522.898	3366.54	2224.4	239.295	1165.6	2699.3	346.262	2075.49	O60907;C9JP56;C9J5F9	TBL1X
O60921	1549.76	388.686	823.266	1519.68	689.174	1765.51	946.851	956.065	944.244	1570.45	433.957	328.51	418.948	8557.72	1394.96	482.093	462.382	1923.11	1771.51	693.722	O60921;B4DFI9;C9JCK8;C9JA95;H7C272;F8WAW9	HUS1
O60925	104370	84395.1	72215.9	111963	117403	79711.6	73797.6	75608.3	67009.5	72739.5	72752	35060.9	79988.6	203732	28517.1	101799	53111	75523.6	62847.3	43328.4	O60925;E5RGS4;D6RGG5	PFDN1
O60927	15757.7	13071.2	11204.2	13073.8	24707.9	7011.77	15348	29037.7	379.374	9992.38	6940.48	6400.67	1057.2	1401.91	576.71	1433.14	11739.6	10678.5	27019.9	10823.3	O60927;Q5SRK2	PPP1R11
O60934	3180.26	3426.12	4830.69	4697.41	3994.1	5257.27	6959.76	5897.65	1593.86	4254.37	370.222	3522.33	9466.1	662.083	1592.52	4549.58	5137.21	5110.1	6334.61	4623.03	O60934;E5RGU1;E5RGR7;E2QRP0;E5RGN7	NBN
O60941	101.414	387.659	522.577	294.89	661.225	437.223	400.144	135.399	397.01	131.372	223.396	492.92	316.594	240.455	51.6141	97.0059	279.026	90.1672	285.185	192.707	O60941;O60941-6;E9PEY4;O60941-7;B7Z202;O60941-4;E7EVB6;O60941-3;O60941-5;O60941-2;M0QZ28;Q9Y4J8-6;Q9Y4J8-10;Q9Y4J8-11;M0R397;Q9Y4J8-2;M0QYX6;Q9Y4J8;F8WE01;M0R021;M0R0C4;Q9Y4J8-8;B4DGS6;A8K541;Q9Y4J8-5;Q9Y4J8-4;Q9Y4J8-3;K7ERH7;E9PE76;E7ES64;F8W9U0	DTNB
O60942	5184.89	5684.94	4395.72	5024.34	3728.17	3045.6	5259.21	4676.79	2212.24	5681.39	3068.16	3001.68	7275.97	9946.95	2598.15	1260.54	4989.81	3409.17	5610.36	3380.13	O60942;O60942-2;B4DSJ8;Q5TCW7;O60942-4;O60942-3	RNGTT
O75027	8846.77	11858.7	8411.34	17849	2947.28	2258.85	4758.91	11201.9	2197.93	4523.47	9456.57	8408.24	8564.54	5024.88	4207.19	4128.58	4009.44	4009.32	1097.05	4161.04	O75027;O75027-2;B4DGL8;G3XAC4;E9PJR8;E9PNQ5	ABCB7
O75037	92.642	472.78	158.263	129.402	349.483	244.933	121.885	664.424	592.718	705.594	262.658	292.917	61.3172	544.532	100.462	174.345	792.928	523.024	248.285	322.716	O75037-3;O75037-4;O75037-2;O75037;H0YED0	KIF21B
O75038	96.6898	284.428	131.059	133.919	481.421	177.439	208.588	1049.58	38.8299	1002.72	103.688	164.368	578.217	2146.74	622.823	347.587	685.566	554.068	541.937	496.182	O75038-3;O75038;O75038-2;O75038-4;B9DI82;B9DI81;H0Y458;O75038-5;A6NGX9	PLCH2
O75044	569.837	307.562	121.397	400.352	50.342	829.406	469.662	183.867	107.194	158.839	177.478	162.549	407.838	721.901	85.9702	891.52	218.596	254.007	1026.43	132.014	O75044;H0Y2P8;H0Y4C3;P0DJJ0;Q5VZB4;G5EA48;Q7Z6B7-2;Q7Z6B7;H0Y582;E9PDX4	SRGAP2
O75063	269.112	364.479	323.259	643.004	335.102	1068.39	982.501	284.686	484.952	661.131	910.187	820.288	1647.05	1148	247.812	447.955	313.224	414.495	323.227	201.655	O75063	FAM20B
O75083	1150720	944922	685973	1175890	901109	479499	548621	917768	445932	717971	666711	469573	598247	1732660	333680	602551	891279	580197	614374	467699	O75083;O75083-3;D6RD66	WDR1
O75113	4522.61	4522.7	3418.2	5381.75	5391.54	2911.62	2399.27	4464.84	2090.6	3906.32	2970.16	2814.32	528.784	7763.1	2089.03	1365.12	3616.85	3260.97	2076.53	2670.75	O75113;I3L3R7	N4BP1
O75116	2308.13	1748.42	1003.41	3260.16	3927.18	1022.3	1941.98	1943.53	2064.35	2029.51	1051.92	1547.94	415.767	220.71	83.1183	757.212	1578.46	1408.94	642.083	1246.77	O75116;E9PF63;D6REE7;C9JFJ0	ROCK2
O75131	81359.9	68397.7	40491.1	74170.2	57326.5	36023.5	49490.5	39849	20076.7	29382.3	34257.2	26931.8	79559.4	213116	36531.1	36278.8	54843.1	25563.3	26446.5	25565	O75131;E5RG68;E5RHZ0;H0YB26;E5RJ85;E5RG97;E5RFT7;Q7Z6C8;O95741;Q9UBL6-2;Q9HCH3;F5GXN1;Q9UBL6	CPNE3
O75143	4131.68	1607.1	269.772	1832.04	2351.63	553.172	220.583	796.411	119.337	645.867	406.9	409.976	676.876	3909.27	51.8399	146.36	412.979	1067.35	1566	1376.9	O75143-2;O75143;O75143-5;O75143-3;O75143-4;E9PML6;J9JIF6;J3KRU6;E9PPR2;H0YEM7;J3QR83;J3QRL1;J3KST9;H0YCL5;J3QLH7;J3QR16;H0YDR0	ATG13
O75146	5075.05	5972.57	1556.72	7734.16	2008.71	1046.54	3023.35	2493.01	1305.89	1219.98	5873.78	1403	2316.58	2003.95	1707.41	137.244	2756.17	1788.85	1421.99	2060.22	O75146;H0YH66	HIP1R
O75150	15016	16041.7	11693.3	16077.2	12917.4	7275.1	13398.7	10452.5	6990.87	17274.8	7252.98	9501.39	17371.4	25765.8	4619.87	17610.7	13298.7	11376.6	15637.4	11857.7	O75150;H3BP71;O75150-3;F8W8Z4;H3BS50	RNF40
O75151	6194.39	4736.41	4112.02	4996.38	3855.07	2821.36	2938.84	5114.77	2069.32	4877.46	1781.79	2774.65	8816.03	10898.5	1410.76	4171.89	4127.66	4698.5	3338.11	3256.35	O75151;E7ET14	PHF2
O75152	51882.8	52150.6	35921.3	53839.9	30697.4	21668.3	30736.6	46650.1	18652.3	43074.5	21422.1	30927.5	38578.6	65327.3	24072.3	28428.8	34168.2	44838.9	41643.3	41590.1	O75152;E9PQ61;E9PBY7;C9J0L0	ZC3H11A
O75153	340.143	741.152	320.589	506.886	31.2848	159.454	283.246	274.521	54.5585	252.848	132.644	314.894	926.188	985.845	241.23	289.384	77.5447	278.348	334.652	378.364	O75153;I3L3E5;I3L318;I3L350;I3L3A3	CLUH
O75165	9870.35	8019.05	3210.48	9327.06	3910.53	1431.4	2836.03	8678.03	887.456	6599.06	948.585	2800.91	8266.5	8408.16	3929.84	1748.84	2896.26	5135.41	3374.38	3819.58	O75165;H0Y8Q2;H0YA63	DNAJC13
O75170	3338.49	2270.52	985.809	2943.06	1929.62	887.867	100.338	2502.09	960.655	1958.1	993.632	1150.2	635.42	3609.96	585.721	886.611	574.937	784.559	758.366	692.018	O75170-4;O75170-5;O75170-6;O75170-2;O75170-3;O75170;B3KMJ7;F2Z3M7	PPP6R2
O75175	4917.56	5339.01	2659.82	6079.12	4257.11	2106.62	2827.95	4972.63	1456.29	4730.86	2283.99	2578.33	1165.75	1957.77	1994.6	441.012	995.223	150.372	2396.96	2261.56	O75175;O75175-2;O75175-3;H0Y5X7;H7C148;H7C5J4;H7C3F5	CNOT3
O75179	769.797	299.075	27.8136	172.728	368.814	111.863	679.824	75.6423	336.113	39.3845	83.7631	186.368	432.088	578.589	219.978	473.724	88.8097	50.9159	103.243	193.766	O75179-2;O75179;H0YM23;E7EUV3;G5E964;O75179-4;O75179-3;H0YLQ3;H0YMS3;O75179-5	ANKRD17
O75190	23148.3	18035.4	10413.8	23195.2	19192.2	8940.98	11181.2	17377.2	4266.01	12009	8578.12	7570.6	9165.54	1053.38	1524.07	6196.1	22836.9	12258.2	12029.4	10753.3	O75190;E9PH18;B4DN73	DNAJB6
O75208	20129.4	15104	13956	17249.1	8993.55	6181.63	12874.4	9129.42	937.366	6624.9	3414.12	4848.65	11602.9	610.066	1685.32	9172.24	6069.84	5740.62	1578.52	5244.45	O75208;H3BNT2;H3BSJ5;H3BPY0;H3BRC0;H3BPC6;H3BPW3;O75208-2;H3BVA5	COQ9
O75223	70136.5	60105.4	46613.6	77215.3	45437.3	21414.3	41629.2	50158.4	17168.5	54619	179554	17439.5	61635.1	149888	27902.3	37039.2	61241.8	27719.1	79794.3	25106.6	O75223;M0QZK8;B8ZZK2;O75223-3;H7BZK5;O75223-2;O75223-4	GGCT
O75251	62824.7	57667.6	30438.9	42118.4	16469.3	23965.2	15231.1	24523	8124.7	35878.2	15847.6	12204.6	44336.2	115943	27884.8	10540.3	25099.5	20905.6	24196.7	25771.1	O75251;F5H5N1;B3KRI2;F5GXJ1	NDUFS7
O75306	118287	138292	88127.8	125458	72478.1	68292.3	73623	129863	23912.2	114455	32754.4	51257.3	79316.9	144848	63408.2	57380.5	73120.4	82886.7	67900.1	73297.6	O75306;O75306-2;B7Z9L2	NDUFS2
O75312	12435	12501.8	5410.7	16037.2	8509.32	5074.27	7949.71	11399.8	4129.84	8843.2	8020.2	4544.16	8658.61	52347.5	3538.28	33040.4	3063.65	6029.54	3773.55	3170.97	O75312;H7BZM7;H7C0E5;H7C449	ZPR1
O75319	4170.55	3407.39	2456.53	3852.67	2186.04	1771.26	2408.64	3510.25	2001.32	3524.91	1714.82	2499.49	1551.27	6253.9	1744.64	1795.66	2201.82	3391.83	4883.71	2636.99	O75319;O75319-2;C9JGC8;C9JYA6;H7C0E6	DUSP11
O75323	66401.4	51681.2	39905.7	56335.1	43008.3	30965.9	43068.3	50823.9	28213.9	49610.7	11126.8	22259.6	38178.7	55292.4	27487.8	58511.4	51625.5	44345.2	34197	36348.7	O75323;O75323-2;C9K068;H7C333;C9J7B1;F8WBI5	NIPSNAP2
O75326	564.098	525.895	407.198	389.484	337.973	584.007	247.229	383.073	155.506	709.875	322.183	77.0196	650.879	1807.54	644.434	124.137	614.28	308.009	163.616	77.1302	O75326;O75326-2;F5GYX3;H3BMF9	SEMA7A
O75330	9369.03	4519.39	4078.91	7195.13	6241.29	1042.24	1734.44	3678.67	1220.17	1729.13	2018.38	664.041	2454.3	6257.42	1116.89	1601.81	468.097	196.384	117.647	627.05	O75330-2;O75330;O75330-3;O75330-4;E3W978;E5RI30;E5RIH2	HMMR
O75340	94816	71377.1	25001.5	69951.4	14428	51937.3	24396.7	52699.4	8500.48	40607.3	15468.3	7184.63	31551.2	126823	19476.7	43650.8	32732.7	13454.8	12882	16233.1	O75340;O75340-2;H0Y9X3;H0Y9N1;O75340-3;E7EPW6;D6RA21;Q86W51	PDCD6
O75348	71677.4	51832.1	58227.6	57911.1	50536	37507.4	22975.7	46146.9	25295.4	44537.4	40246.6	30741.6	44988.1	188049	15052.9	52951.3	46974.2	62905.9	40717.5	47658.5	O75348;C9JYK3;O95670-2;F2Z307;O95670;C9JRT2	ATP6V1G1
O75351	92736.5	83152.8	59377.7	95576.6	100800	67351.3	68581	109148	31210.3	101550	79282	58728.9	109746	184443	67600.1	107790	70982.7	75860.7	67004	55717.9	O75351;K7EL71;K7EKZ3	VPS4B
O75362	719.937	1629.66	73.4154	677.345	208.02	280.683	113.038	72.7851	140.71	985.796	246.765	43.716	949.94	1318.09	379.763	250.988	615.642	68.1808	426.549	92.8604	O75362;Q9BZ31	ZNF217
O75367	2200000	1838120	1574820	2100930	1491030	1361930	1603550	1900780	535958	1757470	894555	1223170	1393360	2518000	823509	838368	1267110	1365340	1230440	1219290	O75367-3;O75367;B4DJC3;D6RCF2	H2AFY
O75368	918206	722325	521007	805195	621459	244445	435644	769362	189041	463037	448738	320946	818376	1626430	317753	500283	715612	531358	489917	353711	O75368	SH3BGRL
O75369	98084.3	73862.9	69509.3	109597	26041.2	9927.63	27216	28211.4	6659.08	11933	16947.8	8565.59	13917.9	43781.2	8933.13	4385.64	21762.9	8458.52	7938.85	9657.92	O75369-2;O75369-9;O75369;O75369-8;O75369-6;O75369-3;E7EN95;O75369-7;O75369-5;O75369-4;H7C5L4;Q8WXT3	FLNB
O75376	5808.25	6670.68	4430.56	5706.18	4480.43	2938.1	4071.69	5779.68	3266.26	6216.94	1729	2881.66	4360.03	6351.57	1897.75	4007.03	4996.35	4807.18	4667.32	3856.17	O75376;O75376-2;E7EVK1;B4DJ25;O75376-3;E7EVU5;J3QKP0;C9JAP0;J3KS29;J3KT44;J3KRE4	NCOR1
O75379	5914.67	5321.11	4982.89	5902.46	5928.76	3246.33	5552.12	7212.62	334.251	7438.42	1469.39	4828.32	1794.9	1521.49	709.24	1442.1	636.891	6713.5	6066.35	7781.63	O75379-2;O75379	VAMP4
O75380	391676	373702	238575	363556	229204	146118	243929	354141	155872	359339	121651	215904	327559	536504	172375	345206	459683	344410	372290	305992	O75380;D6RBT3	NDUFS6
O75381	2762.72	4750.29	3074.11	4143.38	2908.93	1653.48	2641.3	3040.04	1710.69	3497.14	1374.89	2401.79	1392.34	4050.83	734.322	225.978	4342.15	4067.93	4260.6	4439.66	O75381-2;O75381;F5H4J2;K7EK59	PEX14
O75391	35356.2	26868.1	25219.7	34877.2	36977	12683.3	29433.8	26247.1	13979.5	26207.7	28884.2	15435	29139.6	51086.5	8220.8	17973.5	43471.6	20019.6	25909.4	19640.9	O75391;I3L0X5;I3L4C3;I3L0Q5	SPAG7
O75394	21578.3	24459.7	22652.4	29583.6	16567.9	11955.1	17582.9	16491	11118.3	17365.3	8252.57	16563.1	29162.5	24613.6	11355.1	20516.9	9289.02	14308.2	19968.5	18361.1	O75394	MRPL33
O75396	164398	171763	154101	153934	98216.9	110809	109309	192016	41658	153996	45837.4	126282	153862	332824	255733	86030.3	73636.4	142805	155685	149027	O75396	SEC22B
O75398	200.853	1063.66	2210.38	1062.48	1853.61	3895.16	141.148	605.86	390.742	854.179	680.732	928.688	943.058	2113.53	487.087	768.534	2686.06	1352.01	975.175	266.616	O75398-5;O75398-4;O75398-3;O75398;H0YCH1	DEAF1
O75400	52274.7	49452.4	32279	46210.9	32162.6	22897.1	27817	43315	8029.25	42462.8	18087.7	19851.1	43980.6	115930	29332.9	42120.4	23871	32475	28532.6	28006.6	O75400;O75400-2;F5H578;H7C2N3	PRPF40A
O75410	18546.6	16628.8	15987.5	21846.1	15428.6	14532.8	16852.7	20954.3	10913.7	21440	12433.9	18178.3	34261.1	18920.7	9052.29	8067.55	19781.2	22348.6	19341.3	19940.3	O75410;O75410-2;G8JLK4;O75410-7;E7ET87;O75410-3;E7EVI4;H0YAY0;O75410-6;O75410-5;O75410-4;E5RFM9;H0YBT8;B4E3H6;O75410-8;E5RJG6;E5RJU4;E5RIP3;H0Y9C3	TACC1
O75417	539.176	585.141	87.0937	43.6325	782.987	8342.43	1308.07	521.881	325.738	22.7534	1742.93	935.708	131.953	130.048	48.7101	55.6963	55.9495	62.5102	535.081	36.6837	O75417;O75417-2	POLQ
O75419	1324.19	830.721	83.5216	321.798	386.816	244.622	1001.14	88.8191	209.66	197.695	1559.45	81.175	295.531	377.487	599.759	625.753	914.913	810.067	883.797	943.112	O75419-2;O75419;O75419-3;H7BZ91;C9K087;C9J911	CDC45
O75420	319.516	215.191	360.243	122.604	844.052	64.9188	329.521	765.484	60.795	138.805	120.871	123.669	180.279	355.943	163.341	448.266	244.711	202.331	240.085	148.864	O75420	GIGYF1
O75427	62040.7	49097.4	31764.2	52424.4	22543.3	28787.8	32200.4	45972.2	17338.1	38118.9	18152.3	22992.6	82057.3	113686	31888.9	34907.7	26185.5	28998.4	27186.1	28780.3	O75427;C9JYK0	LRCH4
O75431	38374.7	29468.7	15486.8	33317.4	12063.9	15297.5	12704	30905	1361.96	16537.7	2919.18	408.893	19992.4	99736.1	20727.5	24219.1	11884	32635.5	13701	25708.9	O75431;Q8IZ68;C9JNK6;C9JAZ1;F8WE26	MTX2
O75436	19284.6	16958.1	6507.31	21485.6	26545.9	7236.57	8506.94	10037.5	3324.19	14835.5	9477.69	5513.47	21661.7	135582	8221.29	22380.7	3087.43	4715.64	1587.54	3038.8	O75436;F5H4L7;O75436-2;G3V1N8	VPS26A
O75438	63916	99128.9	73730.5	68632.8	114469	102234	96078.2	110367	27843	58191.4	17943.5	50319.6	100038	140215	96365.4	2150.57	81793	48528.5	62750	65238.8	O75438;O75438-2	NDUFB1
O75439	62639.7	53844.8	35691	47037.1	34156.2	21246.2	29038.8	45494.5	15434.9	43307.5	17555.4	17971.1	52054.1	130696	44735.6	31928.5	60629.3	45343.1	29934.8	34244.2	O75439;G3V0E4;E7ERZ4;F8WAZ6;F8WEA6;F8WBE1	PMPCB
O75446	1605.92	626.647	966.929	1459.64	2446.52	1577.91	3558.03	2747.66	1498.05	3659.58	2216.85	2451.97	7234.3	8685.3	3054.99	5743.84	5361.65	6171.34	4880.19	6985.1	O75446	SAP30
O75448	1745.31	1306.23	515.508	942.33	211.57	520.252	445.333	833.376	42.8452	842.952	360.82	416.125	532.487	746.494	419.124	1255.78	312.471	569.28	667.03	312.558	O75448;F8W9R9;O75448-2;F5H5K2;B4DDR8;E9PFL1	MED24
O75449	5398.63	4059.84	2418.77	3061.02	2424.68	1362.85	3627.02	4894.31	648.346	3134.67	557.916	1219.73	7451.43	3584.18	35470.3	2366.26	3186.52	2585.64	2508.65	2439.04	O75449;B7ZBC8;B7ZBC9;O75449-2	KATNA1
O75475	629460	600824	446791	706278	292539	206476	285109	471578	139758	329467	125214	172541	427081	694148	299092	380675	250770	294284	313139	247824	O75475;O75475-3;O75475-2	PSIP1
O75477	309.267	946.026	505.159	1264.65	1143.17	398.106	320.956	591.18	2126.3	801.248	1224.42	893.144	206.463	1341.28	606.26	486.119	1262.74	3881.3	690.816	2918.24	O75477;B0QZ43	ERLIN1
O75489	159829	171256	100480	152061	101869	113391	107663	136610	24585.7	117642	21512.6	98196.9	128312	340427	120178	94503.1	121777	139788	118859	123625	O75489	NDUFS3
O75494	196995	162855	127619	150376	112602	82165.2	109895	123070	44943.5	133422	56499.7	62685	153300	179106	75092.8	112169	114853	123725	103809	56115.2	O75494-5;Q5JRI1;O75494-4;O75494-6;O75494-3;O75494-2;O75494;Q8WXF0	SRSF10
O75506	5702.92	2393.18	1709.4	4908.29	1191.79	2155.96	1039.77	2176.3	1369.32	4210.12	2475.32	1188.52	33405.3	20939.6	4769.97	55224.9	4439.82	1104.9	1107.62	5152.69	O75506	HSBP1
O75521	98242.5	82367.6	56128.5	69262.2	61354.1	33398.4	47966.3	67467.5	21961	61647.3	26750.1	32591.4	46766.4	218268	29867.5	44202.7	70063.7	61156.5	46003	35762.9	O75521-2;O75521;F1LLU7;F8WAW4;C9J000;F8W6J1	ECI2
O75528	470.612	3241.67	1738.8	393.471	1985.43	1583.21	2401.71	3982.03	1812.01	2053.72	1006.66	1163.13	2775.61	2267.48	776.424	1740.35	3131.58	1338.17	3903.94	867.709	O75528;O75528-2;C9JMS0	TADA3
O75529	483.054	687.192	159.137	925.162	298.655	324.465	100.834	190.216	194.24	218.8	172.732	90.3858	376.273	644.283	280.911	262.025	347.43	177.734	260.228	188.502	O75529;O75529-2;Q5TDI7	TAF5L
O75530	7477.68	6712.36	2897.03	3459.14	3009.52	1384.39	5188.99	2322.55	271.059	8395.35	527.188	1450.35	2270.59	10278.1	2370.17	2135.85	2637.79	2448.89	2873.82	1609.57	O75530-3;O75530;E9PJK2;H0YEL4;E9PMU3	EED
O75531	1512990	1128830	1197300	1030340	884310	414712	762820	772592	380542	705961	677259	362009	4285930	1827740	788755	1122290	677321	919683	676341	451659	O75531;E9PJJ8	BANF1
O75533	101793	113490	78874	97986.8	55354	50868.6	62448.1	75380.4	28455.6	73518.4	28870.2	52151.9	80384.7	201579	101119	53453.4	50137.4	59147.8	67094.1	46402.7	O75533;H7C341;O75533-2;B4DGZ4;F8WC19	SF3B1
O75534	52752.9	45639.4	27743.2	45129.5	36147.7	21479.8	28641.8	27554.3	18077.8	28702.2	17895.6	17012.7	39451.1	79531.1	23786.9	34310	37495.1	24769.7	23042.7	16145.2	O75534;G5E9Q2;O75534-2;O75534-3;E9PLT0;E9PNG3;E9PLD4;E9PKN4;E9PJK7	CSDE1
O75558	716.04	444.126	2204.57	841.44	5867.37	687.672	2304.49	6014.63	3495.57	11264.9	2388.11	3969.36	7383.77	2129.79	2981.19	1819.83	4739	6761.29	774.455	6171.14	O75558	STX11
O75563	4910.88	3419.08	2988.18	2995.09	18909.9	1571.99	5408.48	8416.47	3974.26	7634.79	15280.1	2767.54	21936	19875.8	6050.51	753.593	6999.49	12023.5	19584.8	3124.59	O75563;B7Z5R3;C9JQ17	SKAP2
O75569	80970.7	38515.2	32164.8	47949.7	15933.4	9499.41	21615.9	24844.8	4632.95	17844.5	3477.61	5943.49	36127.2	118335	7849.96	18516.8	15927.2	15839.3	13535.2	14467.6	O75569;O75569-3;O75569-2;G5E9Q4;B4DJC7;F8WEG8;C9JMM3	PRKRA
O75570	2203.43	1176.72	2153.42	1601.77	1997.74	657.178	1728.7	276.41	584.536	177.499	109.078	905.647	371.001	333.752	185.804	857.783	1054.01	439.595	333.833	340.022	O75570;B4DG01	MTRF1
O75582	20484.3	17214.8	7233.69	16612.2	11519.4	11662.4	17940.3	14864.8	3622.97	11698.7	4071.45	3416.64	32924.3	41310.2	4467.15	10018.1	7927.07	11775.6	8826.78	4062.34	O75582;B7Z2Y5;O75582-2;G3V2D1;H0YJE1;G3V4D7	RPS6KA5
O75592	8063.69	4679.22	2120.09	6726.51	2837.46	774.372	1373.01	3334.46	1247.09	2657.77	592.828	797.005	604.043	7820.81	906.115	676.061	820.752	2208.36	1520.14	1166.68	O75592;J3KPZ3;O75592-2;H7C3U4;F8WA13	MYCBP2
O75607	1075.61	1432.35	22038.2	10095	6816.93	14405.2	5144.33	12463.8	296.426	8776.16	1264.98	7417.76	180108	36917.7	16773.9	45866.1	38847.8	8324.92	16862.9	6588.11	O75607	NPM3
O75608	87935.9	74745.2	41615.9	76378.8	54961.3	45210.6	56456.3	82358.5	10676.5	64266.7	33838.3	23834.9	79832.6	163313	38830.2	48314.9	78629	35060.6	31705.5	37640	O75608-2;O75608;E5RJA0;E5RGR0;E5RJ48;E5RI35	LYPLA1
O75616	1351.53	1332.58	884.344	2277.13	1165.43	126.915	1364.59	500.888	391.569	469.444	358.569	242.401	1512.75	573.695	544.247	159.738	272.251	541.005	385.332	594.29	O75616;J3QRV9;O75616-2;J3QSB2;J3QT61;K7EQJ8	ERAL1
O75629	1249.63	1170.83	1042.39	963.813	1244.21	391.589	1156.21	377.898	458.204	499.641	796.304	214.482	966.667	2054.05	698.248	767.858	1249.99	446.355	452.96	316.966	O75629	CREG1
O75638	1392.12	3020.56	878.96	2426.55	1103.98	1505.89	821.378	521.07	147.837	881.812	3278.24	295.473	948.921	2914.11	664.998	514.888	1191.16	938.053	2959.09	561.228	O75638-2;O75638	CTAG2
O75643	146251	141400	87875.5	120896	64978.8	47164.3	70239.8	95167.1	24080.5	94890.6	30160.4	42325.9	112365	226586	72126.3	73202.1	61582.8	84600.4	69669	70121.2	O75643;O75643-2;C9JAQ9;B4E0P5	SNRNP200
O75663	54979.8	40739.6	24641.4	50638.1	24839.6	28042.4	35979.7	31088	8443.4	39109.3	32661.9	23197.3	48846.2	61613.2	34912.2	23182.9	47848.8	24661.8	19976.5	21029.5	O75663;O75663-2	TIPRL
O75665	3437.21	4964.21	2433.65	1008.95	4594.5	1636.85	2763.95	5373.32	1351.48	5592.12	349.042	1089.03	187.781	5010.33	1112.45	1261.22	3262.38	5093.84	5134.05	4396.45	O75665;O75665-3;A6NF31;O75665-2	OFD1
O75676	2048.41	1297.77	993.774	903.706	1785.09	1038.04	2104.5	2589.53	591.311	2126.47	606.013	1631.41	3309.28	5690.58	1343.82	4574.33	1878.06	2098.93	1856.07	1379.49	O75676;E9PJN1;O75676-2;G3XAA9;E9PKU3	RPS6KA4
O75683	26728.9	44584	16884.3	49547.7	11696.6	15859.1	32187.5	27504.4	4602.77	12237.5	11370.4	23714.1	48461.3	18560.7	14246.3	34371.1	7295.5	13998.1	57912.3	12803.7	O75683	SURF6
O75688	19139.5	12467.6	9562.36	22053	10614.1	10645.7	15730.5	13923.2	4859.63	20333.1	5658.27	7094.92	7810.41	7776.34	14360.8	11672.6	25726.1	6130.48	5787.23	5470.55	O75688;C9JIR6;O75688-4;O75688-2;B8ZZF0;O75688-5;O75688-3	PPM1B
O75689	2243.9	485.297	234.782	382.606	2859.78	2012.37	2872.37	2064.03	1997.68	4706.39	2096.03	1844.45	5337.8	5578.12	1425.08	1935.81	4210.38	2872.8	4038.73	2237.36	O75689;H7C2Q4;H0Y7Q1;F6XZ68;H7C324;H7BZT6;H7C264;J3KST1;K7ENT1;J3QLP8;C9JN36;Q9NPF8-2;Q9NPF8;Q2V6Q1	ADAP1
O75691	3346.64	4227.31	5046.19	9880.82	2520.02	594.81	3064.59	5803.63	962.131	1524.41	594.685	773.377	2105.1	3051.23	1986.97	959.615	3864.74	3051.58	789.998	197.475	O75691	UTP20
O75694	14979	21968.9	10701.6	17776.3	8840.13	9876.25	7046.25	19537.2	1057.49	20072.1	1559.17	8045.7	19526.7	38262.9	35072.1	3288.69	7841.86	15440.7	9485.97	11797	O75694;O75694-2;E9PF10;D6RA13	NUP155
O75695	10264	7998.04	5627.14	7925.14	5842.31	4959.89	6260.64	9568.04	1519.25	6905.3	1941.88	3663.82	11086.3	15594.7	8295.94	8213.88	2357.42	6363.39	3927.3	5789.03	O75695	RP2
O75717	100.352	430.195	68.8223	920.159	133.872	547.926	346.611	300.868	144.44	609.806	861.267	209.547	517.966	1224.37	503.996	393.406	613.883	796.647	923.565	162.544	O75717;C9JW18;F8W7P7;C9JYB3;H3BSQ1	WDHD1
O75718	163.897	754.029	329.865	491.507	370.459	291.473	574.555	446.081	58.3153	210.745	326.959	260.121	312.643	467.534	297.135	440.288	311.254	249.529	267.909	540.362	O75718;C9JP16	CRTAP
O75746	64696.2	77377.3	51215	64953.3	38525.3	41381.7	40248.2	63375.1	14351.6	53114.7	16206.8	26652.8	96252	149775	51205.9	34274.3	36111.6	46397.2	43251.8	51806.6	O75746;B3KR64;F8W9J0;H0YFB2;B4DGK6	SLC25A12
O75764	95649.6	115569	47741.5	176400	5161.6	40775.1	4965.92	146305	73.7119	42118.3	41440	231.255	8398.62	2396990	28688	4311	3053.44	193514	178545	177852	O75764;Q5DR83	TCEA3
O75791	238536	191738	105606	196473	95623.2	58381.3	71634.2	134143	33114.3	109060	63095.8	56945.8	147297	283626	59963.5	120636	94794	61047.5	60351.3	65476.6	O75791;F5H1V3;B7Z8E3;F5H548;B7Z8I3;B1AH86	GRAP2
O75792	34078.4	22235.8	16433.5	17656.2	19239.3	12313	26245.5	12534.3	13112.8	14942	16943.4	9769.05	60447.1	48582.5	11218.5	15939.5	29074.5	9057.62	11523.7	17201.7	O75792	RNASEH2A
O75794	404.514	487.539	275.008	737.84	448.168	274.221	535.205	585.639	208.894	452.355	765.942	1314.35	490.33	1098.34	285.032	386.058	544.302	512.501	471.906	396.641	O75794;H7BZW7	CDC123
O75818	506.712	462.257	1174.89	749.271	209.823	1457.77	963.003	1184.81	659.202	1249.92	262.74	642.631	1148.45	2607.28	1033.73	919.172	1177.58	1223.02	881.167	675.17	O75818;O75818-2;F8WC38	RPP40
O75821	215238	163610	124843	196612	231621	129937	181739	215726	76173.3	157685	117411	96751.5	223083	357902	96339.6	134867	148171	136572	142061	100685	O75821;K7ENA8;K7EL20;K7EP16	EIF3G
O75822	135473	108940	72175.8	136124	126055	72940.5	86435.5	123037	44327	113333	64992.7	48484.5	126149	331935	45699.5	113940	85037	59953.3	66868.2	53166.4	O75822;F5H425;B4DUI3;H0YGJ7;H0YLP3	EIF3J
O75828	245832	134416	59125.8	247151	17087.9	38702.6	11309.1	32530.6	1974.06	2769.72	8847.31	4179.25	8859.07	106302	10131.4	48887.7	11781.7	6442.8	4989.66	8637.33	O75828	CBR3
O75832	84611.9	60439.3	33504.2	79545.5	82335.9	29274.8	39938.8	60100.8	15912.9	47696.3	25897.6	29401.4	48709.5	87057.5	34087.4	40713.2	40973.7	34372.3	44511.5	38799.1	O75832;B1AJY7;B1AJY5;O75832-2;B1AJY6	PSMD10
O75843	525.793	199.104	541.056	618.603	585.191	491.855	533.577	434.155	219.171	520.336	240.812	411.071	270.167	780.405	367.876	781.833	445.852	687.1	559.762	270.086	O75843;Q86V28;G3V532;H0YJ08;G3V3Z2;G3V2V9;H0YJ47	AP1G2
O75844	12200.7	12473.8	13100.8	12874.3	10568.1	6943.18	12615.4	14258.7	2788.33	12579.4	3949.54	17158.2	15234.4	13292.5	13598.4	4959.88	9180.15	17534.9	11488.4	17348.9	O75844	ZMPSTE24
O75874	21587.9	19444.3	17785.5	23976.8	37933.8	15581.5	28904.5	44963.2	15777.6	43066.3	41344.2	20182.8	64008.6	104966	16333.4	33441.7	52716.3	33367.4	29060.5	21658.3	O75874;C9J4N6;C9JJE5;C9JLU6	IDH1
O75879	2762.76	1033.72	923.316	515.388	780.437	829.326	675.906	538.414	328.831	177.528	167.517	189.651	233.818	360.168	168.355	562.638	1275.33	790.314	1280.93	1440.63	O75879;D6REA0;D6RDU9;H0Y9W6;H0Y8G7;H0Y9F2;B4E0P2	GATB
O75880	43114.2	44358	33316.8	43923.3	34284.5	20473	25755.1	39328.9	12780.4	30393.5	11025.6	16061.8	34590.1	123497	9066.97	32151.4	24792.4	26400.2	21590.3	25641.8	O75880;J3QL56	SCO1
O75884	39370.1	33088.5	21837.1	60298.5	34761.1	10894.2	15558.6	21785.2	2141.86	21560.2	12342.9	7046.97	15061.5	31808.4	4905.52	12104.4	12925.7	12391.1	589.563	12427.4	O75884;O75884-2	RBBP9
O75886	7426.49	6804.6	6680.08	10584.6	2450.6	3117.78	2142.77	9747.52	2749.67	6562.7	5985.89	2571.22	326.908	13571.6	5020.97	7413.26	3064.26	6740.37	6579.33	4326.87	O75886;O75886-2	STAM2
O75907	254.476	544.472	124.299	1292.82	1755.62	333.511	1792.32	2088.49	121.831	1904.44	692.409	1389.9	5352.58	6030.13	3826	283.8	2770.47	2740.17	2364.36	2367.65	O75907;E9PNR5;E9PS80	DGAT1
O75909	7162.91	7261.54	5764.24	7929.15	7130.83	3285.03	4576.55	7378.36	659.485	5871.73	1481.01	3655.2	3959.67	10699.3	2985.11	3896.08	5791.46	7074.72	5707.73	5940.11	O75909;O75909-4;O75909-1;G3V5E1;O75909-2;G3V2Q3;G3V235	CCNK
O75915	135045	233783	129211	153780	91138.7	82741.5	96685.8	175477	56347.3	137416	101218	142425	602558	255830	409392	287655	97722.6	174407	188392	140186	O75915;F8WF90;C9JQU6;F8WF33	ARL6IP5
O75925	1750.06	816.959	974.673	862.818	995.891	900.461	1420.15	310.827	72.7233	1443.73	869.732	132.4	381.507	1975.71	111.498	396.684	549.399	271.598	394.286	432.683	O75925;B3KSY9;H3BSI8;H3BS65;B4DGW0	PIAS1
O75934	85374.1	95541.5	65033.5	76971.2	53725.6	37133.2	48102.1	73928.6	41790.5	62820.6	26249.2	38275	87147.1	191107	54960.9	137850	47996.8	80212.3	71240.5	53571.7	O75934	BCAS2
O75935	33401.5	18302.5	47726.8	46230.2	7743.39	5470.01	8601.66	14825.6	9451.85	32225.1	2110.05	3222.98	32411.1	43728.5	9749.92	18115.2	10199.1	7793	6788.22	6593.14	O75935-3;O75935;F8W786;Q8NB28;O75935-2	DCTN3
O75937	409377	327265	260000	310577	350565	186735	318738	316158	175868	371558	252754	184269	407524	720355	114357	407784	389880	251793	336097	226610	O75937	DNAJC8
O75940	93946.9	98013.1	69279.6	99229.3	68301.1	42418.9	76423.1	82967.2	23894.9	108677	42037.4	53172.1	174940	114831	67280.3	37335.9	73557.1	71263.9	85413	58316.7	O75940	SMNDC1
O75947	676654	634555	590690	558028	590313	383755	522923	777295	267573	694669	275785	474448	893949	1104270	284894	466987	660495	605075	992782	611483	O75947;O75947-2;F5H608	ATP5PD
O75955	45361.2	63974.1	36382.5	74300.9	28403.2	29821.2	26867.9	68295.3	29882.4	67856.6	20603	54242.1	29259.5	125581	85076.3	19951.9	32455.4	54688.5	47488.2	48170.6	O75955;B4DVY7;B0V109;B0S8A9;B0V111;A2AB09;A2AB10;A2AB12;B0V110;A2AB13;B0V2I8;B0V112;B0S8B0;B0V114;B0V2J0;B0V108;A2ABJ5	FLOT1
O75956	2619.24	3547.93	792.197	1843.53	743.184	6646.1	1271.74	3029.42	8731.94	2167.48	5672.62	817.773	11232.3	4065.82	511.532	1131.45	5891.84	1566.41	1520.94	4314.29	O75956;E9PKR4	CDK2AP2
O75964	536368	472775	143218	588623	169745	376073	270756	447088	36842.1	514889	51924.6	161748	502467	1797170	684785	229745	271627	172185	223200	317800	O75964;E9PN17	ATP5MG
O75995	80621.1	70230	56758.8	62800.6	101946	64573.3	74969.9	90887	28811.7	69164.7	81362.6	43904.6	120429	206547	61304.2	79187.6	65259.5	77431.2	87343.9	51436.1	O75995	SASH3
O76003	112209	86179.2	65029.6	99378.4	95886.9	61040.7	77679	87770.5	21577.8	101343	56929.6	58074.1	95871.8	172205	47180.1	121647	89230.2	56463.5	72436.7	55471.1	O76003	GLRX3
O76021	318026	343301	246234	326496	157525	120749	174366	207481	33147.5	151114	73220.7	91760.2	209686	297017	123590	144950	122466	161824	140766	109621	O76021;J3QSV6;I3L3U9;B4DJ58;I3L3C4;I3L234;J3KPU7;I3L2F2;I3L4T8;I3L1Y4;I3L1A3	RSL1D1
O76031	10869	9625.59	10816.3	10461.1	9215.54	5142.84	8067.15	9687.74	3702.09	7435.68	3037.18	5370.51	6178.09	15366.6	3448.06	5201.16	9952.69	10248.7	10760.6	9338.23	O76031;H0YM48;H0YK07	CLPX
O76071	14162.5	5242.41	8722.16	9558.74	11440.5	5409.07	6912.43	8384.68	5006.13	5000.42	9287.74	2722.18	1884.71	8609.21	1372.89	3047.38	7496.2	5617.65	8840.52	7147.77	O76071	CIAO1
O76075	3431.86	850.108	527.95	792.954	740.521	436.426	158.484	297.713	142.892	692.352	388.508	486.497	504.15	4661.9	1320.4	1139.53	419.485	354.886	529.726	707.942	O76075;O76075-2;J3KT26	DFFB
O76094	110754	88963.8	75447.6	133042	105921	60208.6	80424.9	117049	24280.3	73987.3	49127.3	43894.2	34500.4	132573	52147.8	64253.2	38310.2	44449.8	61010.2	59022.4	O76094;D6RDY6	SRP72
O76095	6338.76	6831.62	4557.95	1342.31	385.481	4980.04	6322.71	10234.2	4438.75	9945.74	3559.6	5039.65	11389.9	13958.9	856.472	3190.71	1124.99	2086.23	6048.93	587.88	O76095;O76095-2	JTB
O76096	3046.53	1405.12	5281.88	1198.3	67222	69440.1	110021	93164.7	50713.7	135541	53750.1	53124	144311	108199	15749.4	34674.5	118334	82271.7	120813	70538.1	O76096	CST7
O94761	318.448	381.872	3063.57	539.11	1479.04	1094.98	8279.04	3169.9	299.17	2214.27	3352.76	2333.29	447.558	768.012	5431.04	112.548	3971.46	2987.54	388.154	165.103	O94761	RECQL4
O94763	7315.67	6665.99	5609.9	7126.58	4789.26	3893.32	6667.81	3911.64	2225.59	3081.41	2899.34	3087.29	1030.4	6684.22	504.312	6146.5	5276.17	1419.79	2735.24	3509.13	O94763;O94763-2;F8W9T0;O94763-3;I3L280;I3NI51;I3L2V7;I3L467;I3L130;I3L104	URI1
O94768	18737.4	16891	12312.4	19058.7	12740.7	11583.4	11052.2	14704.7	3621.28	8565.76	8752.72	6636.84	19240.8	98254	12950.4	9736.42	8099.84	9339.8	8843.97	10068.5	O94768;C9JZJ1	STK17B
O94776	192122	192793	153997	183712	153779	118458	170324	190948	93774.4	218550	101723	127214	229405	305780	124510	142865	196862	168171	184062	165361	O94776;Q68DB1	MTA2
O94804	96499.3	81632.6	59077.2	118059	137228	74067.3	87330.1	156906	68011.7	133329	104910	74989.6	86672.4	145372	72240.8	84787.6	85384.7	83985.1	80981.2	85590.5	O94804;H0YB71	STK10
O94819	1678.75	1583.5	1171.43	517.67	393.784	266.571	168.006	107.752	49.2791	246.296	376.784	267.861	299.17	670.014	269.839	688.516	477.861	399.969	316.14	279.103	O94819	KBTBD11
O94822	403.911	343.727	36.3776	260.82	113.332	79.7981	406.656	365.277	175.689	415.764	87.5873	249.742	135.966	1317.39	178.916	271.734	74.775	512.72	426.651	369.519	O94822;O94822-3;O94822-2	LTN1
O94826	86701.9	82186	61720.4	85379.1	58954.7	42021.3	47704.2	79012.4	31198.8	68245.9	27912.7	41426.6	78565.1	140371	21401.8	43901.5	55478.7	65566.1	57182.5	49673.2	O94826	TOMM70
O94829	178.531	162.756	50.4163	242.2	155.141	90.826	277.185	129.294	59.8757	1171.35	102.668	195.335	1439.13	2150.84	623.653	233.586	341.898	104.513	310.958	97.8505	O94829;Q5T4X2	IPO13
O94830	765.686	122.034	286.977	750.615	149.408	193.241	477.664	1124.56	215.829	543.9	214.358	360.934	125.51	589.374	275.991	144.159	234.239	266.22	210.202	147.885	O94830;B3KXB5;H0YF30;E9PKE6;E9PIF5;H0YF17;E9PK57;H0YE64;E9PL51;E9PPH8;E9PQY9;E9PP45;E9PM60	DDHD2
O94832	242.062	284.594	223.049	299.944	201.603	230.39	327.195	316.789	138.037	91.4348	112.679	77.9337	226.495	212.21	114.527	210.126	326.609	242.987	76.4037	115.666	O94832;K7EIG7;J3QRN6;J3KRL0;J3QRR2	MYO1D
O94855	569.488	443.304	127.152	155.486	859.489	168.733	393.744	152.101	156.194	1405.32	133.251	88.4779	182.096	1608.33	182.574	554.199	1510.25	454.413	140.767	202.874	O94855;O94855-2;E9PDM8;E9PC44	SEC24D
O94864	2309.61	3142.42	1506.95	3021.08	623.762	256.361	305.378	2554.85	803.963	1442.75	249.739	349.933	2420.78	3956.7	174.059	435.968	280.703	197.589	298.747	237.15	O94864-2;O94864;B4E3W3	SUPT7L
O94874	75420.8	71358.8	41786.8	71047.4	37374.5	30761	36509.8	63020.3	11706.3	52210.6	8551.49	23468	63647.2	148864	46267.2	31083.1	33628.4	41110.5	31915.1	34179.4	O94874;O94874-2;O94874-3	UFL1
O94886	1793.78	2824.18	1670.27	1700.22	1435.7	1412.33	1982.6	2884.91	30.2227	1136.08	521.76	433.491	2171.81	10791.1	1231.66	1042.85	857.876	1253.31	485.281	267.363	O94886;Q2HIZ8	TMEM63A
O94888	35787.8	28362.8	20765	22908.6	19551.5	11662.5	21920.3	13878.7	8436.54	15033.5	6122.76	9980.35	23204.5	59417.5	6707.45	36273	14149.7	10656.6	22755.4	6265.29	O94888;C9JAT7;F5GYB1;C9JD50;F8WB69;H7BYF4	UBXN7
O94901	282.959	406.998	114.629	359.729	267.397	324.399	200.497	332.602	161.467	265.549	132.001	195.636	207.502	779.209	222.582	219.091	434.044	154.692	144.788	124.216	O94901-8;O94901;E9PHI4;A4D2Q0;O94901-6;O94901-5;H0Y742;H0Y6N5;E7EP45;H7C2K3;O94901-2;O94901-7;O94901-3;H7C019;C9JK55;C9K051;C9JS54;C9JJU6;C9JR15;O94901-4;H7C3X3	SUN1
O94903	176168	82953.8	62456.9	170441	144984	55848.5	74660.8	103626	50873.4	82441.3	51180.2	55750.8	118656	292464	76146.4	67534.5	97906.7	57845.1	54351.8	58912.8	O94903;H0YBB9;E5RG77;E5RFX7;H0YBG2;E5RFZ4;E5RH70	PLPBP
O94906	68067.1	63308	36066.1	61286.9	33445.5	25138.5	31138.7	48669	19461.6	53428.8	15990.4	26508.4	59723.7	82467.6	29523.6	49191.7	45328.2	44780.3	35453	43924.4	O94906;O94906-2	PRPF6
O94913	11161	7492.38	3669.24	5663.19	5629.07	1246.59	3746.25	9434.52	2631.73	9793.43	1729.34	2677.22	6769.26	2591.85	1123.43	3030.03	4860.73	6902.8	4362.92	6348.2	O94913;E9PNY7	PCF11
O94915	2267.27	1182.95	230.884	2011.09	746.41	427.909	521.887	1041.32	539.44	1054.26	360.231	316.378	1043.7	1988.55	1572.85	974.344	763.637	695.564	108.047	627.798	O94915;F5GX82;F2Z2S2;H0Y9X0;D6RJI4;D6R9B9	FRYL
O94919	424.062	1238.66	405.994	1038.55	1661.13	1081.73	1473.84	1804.5	755.321	4833.92	4576.33	1649.29	1102.61	510.801	1030.18	1039.07	2805.59	4012.2	2637.73	1718.54	O94919	ENDOD1
O94925	174325	164251	98572.7	148709	114017	130410	127602	179620	33492.8	156963	68714.8	69382.3	122850	350736	71762.1	101924	140625	141594	115036	113423	O94925;H7BZD1;B7Z509;O94925-2;H7C201	GLS
O94927	1154.12	1206.41	612.455	2579.18	297.078	388.722	407.914	927.563	435.26	457.969	506.376	341.303	1952.43	2432.44	229.367	1636.18	440.451	559.593	333.906	424.08	O94927;O94927-2;K7EQ61	HAUS5
O94953	5938.21	730.146	74.9312	1436.29	555.142	1214.97	68.5756	589.458	40.9572	74.652	977.971	144.252	463.041	381.485	46.5245	297.988	217.03	205.917	199.707	487.496	O94953;F5GX28;K7EQ54;O94953-2;K7ES23	KDM4B
O94973	20624	25865.9	11418.8	25237	8874.43	8295.51	8722.76	25820.7	1596.66	13415.2	3838.22	3486.29	11416.9	50142.4	6729.96	3079.21	5208.91	10863.2	3721.8	7720.93	O94973;E9PJJ7;E9PR62;H0YEG0;E9PNC4;H0YDE9;E9PQP4;E9PPY8	AP2A2
O94979	61205.9	53154.8	36028.9	62553.5	83158.5	35174.8	65719.6	63214.6	28940.2	50203.2	48146.7	43596	53180.1	152025	21298.2	57141.5	57228.4	44566.4	53635.6	36173.3	O94979;D6REX3;O94979-3;O94979-9;O94979-2;O94979-8;O94979-4;O94979-6;B7ZL00;D6RHZ5;O94979-7;H7BXG7;O94979-5;H0YAB3;H0Y8V7;H0Y9K1;H0Y8W8;H0Y9T9;H0YAF5;D6RE64;D6RCQ9;D6RBT0;D6RHE8;H0Y9V3	SEC31A
O94992	6936.94	8961.43	4753.48	6363.5	1868.67	1520.16	2300.92	4171.93	3110.89	5017.19	2325.98	6300.27	8749.28	10030.1	2882.12	5420.01	852.221	3328.14	4279.88	3662.97	O94992	HEXIM1
O95067	3682.51	2310.2	2597.59	1425.44	3018.48	843.383	2988.77	4704.57	1407.35	3612.83	2284.61	170.421	3542.37	700.492	377.008	721.552	9463.53	3587.17	1330.81	3319.45	O95067;H0YMP3	CCNB2
O95081	5897.97	4702.89	4631.26	6488.75	14478.6	5654.34	7166.22	12465.8	8708.38	6675.18	7821.99	7096.82	53194.1	21342.4	9960.22	27863.5	9900.89	6296.92	10388.7	7607.82	O95081;O95081-2;H7BZA5	AGFG2
O95104	13134.3	13954.9	10937.1	15355.5	10006.7	8316.79	12821.6	12266.8	6768.53	13666.4	7212.97	9730.2	13395.3	17838.5	8158.28	12161.7	11735.2	12220	11930.1	9757.69	O95104;O95104-2;C9JLZ0	SCAF4
O95139	40832.7	56289	40153	49254.1	41192.9	30183.6	31830.8	40000.5	10232.6	38351.5	31248.3	30620	73429.4	80766.2	13376.6	47236.4	26686.8	32452.1	24595.1	37074	O95139;O95139-2	NDUFB6
O95140	2867.61	3422.09	904.838	6366.8	1399.47	1520.82	1027.59	4527.46	951.023	6729.07	264.739	1185.18	1878.47	4817.77	1363.61	490.728	2973.92	3137.26	2855.01	4619.84	O95140;O95140-2;Q5JXC5;C9JQT7	MFN2
O95149	356.304	103.73	85.1215	90.1582	238.582	287.813	321.595	95.4889	177.225	373.068	269.777	100.788	371.766	619.009	196.447	409.819	195.576	152.885	162.485	121.513	O95149;C9K0X5;H3BRI5;H3BUB4;H3BQR0;H3BTA6;H3BSK1	SNUPN
O95155	553.514	512.037	487.636	624.43	835.015	758.153	941.586	1139.92	158.025	989.41	245.349	321.746	533.04	381.137	362.283	461.924	107.238	171.796	353.311	184.709	O95155-2;O95155;O95155-3;K7EP75;K7ERA7;B1AQ61	UBE4B
O95163	10228.9	6795.63	2471.46	10547.3	11141.9	1549.16	4440.13	11191.5	637.455	6622.32	1207.69	753.204	2712.01	5464.61	1152.8	4228.29	3623.49	3948.86	2251.77	3919.37	O95163;F5H2T0;H0YDF3	ELP1
O95167	7546.96	25814.8	17236.3	7755.48	7522.84	33534.1	11453.5	14783.5	6111.13	16581.4	1085.8	11151.4	48148.2	2755.04	12143.7	9342.52	12357.1	13882.9	3172.91	18413.1	O95167;H7C0D7;H7C2R1;A8MVM8;A8MYJ8	NDUFA3
O95168	246360	207211	173202	214799	146405	120630	139235	208391	70132.9	185321	76470	144554	136368	251980	105498	110004	114272	144973	147489	138212	O95168;C9JXQ9;O95168-2;F2Z3P9	NDUFB4
O95182	290232	315237	278117	376286	299491	193862	292253	403119	139500	385823	136875	254334	393263	402112	169188	201109	332893	325218	295185	365716	O95182;M0R0N0;M0R1K9	NDUFA7
O95183	14066.8	16081.8	5282.83	14338.7	3928.26	1147.83	1075.64	12598.3	1322.71	7489.79	2737.26	1559.4	999.585	8796.47	1081.25	1480.88	2327.43	681.546	2531.29	10838.1	O95183	VAMP5
O95202	22507.9	45101	23505.8	38083.1	18533	20291.4	23818.8	52328.1	11949.5	47591.4	7524.66	33433	27263.4	63972.4	38042.9	18714.4	28088.7	58446.1	30519.9	33508.7	O95202;O95202-2;O95202-3	LETM1
O95218	65100.9	62109.2	26899.1	60991	25980.9	22040.3	26743.5	42496.7	13492.8	31620.8	11340.6	12518	44483.2	62456.7	32293.3	27800.7	59487.9	30027.9	71412.4	27376.2	O95218-2;O95218	ZRANB2
O95219	997.876	267.157	1089.99	217.782	1233.82	595.442	956.83	1387.28	391.746	386.76	344.009	472.625	1288.71	6925.13	705.829	1030.55	1077.5	1262.08	1421.86	1244.77	O95219;B4DQV4;F8W9T3;F8WDD4	SNX4
O95232	69913	61016.1	42801	58085.7	32714.6	25342.9	41152.9	46476.4	11706.1	65686.1	25762.2	16986.9	92561.1	231019	25374.1	43929.1	38104	32010.1	40946.8	30224.2	O95232;J3KPP4;B4DJ96;D6RDI2;O95232-2;C9JL41;D6RHH0;H7C5U7;E7EN55;H0YBV7;H0YAR4;H0YA81	LUC7L3
O95235	107.752	101.455	65.9294	191.67	61.5986	448.043	62.2265	101.816	34.0473	152.412	138.166	306.767	84.6712	660.275	141.29	167.834	85.9505	74.8724	111.701	138.241	O95235;B4DL79;D6RBN1;D6R9E4;H0YAC9	KIF20A
O95236	3552.7	3144.75	2750.13	1418.67	1474.89	642.864	2562.63	3181.66	76.3187	1194.19	283.328	432.529	3134.28	740.107	826.963	353.839	539.931	957.658	814.127	213.942	O95236-2;O95236;O95236-3	APOL3
O95239	1945.83	2036.81	1404.32	1334.13	1856.93	171.344	855.397	721.719	633.11	1301.01	174.156	142.94	403.192	422.53	150.111	158.616	1620.75	1234.24	691.755	962.092	O95239;O95239-2;Q5JRK0	KIF4A
O95243	254.817	1390.56	263.782	1232.99	179.347	902.271	1307.98	591.471	226.385	272.633	341.638	530.674	2427.35	12543.2	4913.37	2823.49	882.694	1047.78	388.958	1234.18	O95243-2;E9PEE4;O95243;O95243-3;Q2MD36;D6RBI7	MBD4
O95249	4237.64	3207.81	5777.9	7029.3	5169.75	3879.15	9090.91	6559.91	1362.55	2835.59	2362.92	5901.11	3029.75	12419.3	2719.85	1043.76	8878.53	4103.94	8400.77	7459.68	O95249;G5E9T8;K7EJC8	GOSR1
O95251	15560.1	15464.7	15294.7	17629.3	12380.5	8772.07	12659.3	16170.1	2746.88	13577.8	5230.42	8827.37	14378.1	25094.1	8460.46	11395.5	10329.4	13006.5	11657.7	11122.9	O95251-4;O95251;O95251-2;E7EUP3;G3V125;O95251-3;O95251-5	KAT7
O95292	50850.9	45529.5	28156.3	68276.7	30500.8	35472.5	39721.7	51804.9	11084.8	42083.4	15378.9	31221.6	41273.9	61406.1	28372.6	21882.1	24749.9	36359.9	28431.4	35799.2	O95292;E5RK64;O95292-2	VAPB
O95295	52930.3	46982.5	34804.6	55071.9	31234.7	22328	40519.3	56676.9	26776.6	39468.8	22725.8	34228.3	48096.4	167849	31759	34879.1	28396.5	27510.7	57823.5	39485.1	O95295	SNAPIN
O95298	135064	166022	113637	165906	117720	106261	120906	146021	48541.8	114167	58055.8	87868.6	93563.1	277592	113551	128447	92839.8	91050.7	78656.9	114141	O95298;E9PRB2;E9PM14;E9PQ53;E9PRJ5;E9PNU8	NDUFC2
O95299	149769	163803	100418	157883	111664	73013	105970	148982	41419.5	138816	55771.6	80004.8	161519	204757	59321.7	72999.2	95816.5	110617	95454.6	109055	O95299;E7ESZ7;Q8WXC9;C9J6X0;Q8N1B9;H7C2W5;H7C1Y7;H7C2X4	NDUFA10
O95336	266791	180768	128556	183100	175421	132839	172249	191312	72345.5	185606	120586	82165.5	158644	617839	143911	129404	234314	133181	121481	105688	O95336;M0R261;M0R0U3;M0R1L2	PGLS
O95342	680.279	308.711	94.338	503.31	1391.45	88.182	110.515	106.769	45.7725	154.674	480.063	167.256	131.426	546.949	103.358	59.5079	51.3977	514.248	323.099	323.203	O95342	ABCB11
O95347	1213.38	1164.46	2027.8	1042.94	2227.1	1414.74	1456.4	1572.39	635.232	651.768	3388.76	1105.08	3611.42	12130.4	1272.02	543.642	4088.98	338.249	2955.93	1598.92	O95347;O95347-2;Q5T821	SMC2
O95352	405.306	667.304	64.9453	457.678	1132.85	896.841	1680.29	1256.17	479.646	119.758	1110.6	1581.84	3761.11	3755.4	1272.68	2491.6	1400.93	1007.03	274.898	821.709	O95352;O95352-2;O95352-3;C9JFF4;C9J415;C9JE55;C9JNU2;C9JKA3;C9JGL2;F8WDY9;H7C059;H7C369;H7C2R3;H7BZ92;H7C2J8	ATG7
O95363	3730.17	1998.44	2098.6	2382.81	2370.08	1851.59	2485.52	2581.64	903.313	3111.18	602.198	1387.04	3266.51	3302.67	1603.85	1696.08	3290.95	2381.48	3779.65	2657.4	O95363;Q5JRF7	FARS2
O95365	4298.27	4282.89	2410.35	4816.47	3656.21	1564.63	2801.19	4772.12	5094.01	6443.36	1270.59	3133.84	4112.52	5950.06	1894.24	2236.59	6757.72	5340.87	6196.38	5548.93	O95365	ZBTB7A
O95372	112661	89845.5	62779.8	104653	56409.6	58397.1	54752.3	72948.2	11279.6	48153.6	25126.9	24390.3	55242.2	246126	84892.3	82155.3	50679.7	28438.3	58961.6	26387.8	O95372;Q5QPQ0;Q5QPQ1;Q5QPQ3;Q5QPQ2;E7EPS4;Q5QPN9;Q5QPN5	LYPLA2
O95373	14933.4	9885.44	3591.18	35664	83.4495	4967.17	2696.7	9173.23	1033.96	8874.98	3643.34	2191.42	6211.67	47719.4	16188.2	4696.36	1957	5416.92	3931.27	4723.64	O95373;E9PLJ0;E9PLB2	IPO7
O95376	6481.25	4299.9	2584.99	7871.25	4932.86	1880.5	3253.03	5067.51	816.349	5253.51	215.699	1586.43	205.343	6722.15	464.677	124.506	6123.86	2462.34	213.373	398.64	O95376;C9JZ71;C9JCL4;F8WCS4;C9JBC5	ARIH2
O95379	52435.2	40235.3	19625.4	34234.6	15661.7	52825.5	2466.91	17283.8	7082.31	12791	17772.3	561.881	77250.9	460186	88632.3	17787.7	12809.7	7673.21	6058.34	62850.3	O95379;J3KQT8	TNFAIP8
O95391	8067.92	10967.2	8451.94	11356.3	8453.57	5797.12	9359.04	10654.6	4605.04	10422.3	2817.71	7055.37	4792.42	9100.01	5226.61	6591.08	10796.2	14202.1	9590.65	9510.84	O95391;E5RK41;E5RGM7	SLU7
O95394	427.328	970.597	244.346	650.326	570.251	97.5952	445.426	859.732	199.277	263.434	467.19	302.085	699.992	1148.8	625.327	194.872	809.293	575.134	633.424	126.3	O95394;D6RF12;E9PF86;J3KN95;D6RCQ8;D6RF77;D6RCD1;D6RIS6;H0Y8I3;D6RC77;H0Y987	PGM3
O95396	5674.76	4066.5	2286.98	2844.31	355.374	320.529	1364.73	2210.5	99.5023	236.942	493.618	114.365	481.639	10393.3	712.334	544.735	679.149	480.223	281.311	508.804	O95396	MOCS3
O95400	14445	15634.1	12253.2	18105	13422.2	8680.74	14015	13100.4	8210.91	17655.4	11506.2	11842.4	24491.6	32377.9	11613.5	23774	17371.8	19404.6	18510.8	11720.7	O95400	CD2BP2
O95425	6144.18	4954.88	3912.54	4704.17	2961.57	1674.14	3253.95	3968.23	886.65	2102.93	828.485	1830.05	1718.52	4898.09	941.96	1136.62	1260.79	2378.28	1550.28	1986.39	O95425-2;O95425;F5H2Q5;F5GXV0	SVIL
O95427	1524.47	1337.22	628.023	1413.26	1505.74	785.098	956.408	1551.7	280.992	1638.96	158.167	701.954	44139	207.26	256.838	1995.35	75.1635	878.085	148.194	1127.18	O95427;K7EM62;K7EQ07;K7EMD7;K7EID9;K7EPN0;K7ESH9;K7EQG0;K7EPJ2	PIGN
O95433	156752	144114	89786.1	152130	109302	54242.6	78542.3	93004	21699.1	89300.4	35171	40919.6	129132	219559	39809.9	81842.3	98188.8	52273.3	76343.7	39597.9	O95433;B4DUR9;G3V438;H0YJG7;G3V3W9;H0YJU2;H0YJG6;H0YJ63	AHSA1
O95453	29859.8	24968.9	20276.2	24058.1	7045.11	7877.73	15490.9	9015.12	3734.01	16565.9	2499.05	6770.46	28947.1	50496.2	6139.11	18595.5	16105.7	10965.3	4460.86	7097.47	O95453-2;O95453;O95453-3;B4DSB0;H3BRK1;F5H1Z4	PARN
O95456	14753.1	10631.5	8251.36	16467.7	13268.4	11090.1	11801.6	9381.6	2802.52	11270	8677.54	5767.4	20857.9	42245	2823.01	16131.3	12441	3532.03	4682.96	4795.8	O95456;O95456-2;F8WBH7	PSMG1
O95466	138365	132355	87573.4	131540	115228	94241.8	110756	169495	41099.3	153025	52183.2	96762.8	155188	247677	109191	90603.4	61979.4	106348	103072	70568.9	O95466-2;O95466;O95466-3;K7EK60;K7EJE6;K7ERL1;K7EMY8	FMNL1
O95470	4257.23	7069.68	4654.41	7929.54	4981.91	4946.56	5437.9	6571.86	263.506	9221.58	794.21	4285.04	4829.09	9186.69	9176.94	747.54	3370.32	4127.08	4415.47	7458.11	O95470;H0Y3V8;H7BXL7	SGPL1
O95478	29423.7	44278.5	18919.3	38296.1	11007.6	8286.79	13407.2	16184.7	4370.5	18409.7	4743.1	17425.9	9693.25	17347	2868.51	8464.07	9994.64	16722	9671.14	12320.7	O95478;H0YAI9	NSA2
O95479	4934.65	3901.63	3868.66	4802.78	3464.32	1562.27	4131.77	4733.23	1421.51	3432.23	2640.85	2468.27	2583.74	630.308	1246.39	1844.85	4532.92	2909.35	3713.19	4152.02	O95479	H6PD
O95486	2287.65	1647.98	630.317	131.934	732.184	1519.22	1061.84	83.4937	429.084	210.867	1014.24	499.082	311.104	515.618	37.8069	208.92	577.693	134.972	842.505	1554.99	O95486;O95486-2;H0Y9J6	SEC24A
O95487	3463.47	3112.65	1901.72	3286.01	2582.79	1517.07	3307.13	3574.21	1995.21	2892.9	1742.69	2566.05	2280.6	4639.07	1857.71	173.651	4015.55	2462.55	2757.23	3769.44	O95487-2;O95487;B7ZKM8	SEC24B
O95503	3362.06	3828.23	2883.72	5912.49	3475.81	3029.28	4703.48	4662.17	2238.23	6594.19	1766.6	3469.89	6564.53	10996.8	287.213	3708.57	3733.05	4099.51	4629.7	3605.88	O95503;B0QXZ6	CBX6
O95551	2399.56	1380.99	222.265	4159.16	302.384	57.2043	291.364	1802.41	158.452	1292.42	581.011	316.218	683.368	2909.29	734.893	510.866	448.54	421.509	655.165	279.776	O95551;O95551-2;O95551-3	TDP2
O95571	151718	188965	118056	147622	83385.9	109319	147304	166390	70308.8	149326	56519	70805.6	180242	368709	129211	150178	128868	136855	166480	95914.8	O95571;M0QXB5;M0QY80;M0QX80	ETHE1
O95573	6978.7	6257.5	9699.71	6616.09	4405.69	1906.31	13896.4	19428.4	2448.37	5787.56	3011.46	3546.66	4578.9	16376.3	3742.04	63.8506	1950.14	2779.32	7363.58	3128.67	O95573;H7BYZ7;H7C260;F5GWH2;F5H062	ACSL3
O95602	10303.8	7485.7	6604.7	3792.71	1769.4	656.997	1112.57	2608.85	210.937	1976.1	86.6969	329.822	1396.28	3887.65	1041.45	1990.07	475.036	1597.74	1271.34	2345.09	O95602;B9ZVN9	POLR1A
O95613	3102.13	3693.24	2045.2	3244.91	1950.75	393.59	623.27	2132.3	684.196	1879.9	255.255	1083.46	493.955	2044.97	449.198	262.916	1514.65	1735.29	1807.46	1562.57	O95613;O95613-2;H7C2A3	PCNT
O95619	24190.2	14327.1	10887	11250.1	7029.49	7545.45	11160.9	12108.4	3521.05	12257.5	4331.08	5638.85	7866.07	17583.8	3146.82	8054	3978.4	6525.71	7573.28	5024.16	O95619;F8W0J4;F8W1B9;F8VTR4	YEATS4
O95625	4796.49	2704.96	210.088	4378.08	66.2408	113.662	1848.48	3370.62	1324.66	3006.89	128.276	1924.67	1344.12	224.382	1247.58	217.388	128.04	3443.29	2338.57	2857.42	O95625;C9J2L2	ZBTB11
O95630	42425.8	34315.7	23290.2	46863.4	19531.8	17078.4	25330.3	31868.2	13322.4	18753.9	17886	14774.7	37802.9	41657	27861.6	24914	23636.9	32396.7	16773.8	13930	O95630;C9JK83;F5H5B9;C9JEK5;C9JZ93	STAMBP
O95639	31797.1	34606	17661.1	34252.6	22769.6	13985.2	18754.1	28551.5	10669.5	19016.8	9374.41	14684.5	31037.2	94144.2	5634.16	9977.02	14618.2	27572.3	22369	22646.5	O95639;O95639-3;O95639-2;B7Z7B0;C9JEV9;H7C419;C9K0K2;H7C016;F8WEL7;H9KVA5;A6NMK7	CPSF4
O95644	5045.39	7240.53	2169.18	8511.93	4111.57	2762.69	2159.07	3796.95	1503.12	3237.64	89.376	151.672	4536.6	32789.8	8836	14457.9	88.3686	2261.25	1892.15	1054.9	O95644;O95644-4;O95644-6;O95644-5;F5H4S8	NFATC1
O95671	7331.53	8431.24	2011.12	7901.55	9315.79	3728.06	5349.11	5679.44	2166.19	3909.53	2825.02	2103.41	3259.61	13331.2	6395.57	1803.27	8581.17	2779.8	3059.01	6167.25	O95671;O95671-2;F5GXH4;E7ER97	ASMTL
O95674	20365	23280.5	11284.8	26282.7	8088.9	6591.05	8903.06	27121.3	1603.67	17985.8	5202	8018.45	5969.98	6553.16	7642.2	6142.5	3708.98	18187.3	18228.8	14210.5	O95674;E7EQ83;F6VWC5;Q92903	CDS2
O95684	2942.21	3544.62	2740.78	4193.4	3369.71	1598.49	4072.04	4436.51	1141.3	6338.8	1503.13	3157.42	2047.01	4771.52	902.306	1812.17	4512.36	3517.74	3806.3	2932.71	O95684-2;O95684;O95684-3	FGFR1OP
O95685	1422.03	3086.73	2529.3	1400.63	2317.67	348.95	1668.29	398.504	181.389	384.573	2196.55	1713.23	888.65	1666.9	156.764	217.68	1800.21	1172.48	1913.62	2239.27	O95685	PPP1R3D
O95707	5269.55	4369.63	3902.95	6865.67	2744.41	1005.65	2030	5114.36	1021.65	4232.94	2669.07	1887.95	2398.41	8450.28	1612.3	1700.3	2398.55	2482.8	6553.2	4260.27	O95707;K7ERD7;A8MYC1;K7EQV2;K7ESH8;K7EK50	POP4
O95714	97.9788	26.007	44.2493	39.6739	36.3807	40.1539	44.5129	56.5256	32.5287	24.6873	78.8907	35.1273	28.1811	218.068	51.4913	96.6344	64.6558	30.6789	80.8809	63.5373	O95714;Q9BVR0;H3BRG9;H3BUQ1	HERC2
O95721	31905.6	32669.3	21490.4	27157.1	28160.1	21075.4	32773.1	36111.2	20289.7	28607	18238.9	16930.7	34185	73194.7	22358.6	68308.6	41128.2	37781.2	34284.1	28100.6	O95721;C9JAF7	SNAP29
O95747	60321.8	56038.1	34329.9	65627.5	48714.9	34677	41639.5	41027.9	9694.01	35929	28387.9	31414.6	40765.4	90292.7	27949	56483.8	40537.6	22917.5	36720.6	26376.1	O95747;C9JIG9;F8WBK9	OXSR1
O95749	8388.36	14285.9	3888.93	11699.8	7041.7	4989.86	5102	5622.04	3394.77	5767.15	3276.48	2648.94	3868.88	13143.2	6912.21	2757.88	4383.73	2450.31	2066.07	1762.4	O95749;C9J7M1;C9J6G3;A8MVQ8	GGPS1
O95758	53632.5	46223.8	33951.9	44497.6	43799.3	29613.5	47864.6	51911.1	23374.8	58716.5	34550	38491.2	58669.9	167202	41437.7	24106.9	60660.5	44733.4	40219.5	48506.9	O95758;O95758-5;O95758-1;O95758-6;O95758-4;O95758-2;O95758-7;B1ALY4	PTBP3
O95777	489126	382865	270680	403824	166636	197119	295080	261890	109998	298988	81339.2	90703.4	330738	976991	197241	200399	363432	192221	251021	148534	O95777;C9JIZ0;F2Z2Y6;C9JNV3	LSM8
O95782	55102	46982.8	16150.6	52770.2	27225.1	18996.8	15504.8	54440.1	4547.6	41029	10722.9	18929.5	5766.07	147448	23386.7	5724.02	7906.79	23045.3	17327	10459.9	O95782-2;O95782;M0R2D9;E9PPZ3;E9PS94	AP2A1
O95786	22138.5	19052.5	10511.3	19894.6	21967.6	8289.93	14937.2	17689.2	4365.5	15905.3	3559.58	6542.47	12230.1	74533.2	5622.22	11969.7	13227.3	7031.39	10475	7116.84	O95786;O95786-2;B3KWW1;A2A376;F5H5W6	DDX58
O95793	9316.54	6235.58	5915	8063.54	8311.48	3776.92	5680.45	8320.89	2663.69	7878.12	4889.03	5287.17	5264.47	99971.4	4942.12	4299.06	4377	6049.9	5832.86	5984.03	O95793;O95793-2;Q5JW30;F6UDC6	STAU1
O95801	7721.23	6073.64	1657.28	6002.04	2228.63	438.948	1838.95	4588.45	1684.98	8087.65	610.82	536.799	2528.04	13973.6	2119.29	6204.09	5007.3	3201.86	672.228	1039.71	O95801;Q5TA95	TTC4
O95816	37023.1	49579.9	15485.4	68587.5	14245.1	14179.8	9000.82	45306.9	6456.12	38476.4	3523.65	10203.7	14245	53092.1	11598.4	21093	45217.4	29821.5	33152	27856.2	O95816;B4DXE2;A2A296	BAG2
O95817	1667.06	5793.91	995.498	1760.67	467.974	205.889	208.071	799.097	327.479	537.664	1042.4	216.304	332.947	1318.9	1196.17	700.674	928.058	945.051	1403.22	857.032	O95817;C9JFK9	BAG3
O95822	10250.3	13545.3	5515.83	11891.9	5130.66	8075.06	6141.6	9530.01	1644.68	5344.63	2766.97	3752.38	10074.2	11092.3	14150.6	4935.65	4976.88	7044.12	6118.61	6080.36	O95822	MLYCD
O95825	7242.61	4067.77	3911.15	7217.65	3680.19	2159.44	2398.08	7897.27	879.055	4842.95	1822.53	1560.64	2160.78	13712	2238.8	2037.15	7988.58	2511.77	2351.02	1351.54	O95825;A6NND8;A6NHJ8;A6NMA8;B3KQ77;C9JAL0;C9K0F7;F8WF64;C9JZK8;C9JQD0;H7C3S0;H7C338;H7C0X3	CRYZL1
O95831	219366	233734	180340	238032	199069	133350	160402	225139	65579.3	186921	86322.9	132493	169078	319139	109458	132592	194895	220602	186357	202912	O95831;O95831-3;O95831-4;Q1L6K4;O95831-2;E9PMA0;O95831-5	AIFM1
O95833	5561.06	1618.98	1953.61	1579.08	14957.6	4747.41	7333.29	30916.7	6020.63	28202.5	6776.57	19886	9761.24	13129.7	3132.7	8602.38	20386.9	13930.9	6629.36	20625.9	O95833;Q5SQ17	CLIC3
O95834	40643	32592.4	19270.5	44417.5	27894.3	15407.5	34335.2	48173.3	18958.6	33086.8	16448.7	11909.1	33540.7	110155	14254.4	27739.6	27234.6	18551.2	22652.8	15590.5	O95834-2;K7ERL7;C9JRL6;O95834;K7EIK7;K7EKG3;K7EII6;K7EKU5;K7ESL7;K7ERY9;K7EIM1;K7ELI8;K7EQR0;K7ERR2;K7ELB2;K7ERR9;Q6ZMW3-2	EML2
O95861	88334	68381.1	49793.3	92701.2	36278.4	33627.6	66475	73199.9	6037.45	73167.7	27168.5	13243.2	131811	162709	32209.3	43487.6	25043	15800.2	26075	16338.6	O95861;B4DUS9;O95861-2;A6NF51;F8VVW8;F8VZG4;F8W1J0	BPNT1
O95865	21915.2	13149	9282.68	19817.2	35653.4	8978.38	19920.6	28917.3	15080.3	14868.8	16058.1	11071.8	7673.32	118823	402.485	11046.2	24629.2	17258.2	9835.9	11424	O95865;A3KGN5;Q5SSV3;Q5SRR8;H0Y7N1;O94760-2;B4DYP1;B4DGT0;O94760	DDAH2
O95870	567.424	1147.69	409.94	1946.69	294.682	399.378	357.187	1587.55	166.984	1575.53	117.329	251.185	1120.79	1222.76	974.177	325.533	688.916	338.969	913.305	730.352	O95870;B0UXB6;O95870-2;B3KNX9;F2Z3H2;F2Z3G6	ABHD16A
O95873	2287.67	1276.07	13038.1	609.881	22476	3813.11	4421.64	12349.3	1809.24	13534.5	763.577	311.435	398.308	1662.68	204.589	597.204	557.309	363.399	2915.15	198.642	O95873	C6orf47
O95881	120800	126536	98952.1	127389	53762.8	63326.7	84531.4	107267	33604.1	92606.5	57674.8	74213.3	113439	246754	28769.4	96782.2	154193	65057.8	114683	94117.8	O95881	TXNDC12
O95900	14253.6	310.74	885.544	775.486	1073.29	308.579	1790.2	2209.23	813.473	307.404	1572.32	1952.16	3938.31	1830.63	243.367	216.984	1941.51	1066.88	953.273	149.889	O95900;B7Z7G5	TRUB2
O95905	333.858	233.782	160.327	225.598	115.391	285.376	1896.13	276.466	163.447	223.69	198.836	176.018	1407.87	531.87	1163.3	602.212	106.006	235.031	175.48	79.8912	O95905;O95905-3;O95905-2;C9J316;F2Z2R1;C9JGV1	ECD
O95926	10625.3	14101.4	14693.7	12055.8	13824.8	16415.3	8225.54	7628.56	2861	6468.12	20144.6	7042.56	17937.3	30573.2	12274.9	22960.2	10646.7	13670.4	9486.45	6044.32	O95926	SYF2
O95931	2994.77	4459.48	3545.85	2770.54	3837.99	3072.4	3899.98	4257.93	879.01	4920.43	2558.23	4115.08	56196.6	10205.7	3668.87	6571.78	3154.12	3221.99	3696.77	3870.47	O95931;B0QYP3;B0QYP2	CBX7
O95976	816.921	930.19	2163.93	3904.37	879.808	1781.1	1850.3	391.34	988.576	727.796	924.512	3591.78	680.724	527.867	1082.37	376.574	345.318	1641.88	2263.05	3111.44	O95976	IGSF6
O95983	19123.6	16049	16041.8	19984.3	5527.44	11177.7	16119.9	9016.22	5268.98	8933.82	11459.6	19276.8	5045.98	77408.4	735.953	7304.04	23025.6	6826.12	4755.54	3590.3	O95983-2;O95983;K7EIE8	MBD3
O95985	2114.86	1068.65	914.623	1512.24	466.212	56.278	883.877	1239.25	51.3839	1032.08	1782.24	1153.67	1431.43	2388.75	86.1135	586.382	415.625	748.26	443.948	422.551	O95985;O95985-3;O95985-2;H0Y6W0;E7EWY2;H7C4B0;C9JEI7;C9JKE2;C9JT00;C9JEQ1;C9J9X4	TOP3B
O95989	16387.1	7883.95	584.742	27723	322.58	772.367	231.187	5622.2	9363.28	5422.46	4708.46	797.061	7386.21	634.709	5112.92	6492.15	6215.23	587.355	2183.6	688.635	O95989	NUDT3
O95999	19385.5	12519.8	14747.4	19747.9	13513.7	8415.72	13818.5	17664.3	5844.16	2128.54	12504.3	6410.44	12205.3	25300.4	7270.1	24824.5	695.947	10688.9	10134.1	5773.61	O95999	BCL10
O96000	329092	305680	221987	287889	187555	98392	160773	314425	101690	279502	75581.8	155998	187088	443899	145345	219599	202367	288078	182460	242574	O96000;H3BPJ9;Q96II6;H3BV16	NDUFB10
O96005	1945.15	3856.28	2311.07	4044.89	3191.65	2541.16	2830.23	5768.37	1438.52	5022.75	7499.98	3176.93	1455.95	2296.42	292.494	1820.67	2493.75	6073.28	3200.13	4742.55	O96005;F5H8J3;B4DDS3;K7EQQ1;K7EJ16;K7ERL5	CLPTM1
O96006	2761.14	3817.67	1392.76	3103.69	1683.48	79.0859	1702.82	2198.07	70.3776	3287.25	1384.94	1147.69	2513.52	3129.85	1520.18	1738.5	1094.94	993.885	1151.23	897.72	O96006;C9JXP4	ZBED1
O96007	7265.07	688.203	2833.65	766.043	2904.4	804.177	1617.4	1244.77	430.774	1757.5	585.797	1267.3	1416.3	625.507	265.338	1500.22	2941.57	2382.86	2362.57	752.842	O96007	MOCS2
O96008	61491.5	80062	48969.1	92837.5	44733.7	25123.8	37353.4	58761.6	8189.75	39169.4	5394.25	25115.2	51029.5	211255	15624.5	43067.9	37036.7	9622.04	50733.1	36642.1	O96008;O96008-2;K7EJ57;K7EKG4	TOMM40
O96009	2483.45	3072.64	2463.71	4584.2	1986.46	1393.31	1450.35	2728.06	967.735	3456.58	545.045	1341.49	3345.27	4629.76	1614.41	1986.41	928.729	1868.05	1432.84	1523.25	O96009;M0QXC5	NAPSA
O96011	8828.9	7835.16	4063.76	8689.98	939.182	1180.87	552.305	6909.73	3992.1	6566.99	328.207	345.275	2599.78	30426	9477.26	925.106	476.532	6410.3	6656.59	2867.09	O96011;O96011-2;H7C3V6	PEX11B
O96013	308.987	1473.19	478.769	382.661	257.753	176.491	719.526	387.982	121.103	418.627	157.3	235.505	352.592	493.806	159.004	224.916	1231.29	288.091	493.294	174.271	O96013;O96013-2;O96013-4;O96013-3;M0R2X4;M0R3G6;M0R0L9;M0R1R1	PAK4
O96017	1916.03	2612.35	947.372	2460.48	904.725	217.705	355.942	194.368	69.1453	407.869	301.861	208.44	2175.63	428.207	2379.04	571.441	290.426	790.001	634.019	107.334	O96017;O96017-9;O96017-4;O96017-12;O96017-13;H0Y820;O96017-8;O96017-7;B7ZBF7;B7ZBF6;B7ZBF2;H0Y4V6;O96017-11;F8WCV2;O96017-3;C9JFD7;O96017-6;B7ZBF8;O96017-5;E7EPP1;O96017-2	CHEK2
O96019	149227	142389	103958	136125	96781.5	76312.5	99691.5	134380	49407.3	123149	60349.3	72482	96793.8	189172	47059.9	79033.1	121894	115919	107558	79862.8	O96019;O96019-2;H7C5S0;C9JQT2;O94805	ACTL6A
O96028	172.511	110.659	274.894	191.881	168.465	174.15	135.202	202.258	56.9354	167.389	94.1119	244.143	195.003	464.324	66.7565	158.518	148.941	126.442	106.234	84.7741	O96028;O96028-5;O96028-3;O96028-6;D6R9V2;O96028-2;O96028-4;O96028-7;D6RIS1;H0Y9U6;H0Y9L4;D6RFE7	NSD2
P00167	68829	67096.9	54204.1	81090.7	27207.1	15988.4	39613.7	35545.9	7022.97	13266.8	6878.11	14569.2	50320.4	48230.8	4285.62	350.076	17187.8	21290.4	9733	14474	P00167-2;P00167;P00167-3;J3KNC7	CYB5A
P00338	1912540	1783760	829709	1939130	926919	893574	926913	1075830	129739	722090	473951	249559	1441540	6300390	1180610	2041570	889683	405698	370707	411290	P00338;P00338-3;F5H308;P00338-4;P00338-5;P00338-2;F5GXY2;F5GYU2;F5GXH2;F5H5J4;F5H6W8;F5GZQ4;F5H8H6;F5GXC7;F5GWW2;F5GXU1	LDHA
P00367	942354	822661	562500	841632	649362	501544	659553	1008920	261490	725732	297763	492557	671182	1612630	367885	537422	622813	720683	647755	561977	P00367;B4DGN5;B3KV55	GLUD1
P00374	3381.44	1630.56	622.576	1209.2	929.502	494.687	1686.53	812.231	283.799	2498.84	1471.4	1444.25	1785.41	2982.7	567.489	502.785	2811.94	6004.13	5963.04	4450.6	P00374;B4DM58;B4DDD2;C9JJ68;Q86XF0	DHFR
P00387	13472.5	16962.5	14070.8	28735.6	12028	6220.27	12505.6	57931.3	3286.14	28877.9	3987.97	14597.6	5451.65	269421	218928	29919.5	5749.03	30010.3	14968.3	24223.1	P00387-2;P00387;P00387-3;B1AHF3	CYB5R3
P00390	408044	338265	347691	338122	553486	334221	650237	506892	195436	383241	308284	241527	741774	837775	128843	344891	530846	297845	374141	233119	P00390-2;P00390;P00390-3;P00390-4;P00390-5;H0YBD4;E5RI06;H0YC68	GSR
P00395	1914.02	3640.49	3980.88	3737.63	278.324	458.093	2661.16	4837.93	475.333	2689.88	630.055	1819.54	803.266	260.011	252.046	319.118	282.916	1559.04	2169.68	1363.04	P00395	MT-CO1
P00403	207611	301846	177076	268181	72436	149169	158567	327787	57513.1	228190	123349	125740	445919	864074	283265	74726.6	112696	206208	345423	81902.5	P00403	MT-CO2
P00414	10403.7	8975.84	9967.99	11517.4	6168.98	7712.61	9574.93	12612.5	825.605	9116.99	2713.73	7664.72	7660.85	5509.95	14941	4680.81	6689.27	9427.05	13084.4	11027.7	P00414	MT-CO3
P00441	3480180	2291020	2757280	3133300	4196730	2152630	2938840	2975990	950031	1935720	2287990	1251960	1819130	8315840	779273	4696420	3209040	2435840	2891450	1207340	P00441;H7BYH4	SOD1
P00450	263.337	203.473	147.201	175.738	146.535	75.935	236.629	254.115	91.7833	104.706	192.919	314.247	484.217	400.08	371.704	307.027	236.079	152.025	90.2825	46.1291	P00450;E9PFZ2;H7C5R1;H7C5N5;CON__ENSEMBL:ENSBTAP00000031900;D6RE86	CP
P00491	427339	314904	237194	420936	369221	336342	444485	449629	72791.7	239041	217521	94934.4	357498	1229760	197956	282711	287010	146394	159335	107127	P00491;G3V308;G3V2H3	PNP
P00492	246213	168990	129360	255395	179030	116568	141249	216704	37384.8	177228	110568	58552.8	101175	387506	66135.4	128653	240025	135385	97020.3	80970.7	P00492	HPRT1
P00505	715917	665492	471735	611102	506403	421988	516227	694849	137498	554048	255641	296129	608631	1231620	305786	553134	687940	651972	479824	390821	P00505;E7ERW2	GOT2
P00519	183.878	114.622	103.852	59.8893	126.001	193.732	118.016	1129.15	112.858	205.721	183.984	106.641	300.917	247.36	70.3171	410.686	183.281	254.454	156.457	122.533	P00519;P00519-2	ABL1
P00558	6021860	4526950	3681240	6272020	3767300	1891130	2878530	3472000	1185340	2265170	1630590	1298080	4210690	7786150	1710840	3156020	2927050	1912760	1749860	1212300	P00558;B7Z7A9;E7ERH5	PGK1
P00734	1022.78	1686.73	1552.7	1739.07	1447.3	1306.8	943.537	2058.13	6612.17	1835.3	444.568	100.623	1676.13	2138.76	1094.15	988.256	2221.69	1248.9	1656.02	811.769	P00734;E9PIT3;C9JV37	F2
P00738	830.482	1082.49	687.774	1104.54	541.039	956.462	582.203	1397.56	496.727	749.344	842.435	381.381	646.126	1544.46	787.864	587.975	795.917	1083.48	576.883	759.876	P00738;J3QR68;Q0VAC5;J3QLC9;H3BS21;H0Y300;J3KRH2;J3KSV1;J3QQI8;H3BMJ7	HP
P00747	2383.64	2687.18	1471.16	1460.02	901.705	3118.68	2111.4	1257.27	348.333	618.572	2148.62	1179.54	3758.82	5004.95	1075.79	1558.96	1245.83	1934.15	777.996	1200.18	P00747;Q5TEH5;E9PHF4;Q02325;Q15195	PLG
P00813	53616.4	52162.1	23847.8	59793.7	48814.7	26977.8	35397.2	69967.7	20342.2	44424.1	31153.2	29193.1	84578.9	77483.2	42477.6	21334.2	52902	28873.4	24159.1	36881.8	P00813;F5GWI4;F5GXW0;F5GYD4	ADA
P00846	15948.8	27082.7	11936.1	24180.8	11928.7	8328.64	11748.6	27204.2	893.177	16089.1	4515.07	10613.8	10015	48940.7	15690.2	3814.59	7572.25	17557.7	25633.9	11015.8	P00846	MT-ATP6
P00915	4776.09	4150.72	3093.02	4038.87	3745.67	2162.65	3003.5	3984.8	1512.43	3699.4	1966.54	1458.4	1119.62	439.338	373.705	711.625	4052.84	3347.51	3056.42	2281.76	P00915;E5RFE7;E5RHP7;E5RG81;E5RJI8;E5RH81;E5RJF6;H0YBE2;E5RII2;E5RGU8;E5RFL2;E5RIF9;E5RG43	CA1
P00918	1996.91	739.181	336.355	419.63	18994.4	5347.44	11311.1	9651.38	598.609	700.914	2873.22	11797.3	7195.1	10611.1	359.798	2092.93	11371	279.856	921.81	233.081	P00918;E5RID5;E5RK37	CA2
P00966	737.565	493.756	227.45	1510.43	125.305	151.476	402.169	246.117	230.91	654.919	611.93	188.036	415.864	333.082	574.922	166.925	573.145	281.311	635.547	630.196	P00966;Q5T6L7;Q5T6L5;Q5T6L6	ASS1
P01008	3188.51	3651.05	2445.06	3248.12	4746.44	885.456	6447.97	5768.39	5111.15	4414.91	1598.96	2100.39	4642.75	10478.3	993.981	1944.78	3934.1	2532.22	2376.39	2192	P01008	SERPINC1
P01009	23794.4	23539	20884.1	22101.5	157713	253293	240705	202805	73792.2	348700	203329	136929	168416	218722	86428.7	69995.9	330717	313352	227904	217996	P01009;P01009-2;P01009-3;G3V2B9;G3V544;G3V5R8;G3V387;P20848	SERPINA1
P01011	1576.63	6348.31	2120.83	5434.57	66472.1	92151.3	103233	42992.7	14427.7	209681	115070	95936.5	143550	176638	28169.7	28730.3	33856.3	119675	47111.7	104037	P01011;G3V5I3;G3V595;G3V3A0;P01011-2	SERPINA3
P01023	4006.22	4646.26	5443.08	2027.86	13871.9	5841.82	7733.61	1572.83	606.17	3462.15	4143.29	3137.23	10772.6	41595.3	19358.5	8666.9	9284.79	25391.7	647.449	1096.5	P01023;H0YGH6;F8W7L3;H0YFH1;F5H1E8	A2M
P01024	10642.1	14126.5	3661.38	8546.45	8314.95	6322.23	8432.01	6128.1	2541.98	13818	5452.55	5106.23	12367.7	20167.1	19593.4	2777.55	18313.1	21678.5	1998.95	5328.5	P01024;M0QYC8;M0QXZ3;M0R0Q9;M0R1Q1	C3
P01031	177.995	355.012	95.4637	52.2448	171.952	167.021	467.871	115.374	106.354	196.168	95.7004	77.0103	368.533	383.583	101.04	279.967	104.778	139.712	92.5728	64.6518	P01031	C5
P01034	6060.59	7489.08	4227.61	2728.45	3227	2754.5	3716.11	1206.67	1363.28	2331.87	4457.94	4107.45	6655.77	9758.91	3327.36	609.157	3336.25	807.361	844.921	844.573	P01034	CST3
P01040	11003.2	74140.3	31549.4	24311.7	11592.4	54186	90761.7	21363.5	10161.3	90131.9	2074810	73290.9	46495	1398.76	10637.5	41596.6	2297470	131305	388516	144093	P01040;C9J0E4	CSTA
P01112	6808.26	300.912	3289.27	1251.2	3417.09	3657.16	4948.18	1151.48	649.842	559.033	496.561	2897.1	3234.43	1477.96	331.361	2647.8	1506.44	1283.56	1194.56	464.725	P01112;P01112-2	HRAS
P01116	60466.2	59231.2	43008.3	48357.9	64257.8	64952.7	58591.1	83424.1	33637.8	70707.7	42470.1	58047.9	66311.3	120609	31030.7	86127.6	68069.5	87679.9	83765.7	58668.8	P01116-2;P01116;G3V4K2;G3V5T7	KRAS
P01137	7396.62	3958.06	2703.92	2907.92	8059.89	3087.96	11551.4	14644	5030.67	14948.2	5443.31	7615.77	11137.5	17168.4	2167.01	4300.05	13978.1	9752.37	7191.57	8750.95	P01137;M0R2S0;P61812;P61812-2	TGFB1
P01374	4304.6	4307.07	164.125	2747.27	469.342	2014.38	1146.15	450.954	321.371	991.948	418.983	344.082	2441.27	1030.16	1244.41	2963.73	610.617	1350.62	328.389	2581.04	P01374	LTA
P01591	2926.21	2553.13	1568.21	2538.46	1591.14	1732.02	2359.3	701.318	169.73	4377.43	2183.6	709.443	1323.37	12727.3	3716.86	14640.5	3745.31	571.348	353.026	713.947	P01591;D6RD17;D6RHJ6;C9JA05	JCHAIN
P01617	1981.63	16931.3	6384.5	1623.39	9647.22	5040.16	25829.2	25588.3	5521.98	8940.33	13787.9	30428.9	64549.1	17794.5	1267.41	5698.63	15671.5	13928.4	16172.8	27054.3	P01617;P01614;P06309	NA
P01730	393.215	471.791	1002.13	1696.33	1017.91	826.479	635.857	1193.23	590.741	1509.81	211.44	750.984	931.132	3073.07	342.05	691.029	414.781	975.97	920.418	540.309	P01730;F5H480	CD4
P01732	259523	305589	236813	221113	155978	130836	148913	249633	80459.1	245581	122934	170575	390634	291861	142318	56902.3	183136	261645	309174	213024	P01732-2;B8ZZZ4;P01732;B4DT80	CD8A
P01764	897.893	4978.27	3084.21	1988.44	1065.98	812.453	2500.7	2174.87	570.292	1875.9	32473.1	86163.8	74520.3	11691.4	21042.6	19917.6	1944.31	1894.39	536.8	62690.3	P01764	IGHV3-23
P01766	2879	3056.75	1442.88	2216.04	10450.7	5936.02	16162.3	21218.5	5290.12	13885.5	18739.3	13620.7	13588.8	23106	1207.74	556.913	30031.8	15787.1	24870.9	13751.4	P01766;P01777	IGHV3-13
P01781	1223.19	8956.75	1322.56	24686.8	1011.36	1146.28	3119.87	13067.9	661.078	5029.05	2839.63	629.753	1949.25	2350.61	1274.42	761.894	10132.2	1534.34	20620.8	11292.5	P01781;P01782	NA
P01834	114484	129359	161008	130611	512550	428264	992875	754559	421653	654675	729332	844737	1470560	783216	207400	458403	1361450	1109730	1336680	1335600	P01834	IGKC
P01848	72164.7	111697	1635.24	1650.43	30570	25966	30381.4	68123.8	18411.5	61718.4	969.262	39287.2	17554.8	32627.1	7523.42	7047.83	37971.9	41699.2	41531.1	52934.1	P01848	TRAC
P01850	12198.6	12647.4	10671	11787.3	8147.81	1487.99	5124.97	9018.55	1414.8	5875.73	779.525	16925.1	4726.77	20716.8	1063.69	3405.83	10657.2	10266.6	11694.5	15087.4	P01850	TRBC1
P01857	16373.3	62700.6	4823.77	53043.3	131088	142856	184341	343756	86258.4	348421	160197	222671	194404	245738	86400.4	84205.6	339719	415083	261945	321125	P01857	IGHG1
P01859	1226.04	1518.48	848.56	198.433	2016.94	617.342	964.836	3390.83	205.929	2474.2	735.104	438.971	631.436	769.313	1177.57	461.314	9488.39	1812.26	4995.2	2389.76	P01859	IGHG2
P01860	5043.16	4778.49	9290.2	8894.71	39369.8	18968.5	100771	55047.7	16323.1	33701.1	48430.5	45833.5	63336.8	55084.5	6967.57	10495.2	103765	41149.5	93746.1	56264	P01860	IGHG3
P01861	2587.39	2923.57	672.536	1954.53	15355.4	35557.7	24649.8	17148.6	11442.3	35013.5	48978.2	35530.7	23683.7	7903.27	229.236	6858.56	32230.6	65547.4	84334.4	23212.9	P01861	IGHG4
P01871	5013.58	13311.2	18389.7	1134.11	712.126	1705.2	9016.67	1164.92	163.251	5738.97	8315.94	483.566	295.844	3959.37	2325.58	160.798	1663.26	4299.53	15198	10841.8	P01871;P01871-2	IGHM
P01876	9315.19	3660.18	2253.35	2918.86	573.887	11502.6	4514.07	5337.52	1126.59	10712.2	70238.1	5454.24	15853	20605.3	10864.8	7202.82	12730.4	18706.8	5080.66	313.048	P01876	IGHA1
P01903	455.255	1425.9	419.352	643.526	5812.75	5893.71	8179.49	16413.5	7143.07	28335.5	12207.2	5864.47	5035.53	49781.9	19861.3	1898.89	37160.8	27000.7	23652.8	29023.1	P01903;Q5SP06;Q30118;F5GZ59	HLA-DRA
P01906	692.548	678.685	2735.24	1073.12	4266.1	2691.94	3469.62	481.928	1257.3	1257.75	447.427	1569.54	1216.12	3920.66	364.42	986.665	2570.71	460.749	558.007	2462.83	P01906	HLA-DQA2
P01909	1030.81	485.285	558.899	1025.33	554.291	305.635	427.435	313.437	195.309	1209.04	1354.15	656.573	23682.2	7811.47	2094.07	155.458	1089.51	521.667	2395.41	3092.81	P01909	HLA-DQA1
P02042	6533.91	2018.35	1545.35	1879.26	913.666	1554.05	912.351	757.534	442.09	2789.11	1829.56	1173.88	3780.75	2920.95	1365.96	2741.93	2323.75	1058.05	810.626	1385.81	P02042;E9PFT6;E9PEW8;C9JRG0	HBD
P02452	118.438	158.806	538.938	86.2954	81.4303	200.908	120.453	126.593	62.2679	184.86	328.375	98.1227	2236.39	254.253	544.609	278.431	337.572	179.108	54.7103	151.597	P02452	COL1A1
P02545	97138.5	87293.4	67731.6	111770	782428	468317	521219	904111	241806	753389	231330	298330	1111030	1897570	584784	1248320	371058	626364	443971	325852	P02545;Q6UYC3;P02545-3;D6RAQ3;P02545-4;H0YAB0	LMNA
P02647	13546.2	5767.12	4768.73	5723.68	7037.94	3050.91	6033.2	9394.63	4490.93	10800.2	7031	2813.13	36929.4	52392.2	12210.7	3168.69	10029.3	11983.5	6951.68	6998.93	P02647;F8W696	APOA1
P02649	4730.05	3918.18	2009.36	4411.21	2586.8	3830.13	4005.85	5164.5	1377.71	4307.54	1033.07	1710.95	7452.63	5113.4	1749.38	3500.72	5230.41	4992.39	4032.61	3980.06	P02649;H0Y7L5;E9PEV4;E7ERP7;CON__Q03247	APOE
P02652	3754.54	1534.92	1876.21	2569.27	855.155	2185.37	2842.36	1903.53	482.965	774.278	1894.51	2240.48	4308.43	7699.92	1542.55	2006.31	2598.8	4429.83	2307.67	1742.43	P02652	APOA2
P02656	4629.04	4851.86	3295.5	3805.62	3695.62	4560.94	5287.31	4199.96	2328.12	3999.75	7438.59	3858.16	18075.7	64367.9	286.489	4893.81	4876.86	25732.3	4760.16	21182.9	P02656;B0YIW2	APOC3
P02671	1257.27	413.289	566.081	213.22	723.225	295.421	959.662	1202.15	588.034	800.678	1192.54	396.109	460.95	1215.04	231.492	505.209	2689.79	2926.41	5337.36	509.608	P02671-2;P02671	FGA
P02675	3686.72	1831.3	2965.8	419.098	4943.97	2038.82	3052.44	2317.14	2109.96	1898.81	3458.78	754.306	5885.29	2433.51	2101.6	1899.88	12540.6	4011.73	5844.77	2017.46	P02675;D6REL8	FGB
P02679	6441.13	3320.37	3301.67	1040.83	4741.08	508.935	4408.4	5887.32	1224.99	3426.26	4221.66	749.124	4355.47	9063.35	216.756	332.543	10608.8	2880.6	4726.01	119.113	P02679-2;C9JEU5;P02679;C9JC84;C9JPQ9;C9JU00	FGG
P02686	6434.54	9598.22	14720.2	11279.7	11600.6	5619.05	15225.3	30599.4	19135.3	23928.1	13076.3	40080.6	3930.88	57021.6	3357.59	3344.74	32926	24724.7	14513	32424.2	P02686-2;J3QQK6;P02686;J3KS94;J3KT34;F5H7N4;F8WEU6;E9PNZ1;E9PMR5;H0YF02;E9PKX9;H0YEA2;J3QL64;P02686-6;P02686-5;J3QKL5;A8MZH3;P02686-4;P02686-3;H7BYR8;E9PJ72;J3QKN5;E9PLU9;E9PLQ9;E9PSE2;E9PQE7	MBP
P02743	9547.46	17924.3	839.848	4802	479.399	314.109	1138.21	1060.47	277.122	649.065	1538.06	303.429	2042.27	2244.75	414.232	1099.68	2108.29	464.639	593.037	2403.3	P02743	APCS
P02747	4167.88	949.241	2261.85	1385.15	4089.88	3218.81	2927.17	1071.69	1822.63	524.1	3089.22	1789.58	700.536	895.792	549.044	1743.59	1444.82	1139.18	254.11	908.772	P02747	C1QC
P02748	363.669	243.202	568.283	438.035	518.512	504.853	223.499	338.954	336.802	759.639	135.137	136.775	822.166	818.155	237.722	280.716	308.854	599.468	125.478	157.444	P02748;CON__Q3MHN2	C9
P02749	1846.05	597.523	1099.79	1670.94	1321.17	1078.32	1154.66	715.272	360.241	1472.19	829.558	1133.05	568.985	2408.66	200.495	123.121	1189.98	1026.92	2654.44	1169.82	P02749;J3QRN2;J3QLI0;J3KS17	APOH
P02751	264.453	364.278	121.495	616.855	170.16	61.3745	159.06	231.905	173.344	362.372	274.348	87.5273	344.477	341.698	39.7503	419.81	32.3436	122.123	283.014	92.9782	P02751-14;P02751-8;P02751-3;P02751;P02751-7;P02751-15;P02751-10;P02751-9;E9PE77;P02751-6;P02751-5;F8W7G7;P02751-13;P02751-11;P02751-12;P02751-4;H0Y7Z1;E9PG29;P02751-2;H0Y4K8	FN1
P02760	412.326	159.032	323.277	512.058	108.122	563.922	609.214	798.765	564.174	376.582	243.188	315.476	163.192	1077.97	234.62	627.734	699.535	660.97	880.46	465.781	P02760;B7Z8R6	AMBP
P02763	1049.02	688.329	4303.25	1486.96	2031.05	1269.49	4269.52	943.613	659.629	993.176	579.982	820.615	2835.33	3972.38	1617.1	2065.25	987.869	1865.22	2420.78	467.571	P02763	ORM1
P02765	3372.9	2891.9	1984.5	2236.91	2125.56	1552.98	2469.43	2048.68	18193.8	12069.5	4203.49	1158.79	5677.45	11109.9	1640.67	2023.03	29804.9	49935.9	3336.32	2862.04	P02765;C9JV77	AHSG
P02766	6999.07	7163.64	6720.88	6872.26	31988.6	36800.7	42950	53310.6	12038.7	100342	48100.5	23480	831.368	11705.6	10683.9	12448.2	64989	158506	75459.1	41808.3	P02766	TTR
P02774	8562.71	3909.26	6341.62	5255.35	24536.5	11124.9	8601.1	3737.76	3545.29	3767	347.873	4101.07	3103.41	1970.98	1691.98	304.922	57579.7	18250.1	5215.86	4044.81	P02774;P02774-3;D6RF35;P02774-2;D6RBJ7;D6RF20	GC
P02775	114256	39540.5	156706	26721.9	61775	31515.7	120903	44269.6	44574.1	58800.5	193844	35174.6	184621	8836.21	10624.7	68158.6	151824	85938.6	97043.4	59368.7	P02775	PPBP
P02776	83060.5	84942.8	128843	172746	109681	47494.9	165384	227292	57218.7	117875	162247	161267	132612	63885.7	65489.8	61940.7	95022.1	176405	169468	314628	P02776	PF4
P02786	2507.65	3259.98	2477.73	3000.82	2931.25	2057.46	3861.46	3099.55	731.541	3028.63	3268.1	2546.17	4301.23	2474.43	1713.89	2685.13	36295.9	1683.66	1125.42	1738.71	P02786;G3V0E5;F5H6B1;H7C3V5;F8WBE5	TFRC
P02787	18032.9	18325.6	27036.6	23982	33819.7	10100.1	27954.5	72036.3	22432.1	52864.5	17848.4	40571.7	7590.23	154680	6557	19754.7	84833.8	81263.4	53750.2	48716.9	P02787;J3KN47;H7C5E8;F8WCI6;C9JB55;C9JVG0;F8WEK9;F8WC57	TF
P02790	507.194	599.294	1458.51	948.046	581.831	2636.2	1875.4	4494.97	393.379	5166.9	2338.47	1569.66	625.978	777.421	1041.11	497.25	3240.28	3108.41	5659.79	1082.31	P02790	HPX
P02792	102900	56251.7	81751.8	79977.1	140510	76367.9	135926	191666	57435.5	51076.3	39450	24446.4	52585	622657	32822.7	22613.5	89585.6	62259.9	72328.6	32121.5	P02792	FTL
P02794	64637.7	64214.8	70487.2	103359	192621	86133	160670	175702	62276.7	92945.5	66543.8	38439.2	143493	418604	24662.8	169695	235525	62946.8	55576.2	51748.3	P02794;G3V192;G3V1D1;E9PRK8;E9PKY7;E9PQR3;E9PPQ4;E9PKM5;E9PK45	FTH1
P02795	597533	395492	208003	490053	430667	75006	85306.7	477392	176876	145577	87313.4	121824	34491.8	334596	82287.6	41144.7	783194	177052	62692.3	182902	P02795;H3BSP9	MT2A
P03886	6169.63	9288.94	4098.99	6958.63	3034.29	1179.15	3822.08	6891.84	233.959	4918.35	361.431	418.746	27176.7	20748.9	3118.3	248.742	564.183	2277.22	2949.57	2062.48	P03886	MT-ND1
P03905	1524.54	1908.06	798.995	3149	631.62	1558.82	1555.91	4058.93	140.891	2468.17	1932.41	1937.3	205.684	497.454	181.248	662.386	4896.04	3542.27	301.79	4010.85	P03905	MT-ND4
P03915	4090.23	7114.74	1233.76	4375.66	223.066	1888.12	2560.59	4067.82	57.2308	4277.77	512.508	1120.43	2418.51	21761.6	5321.04	1218.75	1655.46	2545.15	2311.76	2886.09	P03915	MT-ND5
P03928	56326.7	50516.3	46479.8	53786.4	60681.4	37174.9	44226.3	44933.6	34176	49522.3	27668.3	38327.9	77415.1	108098	36729	42716	51984.5	32748.7	35145.5	38784.6	P03928	MT-ATP8
P04003	200.023	81.4222	121.054	882.066	157.671	329.189	465.073	305.343	278.858	273.01	407.314	288.08	966.85	1428.99	528.342	552.66	795.827	181.785	517.251	221.493	P04003;A6PVY5;F2Z2V7;CON__Q28065	C4BPA
P04004	619.836	1114.65	133.05	444.199	274.887	328.71	202.208	241.557	273.688	339.301	635.844	131.557	691.093	554.757	331.595	473.641	169.259	117.407	472.769	159.551	P04004;F5GX75;H0YJW9	VTN
P04035	75.1681	1285.11	166.368	209.611	456.7	1535.89	1527.16	1412.54	98.9113	184.14	85.2144	243.529	125.49	1799.67	125.727	2112.9	224.973	153.527	1115.2	822.695	P04035-2;P04035;P04035-3;H0Y8F6;H0Y8K6	HMGCR
P04040	148552	146866	117133	133514	95806.3	56647.6	84296.4	100157	37129.4	98087.3	161220	48086.4	112839	197238	39996.5	98366.3	214865	120796	135516	76500.1	P04040	CAT
P04049	1157.57	4052.26	360.478	284.444	627.884	344.76	745.164	2901.21	218.772	574.798	510.483	286.344	1167.96	1307.9	62.8147	953.533	538.545	439.625	157.837	463.189	P04049;P04049-2;H7C155;B4E0X2;B4E1N6	RAF1
P04066	4091.1	4443.88	2704.9	4130.77	3205.24	1627.51	3414.35	2521.84	924.609	3608.17	2397.58	2402.93	7825.08	40472.8	2360.11	8122.85	2655.18	2974.73	3346.82	2869.23	P04066	FUCA1
P04070	12845.8	6481.17	6701.15	5717.35	10924.9	3398.42	7316.82	6921.1	80.1236	4842.57	438.991	4595.87	512.005	620.983	1959.66	373.806	429.984	3393.14	1795.38	2938.74	P04070;E7END6;B4DPQ7;E7ENR9;H7BYX9;E7EU72;E7EVH6	PROC
P04075	3547740	3102500	2360490	3234220	3012860	1382720	1816310	2554560	1637740	2128840	1593280	971323	2634800	4582040	1508760	2490930	3406930	1905620	1838550	1211730	P04075;J3KPS3;H3BQN4;H3BUH7;H3BR04;H3BMQ8;H3BU78;H3BR68	ALDOA
P04080	2849550	1575560	1182480	1747570	1843980	686724	903994	1425520	128190	1177190	951688	529494	1870540	5110530	495315	1518100	1235640	1077990	816035	649120	P04080	CSTB
P04083	1563160	1092920	417442	842987	5640750	2922200	4265450	4232910	2362870	3258400	3048310	2523300	4552280	10874400	1846460	4720630	3962950	2505100	2806550	2171420	P04083;Q5T3N1;Q5T3N0	ANXA1
P04114	12329.3	15780.3	9884.74	17354.5	9803.19	76491.1	9126.56	7963.84	5217.52	9682.95	7704.74	12170.4	4791.09	24637.1	1033.66	6965.11	11617.3	9857.12	10112.5	4002.5	P04114;A8MUN2;CON__ENSEMBL:ENSBTAP00000032840	APOB
P04150	7816.94	6987.77	4368.95	7762.52	5059.64	2815.03	6974.82	6717.98	2920.53	6166.25	2833.04	4180.82	5201.9	11352.6	2916.89	4382	5549.06	4058.14	6786.48	3677.58	P04150;P04150-2;P04150-8;P04150-10;P04150-9;P04150-5;P04150-7;B7Z7I2;D6RDA9;Q3MSN4	NR3C1
P04156	3544.18	3337.76	2581.72	3594.7	3325.18	2764.54	5559.11	11486.7	1909.63	4316.73	869.909	2696.21	8348.67	14414.2	532.941	868.596	4678.81	2955.78	2231.99	3341.17	P04156-2;A2A2V1;P04156	PRNP
P04179	735497	686780	725263	701645	518654	475379	829575	672333	165479	502690	308187	462846	403208	1372730	141971	695474	623626	471026	436905	409682	P04179;B3KUK2;P04179-2;F5H3C5;G8JLJ2	SOD2
P04181	14263.9	15482	3454.26	15854.4	427.15	5265.43	5746.26	13898.4	1482.26	18236	4659.67	1199.18	8720.97	23840.5	6007.27	15678.6	9776.06	11000.7	6784.59	5963.77	P04181;P04181-2	OAT
P04196	1302.18	1181.61	784.372	1204.34	330.153	861.746	637.615	554.958	80.4603	560.309	610.06	644.007	497.408	718.722	422.418	1155.06	1597.6	953.28	943.089	887.279	P04196	HRG
P04234	87801.4	64615.1	73453.4	64471.6	39367.5	53318.4	52889	90017.6	16983.8	62969.4	11997.5	33303.8	37109.5	103977	83336.6	24066.6	30722.5	46243.2	55133.2	56196.8	P04234;P04234-2;H0YE18;E9PMT5	CD3D
P04271	451176	395813	428345	21547.8	10080.2	3945.99	21411.6	1198.75	390.802	343.343	2005.89	3188.32	1344.54	2216.69	1190.24	543.289	1387.25	1378.92	1406.87	1667.42	P04271;A8MRB1	S100B
P04350	4071.01	4476.64	3671.25	11768.9	3079.59	3676.99	4131.45	9085.48	2547.39	9176.63	7630.27	5672.29	2377.33	2684.19	1625.06	1138.07	3080.34	6287.36	6073.91	7396.34	P04350;M0R2D3;M0QY85;M0QYM7;M0R278;M0R0X0;M0QY37;M0QX14;M0QZL7;M0R1I1;M0R2T4	TUBB4A
P04406	8772580	7080390	6480420	6864340	7216320	4819390	7088410	6626760	2860890	5996540	6542160	3663360	8335760	13864800	3441460	7583740	7944250	5537790	6379710	3352850	P04406	GAPDH
P04424	1669.28	1120.97	1449.85	1570.3	1637.48	1576	1178.81	1900.3	527.454	2949.79	317.943	811.991	687.502	1447.17	97.7242	427.053	1244.82	902.718	1054.71	941.365	P04424;E7EMI0;E9PE48;F8W943	ASL
P04440	2852.76	3556.81	2240.84	2365.88	10386.1	4675.45	4722.59	5265.43	20315.1	18380.2	6113.6	1456.53	5505.22	12114.1	343.996	3230.04	25457.4	17687.8	9773.56	4358.01	P04440;H0Y7G7;H0Y5P2;A2BEU2;F5H135;Q5SQ72	HLA-DPB1
P04632	157686	127137	102083	167815	186097	225851	157539	227680	50782.7	203479	179282	140198	289732	653956	188858	345631	167727	148226	193619	163763	P04632;K7ELJ7;K7EIV0;K7EM73;K7EKD8;K7EK10;K7EMQ1;K7ES78	CAPNS1
P04733	20114.9	11360.3	7891.39	21891.8	8506.16	2592.95	3505.88	12312.2	3739.95	5078.51	4927.42	4873.7	9270.2	11169.6	1887.13	7866.12	17696.5	4271.59	4046.17	5194.55	P04733;A8MWH4;H3BRY8	MT1F
P04792	8247.09	16131.6	4792.14	8059.59	8903.04	6611.07	5894.25	10805.1	4040.43	11156	139808	16368.6	10596.5	51651.4	9353.28	56033.3	440588	18960.7	11961.6	6532.7	P04792;F8WE04;C9J3N8	HSPB1
P04818	1997.29	704.842	274.471	1837.4	777.081	1029.14	1563.99	715.875	424.751	800.566	961.402	1102.62	1099.1	6916.46	2108.1	1427.43	541.23	748.389	2540.91	1052.06	P04818;Q8WYK3;Q8WYK4	TYMS
P04843	270137	291990	212531	311993	238850	160620	253206	396832	77549.4	247099	97753.4	143831	386248	477017	284378	164328	219059	260900	279032	246970	P04843;B7Z4L4;F8WF32	RPN1
P04844	87954.8	107316	57471.5	102979	54144.5	30580.1	51302.7	142970	13346.7	79678	27075	34923.4	139081	454911	197581	75704	59797.8	91074.6	69633.5	70312.3	P04844;P04844-2;Q5JYR7;Q5JYR4;F2Z3K5;Q5JYR3;H0Y5M1	RPN2
P04899	896427	818348	635974	916799	531934	420925	511285	1077760	151163	768158	202608	332724	764799	1404260	977564	424449	452185	561362	583735	596345	P04899;P04899-4;B4E2X5;P04899-3;P04899-2;B3KTZ0;F5GZL8	GNAI2
P04920	498.595	897.366	748.578	869.622	1027.05	756.876	1031.76	3039.94	353.954	905.087	78.4832	527.577	98.8157	2214.05	1062.24	279.695	713.325	738.99	1416.78	1709.92	P04920-2;P04920-3;P04920;J3KNG9;C9J9M9;C9J722;C9J035;C9JVC2;C9J459;H7C1Z2;E9PCP1;F8WD49;P48751-2;P48751;P48751-3	SLC4A2
P04921	25741.7	35542.3	32131.5	35201.2	24765.4	14800.9	17072.1	27373.7	322.712	17409.3	10399.5	9841.36	3025.37	1409.53	1607.99	7156.19	1699.93	17734.9	1647.77	21023	P04921-2;P04921	GYPC
P05023	137348	159911	97896.2	155991	153448	110288	122899	250451	56163.2	147631	44485.5	90381.2	159460	343636	134884	91696.5	121082	138022	149368	143846	P05023;F5H3A1;P05023-3;P05023-2;H0Y7C1;Q5TC01;Q5TC02;P20648;E9PRA5;Q5TC05;M0QXF2	ATP1A1
P05062	99.5142	69.8147	64.6606	46.1914	349.424	134.6	63.3918	39.5662	222.666	32.7084	278.121	399.692	596.478	3387.63	143.567	262.613	374.23	633.845	694.096	1331.87	P05062	ALDOB
P05089	161.278	710.376	215.015	223.391	514.138	1004.55	876.391	477.804	218.47	1552.18	167772	721.519	111.083	1305.88	84.484	114.538	141764	806.336	90559.5	702.188	P05089-2;P05089;P05089-3	ARG1
P05090	6342.34	7876.45	4291.55	8094.47	25719.5	67321.5	30247.6	55282.1	80539.3	178238	122935	137786	113509	80758.7	92418.8	35158.5	163955	139125	783786	175988	P05090;C9JF17;C9JX71	APOD
P05106	1160.49	441.954	971.525	131.63	930.903	514.612	629.632	419.224	142.879	209.283	329.211	655.716	264.877	1707.59	204.131	364.67	1239.75	1343.51	1157.91	817.994	P05106;B4DTY9;P05106-2;P05106-3;I3L4X8	ITGB3
P05107	167226	172576	116699	137480	228833	162844	185489	383423	155135	426573	148639	295703	288071	392772	136688	106438	352815	431834	304692	410711	P05107;A8MYE6;J3KNI6;E7EVZ9;E5RK25;E5RIG7;E5RHT0;E5RFI0;E5RIE4;A8MVG7;E5RHE6;E5RK54	ITGB2
P05109	10588.9	10301	17439.2	5304.81	7918.9	17385.2	7980.18	7389.59	10818.6	46832.8	167248	18278.6	3260.23	4950.89	1653.02	8050.71	509144	405924	32350.8	25669.1	P05109	S100A8
P05114	759578	567660	851427	869881	388421	155995	96976.1	574741	281373	231299	121652	50836	9887.59	14795.7	22422.9	1803.39	772695	261127	1761980	545913	P05114;A6NL93;A6NEL0;F2Z2W6;F2Z2Y5;H7BXJ5	HMGN1
P05141	761157	523367	480082	604615	378202	428616	559410	508078	65723.5	428075	249386	266885	1339290	1668850	1072940	434996	338258	278493	317427	367455	P05141;Q9H0C2	SLC25A5
P05161	54992.4	54251.4	31462.1	93576.9	44209.1	22253.6	58829.3	60250.7	6614.19	45992.9	23493	19098.4	69369.8	191726	99093.4	60405.1	55677.4	33612.5	33094.1	27489	P05161	ISG15
P05164	519.531	91.0695	106.319	411.425	1063.92	81.729	779.772	173.074	142.191	317.558	275.881	112.35	195.012	796.597	133.526	74.2543	4988	158016	328.324	153.036	P05164-2;P05164;P05164-3;J3QSF7	MPO
P05165	16554.5	15027	10579	16570.8	10094.6	6902.46	5065.7	9971.12	3165.75	11529.3	1852.09	5658.24	8157.04	27280.4	3055.67	4182.65	5886.74	7497.33	8362.66	6492.14	P05165-2;P05165;P05165-3;H0Y5U0;Q5JTW6;H0Y4B9;H0Y798;Q5JVH2	PCCA
P05166	21502.1	18451.1	14963.6	20700.9	13360	7826.37	12124.9	15178.2	4070.68	14681.6	5052.76	6783.26	10009.6	29945	2057.27	6420.31	11792	10607.3	10231.6	8191.74	P05166;E9PDR0;C9JQS9;P05166-2;E7EX59;E7ETT1;E7ETT4;E7EUY3;E9PEC3;F8WBI9;E7ENC1;H7C5C9;C9JVW9;C9JAW3;C9JVY9	PCCB
P05198	258555	194140	112948	255725	125217	100112	137969	204972	54449	173261	98346	77213	322318	541894	186761	194645	129494	114879	91664.4	122279	P05198;G3V4T5;H0YJS4	EIF2S1
P05204	1054110	1072630	1308310	1440870	833258	701391	1194430	1521190	109935	946792	868765	1045180	422071	775582	374498	186835	1488400	918268	7087180	1173430	P05204	HMGN2
P05362	767.38	958.893	209.598	127.718	2172.09	166.601	3128.1	4175.68	2218.29	6174.8	1775.05	4702.33	2961.05	4731.75	688.816	604.553	1457.57	2860.41	25113.4	4454.79	P05362;K7EKL8;E7ESS4	ICAM1
P05386	1565960	1055240	694252	1435120	1076590	1197290	1104640	1317870	616325	1036260	593938	487503	1025970	1111760	1883420	690012	583675	416453	713372	413647	P05386	RPLP1
P05387	4354330	3587500	2418710	4359220	3131670	2159560	3076820	3630190	1682350	2789060	1536850	1775270	4088570	10201200	3706650	2688190	2329680	2355060	2355720	2181010	P05387;P05386-2	RPLP2
P05388	1407190	1091610	645865	1365320	845658	624698	784597	1106680	108173	846628	402251	375958	1398330	2423230	886221	851033	755755	560403	518111	502263	P05388;Q3B7A4;F8VWS0;F8VU65;F8VW21;F8VZS0;F8VPE8;G3V210;F8VQY6;F8VRK7;Q8NHW5;F8VS58;F8VWV4;F8W1K8	RPLP0
P05423	8608.06	6527.89	8032.07	4634.81	4205.86	1420.82	4530.28	4412.28	946.578	3322.7	652.064	1427.48	945.647	3804.95	326.765	1311.88	1408.93	2055.15	5465.55	498.161	P05423;E5RHT4;E7EQ68	POLR3D
P05455	765237	693086	496465	689442	492075	359645	552406	545754	261382	511727	327191	274792	730640	1159150	221518	476176	492201	401651	612311	374590	P05455;E9PFH8;E7ERC4;E9PGX9;E9PFL9	SSB
P05546	6304.42	5330.22	4224.41	6086.81	3308.78	1911.47	2702	5292.94	1214.37	5012.83	1277.39	1845.88	7899	10686.2	4134.3	4182.26	4163.18	3700.81	3320.37	3091.27	P05546	SERPIND1
P05556	15991.3	9423.39	10091.7	10078.7	39772	23300.9	28308.8	57958.3	42355.9	43936.4	20683.6	63244.7	65543.1	117639	51446.6	41366.3	62777.6	45902.6	42898.9	83868.8	P05556;P05556-2;P05556-5;P05556-4;P05556-3;E7EQW5;C9JPK5;Q5T3E6;E9PLR6;E7EUI6;E7ERX5;C9JJP8;Q5T3E5;E9PQJ2;H7C4N8;C9JNE0	ITGB1
P05771	85539.1	54626.9	40658.8	63890.6	80293.1	36674.4	39898	64383.4	22245.3	48592.5	41445.1	44821.1	43282.9	104611	26871	65876.4	57443.9	39608.8	48584.7	41999.3	P05771-2;P05771;I3L1Z0;H3BV73;J3KN97;I3L148	PRKCB
P06127	116066	157349	124300	137484	57795.7	31755.3	46378.6	102415	24580.3	81247.1	30157.8	57889.4	122803	235358	60898.8	52400.6	58074.6	94616	98213.9	107999	P06127;F5GYK3	CD5
P06132	15032.4	11161.3	5516.26	4442.98	600.385	12509.9	7869.54	10628.6	8684.37	5609.86	2636.23	196.79	24155.7	38727.7	2425.45	5163.62	22383.6	4021.03	5743.01	1420.8	P06132;H0Y5R6;Q5T446	UROD
P06239	300401	300678	223701	286177	163796	111040	160769	285497	52837.9	225951	63863.1	106743	177204	482393	149863	118474	121596	165972	159872	162643	P06239;P06239-3;Q573B4;P06239-2;E9PJ92;E9PAP0;F8W6B9;E9PKQ8	LCK
P06280	2652.98	1583.09	2294.37	1682.53	985.315	3261.86	1199.85	3988.65	388.913	1438.13	3018.25	339.779	311.4	5123.62	116.586	123.917	4105.63	4467.54	2357.89	2632.58	P06280	GLA
P06312	4640.98	1992.47	1037	2301.46	3078.57	2730.85	2936.04	3087.75	1009.17	808.393	1028.67	1119.65	9386.69	6355.3	2098.8	3731.92	3364.28	2052.32	2113.99	3063.97	P06312;P06313;P83593	IGKV4-1
P06396	7389.92	1867.34	5440.52	947.095	7230.33	1583.55	3027.7	2298.17	2930.48	5466.12	28466.7	2241.26	8475.19	12284.1	4378.53	1388.81	24465.9	10050.4	5160.24	5736.31	P06396;F5H1A8;P06396-3;Q5T0H9;Q5T0H8;Q5T0H7	GSN
P06400	795.896	1512.76	308.798	989.295	443.008	397.758	446.628	788.469	274.692	2319.03	237.918	403.197	808.527	483.294	388.848	568.688	983.422	1381.84	2644.31	1553.39	P06400	RB1
P06493	2521.24	2327.47	1349.4	3119.58	898	355.767	568.596	1435.93	372.256	1124.57	1158.34	1056.1	2386.72	2866.42	289.595	201.524	562.044	1927.73	2252.53	1645.32	P06493;P06493-2;E5RIU6	CDK1
P06576	2153900	1853920	1288360	1727840	1065960	1302440	1370630	1737280	633592	1695340	887074	962797	2883530	3795340	1420180	1814950	2133140	1578830	1615630	1389960	P06576;F8VPV9;H0YH81;F8W0P7;F8VQY0;H0YI37	ATP5F1B
P06702	8939.49	21399.7	24130.4	8458.56	3146.73	13989.9	8222.49	8037.5	17394.4	65554.4	197495	50625	3322.79	5035.21	11092	6479.53	997126	877412	55990.6	43362.2	P06702	S100A9
P06703	2520880	1971860	1611510	2584250	3095580	2206660	4388810	3470790	870558	1462070	2908740	1428570	1413380	4970040	1868810	1250300	2409580	1326940	1134040	1005750	P06703	S100A6
P06727	741.619	404.351	532.014	1245.54	1443.2	2618.44	2113.54	1279.28	505.431	1214.98	168.421	381.531	4909.02	1951.2	2023.44	2887.09	1394.07	492.48	567.61	1014.62	P06727;CON__Q32PJ2	APOA4
P06729	58714.8	53370.9	52649.1	67859.2	99469	70298	102319	162091	42814.5	114229	58196.5	117398	137694	199350	67936.7	81727.5	128343	109458	174873	182147	P06729;Q5JVN7	CD2
P06730	177600	137550	80832.8	137597	85463.5	49529.4	74068.9	91178.3	30616.5	78829.9	44465.7	37261.6	118161	211444	34716	81005.1	108580	52186	52569.5	16987.6	P06730;P06730-2;P06730-3;D6RBW1;H0Y8J7;D6RFJ3	EIF4E
P06733	4901390	4042980	3601190	4302600	4140550	2189530	3311060	3580340	1435050	2434760	2674700	1395260	2808900	6610650	1613030	3136720	3389540	2276820	2119890	1084490	P06733;K7EM90;K7EQF3;K7EN23;K7ERS8	ENO1
P06744	600268	504985	326888	601778	476873	335611	458250	517209	118450	368935	161284	176910	1044710	1765910	267960	549137	408435	209978	256628	191674	P06744;P06744-2;K7EP41;K7ERC6;K7ELR7;K7ERK8;K7EIL4;K7ENR8;Q8N196	GPI
P06746	24414.8	17650.2	18917.8	20458.2	12607.7	9481.7	19066.1	12868.9	8576.81	12351.1	10472.3	8681.77	20001.4	22565.6	6120.68	5615.92	13684.5	10918.4	17595.6	5506.74	P06746;E7EW18;H0YBJ0;E5RIJ0;E5RHZ4;H0YAV8;E9PIC6;E5RG65	POLB
P06748	3783350	4143330	3793540	3705030	2905960	2361640	3170900	2952460	1371830	2338110	1698110	1625480	3463330	5137550	1574180	3056670	2189640	2717030	3513480	1918140	P06748;P06748-2;P06748-3;E5RGW4	NPM1
P06865	19288.2	25979.1	10708.9	10292.8	9111.46	8219.95	14676.2	17192.1	3526.88	16125.9	8945.96	10930.8	22792.8	78629.4	9855.48	22498.8	27466.5	22917.8	15127.9	16641.6	P06865;H3BP20;H3BS10;E9PGL4;H3BTD4;H3BU85;B4DKE7;H3BRP6;H3BVH8;H3BT62;H3BQ04	HEXA
P07108	1104450	945968	655024	866310	1012610	376850	584052	771656	147209	480019	615381	313007	333690	1263960	150735	903604	566016	664602	321842	342192	P07108;P07108-3;P07108-2;P07108-4;P07108-5	DBI
P07195	4339620	4331890	2310420	4710530	1276880	1069100	968806	1297960	157143	677586	449488	248516	1733940	4780420	1544920	3000170	895539	430646	428907	374431	P07195;A8MW50;C9J7H8;F5H793	LDHB
P07199	2486.43	2653.88	1965.99	3245.85	5188.07	1974.87	4446.93	5999.83	1166.47	8880.52	260.274	1310.18	5088.22	9858.2	2643.16	1431.87	3400.31	4464.67	5452.6	5411.92	P07199	CENPB
P07203	425605	316860	267623	350214	138374	73826.2	134729	161237	54120.6	98931	59695.9	51120.7	122362	357233	57809.3	130125	120230	132158	90031.2	64522.7	P07203;E9PAS1	GPX1
P07225	530.92	556.246	241.828	359.505	753.306	196.454	119.109	370.563	515.77	284.055	584.39	548.153	306.849	449.087	402.166	334.353	756.115	116.325	154.241	362.512	P07225;G5E9F8;H7BXT0;CON__P07224;C9K0R0	PROS1
P07237	565745	501963	467360	411922	818173	667992	1012840	915150	455796	740091	598355	678010	1132400	1497690	386640	1075530	1374030	813239	858621	806758	P07237;H7BZ94;I3L2P8;F5H8J2;H0Y3Z3;I3L398;I3L312;I3L3U6;I3NI03;I3L4M2;I3L0S0;I3L3P5;I3L514;I3L1Y5	P4HB
P07305	271474	362566	417015	1476630	29697.2	33379.7	46320	85379.4	11359.8	10071.3	28152.4	42401.8	20354.1	44334.9	53298.7	68600	24799.4	24309.7	27107.7	57479.8	P07305;P07305-2	H1F0
P07311	32356.8	21380.5	21414	30297.3	9908.74	1513.92	7659.44	29470.8	908.2	9176.2	1806.63	880.9	2392.51	48425.2	51742.1	13339.5	20969.5	8932.26	1137.83	2720.23	P07311;G3V2U7;G3V3F8;P07311-2;G3V597	ACYP1
P07339	301250	239178	152176	214798	148989	150915	208267	232233	57798.9	216430	264668	200386	433119	716784	132156	125797	234076	203171	194623	182044	P07339;H7C469;C9JH19;F8WD96;H7C1V0;F8W787	CTSD
P07355	190657	96259.9	116027	121790	2933300	1532930	2200500	2579240	1362410	2755980	2244490	1376700	2470040	5859310	957178	2274570	2559060	1724990	1560440	1277500	P07355;P07355-2;H0YN42;H0YMD0;H0YMU9;H0YM50;A6NMY6;H0YKS4;H0YNP5;H0YMM1;H0YN28;H0YL33;H0YKZ7;H0YLV6;H0YMT9;H0YKX9;H0YKL9;H0YMW4;H0YKV8;H0YNA0;H0YN52;H0YMD9;H0YNB8;H0YKN4;H0YLE2	ANXA2
P07357	1176.63	161.051	1052.15	1462.84	3619.82	1469.61	289.196	142.934	641.393	120.5	2178.42	2348.89	198.089	3951.98	1392.19	305.826	2437.03	2712.01	2501.11	525.28	P07357	C8A
P07358	692.959	308.079	295.336	434.812	277.934	369.942	568.97	265.626	180.838	516.597	382.46	251.913	2185.61	209.433	263.62	888.812	404.545	248.928	183.339	403.675	P07358;F5GY80;F5H7G1	C8B
P07384	75312.9	74488.9	31129.5	81303.5	64112.3	56509.6	57680.7	54107.2	12556.5	58707.9	59794.1	33468.7	44008.8	218139	90192.3	38576.8	23175.5	31589.7	42867.3	21753.1	P07384;E9PRM1;E9PJJ3;E9PLC9;E9PMC6;E9PJA6;E9PSA6;E9PLQ6;E9PQB3;E9PLX0;E9PL37;E9PIA9	CAPN1
P07476	2677.27	2376.91	1265.88	1845.21	1874.16	310.98	325.404	1324.5	626.656	1577.59	2369.72	321.162	90.3067	493.37	368.795	472.468	3003.89	1280.93	304.742	725.248	P07476;J3KPN6	IVL
P07602	200584	161645	102682	175227	163357	141686	195535	195832	71091	176463	114601	124779	233760	510356	109489	175064	210876	138529	126169	222573	P07602;B1AVU8;P07602-2;C9JIZ6;P07602-3	PSAP
P07686	88943.3	78659.2	42671.4	74860.6	69798.1	64889.5	91704.2	125389	22503.5	109290	65293.7	42446.3	131032	209976	37738.1	64799.9	135604	107751	87401.4	77638.3	P07686;Q5URX0;H0YA83;H0Y9B6;H0Y9M3;D6REQ8	HEXB
P07711	578.006	841.18	2275.75	420.441	2118.64	340.262	736.19	447.569	918.22	576.977	14640.2	415.849	519.426	1079.23	440.354	1909.7	1471.1	328.411	262.194	433.655	P07711;Q5T8F0	CTSL
P07737	16210500	12554100	10482700	14549300	15053200	8620540	11348800	14429800	7229750	14605000	11758400	9564600	17213900	19400300	5850050	15749600	18595300	11041700	12263700	7890050	P07737;K7EJ44	PFN1
P07738	513.487	3355.04	6545.42	3742.29	1007.56	1390.89	1391.5	485.961	1434.06	7022.66	752.262	1171.89	1071.55	10216	1055.24	1249.49	1857.78	2963.16	1870.33	2374.99	P07738;C9JH23	BPGM
P07741	1293700	745062	447416	858699	423357	425628	485444	517563	127644	345566	228553	178156	776979	2998320	645577	650829	340124	135548	242434	256448	P07741;P07741-2;H3BQZ9;H3BQB1;H3BQF1;H3BSW3	APRT
P07814	153633	131852	77726.2	143974	112570	70221.1	93915.8	127970	45407.2	94884.6	51310.5	58271.1	112014	230268	54255.7	89750.1	90028.8	69667.4	73344.9	77691.1	P07814	EPRS
P07858	157532	138922	117180	117631	38195.6	18817.6	41589.5	34768.5	7815.77	13179	24142.3	11861.9	71487	71948	11494.4	67696.5	28970.7	74304.7	17057.1	19517	P07858;E9PKQ7;E9PNL5;E9PHZ5;E9PLY3;E9PSG5;E9PQM1;E9PR54;E9PJ67;E9PCB3;E9PKD0;E9PL32;E9PS78	CTSB
P07900	1140170	947160	586962	1018310	821394	558932	677271	804068	292241	743009	496701	353100	1066730	2278150	401402	859530	793749	493510	520624	337630	P07900;P07900-2;Q86U12;G3V2J8	HSP90AA1
P07902	30874.5	22601.9	12525.8	25424.8	9003.51	9938.34	14742.2	17318.7	7832.48	20146	6829.13	5546.77	2600.84	81302.3	7166.46	31646	16233.4	7909.69	9418.16	2362.51	P07902;P07902-2;G3V4G9;G3V3U5;G3V223;F2Z2X9;H0YJL3	GALT
P07919	145249	136657	142169	154376	108912	89919	127728	224369	116802	203157	129103	95468.1	189623	226540	96446.8	25962.2	107812	304777	170879	348566	P07919	UQCRH
P07954	212576	206868	129089	226388	124991	97583.4	129659	199905	36770.1	151440	50192.2	81709.9	165770	433448	135390	126681	235997	192795	147800	137350	P07954-2;P07954	FH
P07992	2752.43	2005.05	2462.61	2503.64	1927.54	1337.94	1347.35	999.503	232.487	852.473	1326.3	371.399	9590.74	9530.8	358.306	2685.1	607.547	207.053	794.262	844.875	P07992;B3KRR0;P07992-3;K7ES46;P07992-2;K7EP14;K7ER89;K7ER60;K7EJW9;K7EK97;K7EMT9	ERCC1
P08047	12282	15491.4	7583.98	12033.5	7124.12	5063.31	6579.98	7816.46	2870.05	7090.75	4256.02	4839.72	13452	19557.4	5837.16	11518.6	10758.2	9068.08	9339.66	8366.68	P08047;G5E9M8;H3BUU5;H3BVI2	SP1
P08133	2280800	1888660	1312680	2207560	2042690	1134390	1375980	2026180	786093	1839500	1612180	1123580	1880370	3993010	1069470	1730300	1838610	1243420	1401290	983762	P08133;P08133-2;E7EMC6	ANXA6
P08236	53641.9	43103	28843.5	26669.3	30937.2	27798.1	38463.5	44233.1	27679.6	45090	35096	40275.8	37029	112757	10109.5	103678	94228.9	68177.1	55072	52097.8	P08236;E9PCV0;P08236-2;F8WBK6;F2Z3L6;F8WE77	GUSB
P08237	345.212	778.023	147.199	307.461	132.363	311.386	321.999	274.128	104.126	526.405	152.161	491.873	116.986	785.103	260.33	262.59	676.436	163.955	489.868	161.396	P08237;P08237-3;P08237-2;F8VNX2;F8VZQ1;F8VX13;F8VSL1;F8VP00;F8W1J8;F8VSF7;F8VW30;F8VUB8;F8VTQ3;F8VYK8;F8VZI0;F8VVE3;H0YHB8;F8VZ53;F8VSF5	PFKM
P08238	2653390	2269170	1248950	2448600	1713290	1064870	1422270	1878810	541188	1624610	945639	750445	1723000	4335970	1037360	1780760	1971800	1031310	1233290	865389	P08238;Q58FF7;H0Y6E4;H0Y5S7;H0Y598	HSP90AB1
P08240	16866.1	15427	10006.3	18568.4	19980.3	19266.8	21844.9	22742.2	5355.35	11051.2	5377.15	12247.5	16696.8	30310.5	17248.7	9774.83	15891.8	13181.6	9782.44	13584.6	P08240;P08240-2	SRPRA
P08243	1440.46	1671.63	495.313	2027.56	1254.48	288.039	1876.3	392.937	65.3137	2259.14	1129.13	70.4371	56294.8	4389.32	2440.19	3940.35	6785.04	778.249	1768.66	9175.52	P08243-2;P08243;P08243-3;F8WEJ5;C9J057;C9JT45;C9JM09;C9JLN6	ASNS
P08397	13559	12754.3	4622.47	18200.4	6830.08	4171.37	5543.33	5886.44	1461.56	2689.02	5599.81	229.135	4261.1	3531.35	1629.58	2448.75	3321.19	3890.91	972.776	2035.42	P08397;F5H345;P08397-2;G5EA58;G3V1P4;F5GY90;F5H226;F5H0P4;F5H4X2;F5H4W5	HMBS
P08519	2401.7	3293.87	62.3243	3404.58	27.7959	20.6185	76.908	38.7178	870.316	31.3301	48.2808	14.6279	78.9275	76.115	21.1745	49.091	1361.02	2156.88	63.5888	1223.61	P08519	LPA
P08559	267138	249513	173288	221377	134917	122054	182242	273153	72351.3	176240	81548.1	137141	271349	433236	132595	171611	221721	155419	216713	143143	P08559;P08559-4;P08559-3;P08559-2;Q5JPU0;Q5JPU1;Q5JPU3;Q5JPT9;Q5JPU2;P29803	PDHA1
P08567	13008.8	2754.03	7889.87	1091.9	128201	108805	90915.2	90636	131797	325419	266478	138454	119108	87929.5	21498.3	65104	265542	298394	248642	86042.7	P08567	PLEK
P08574	98973.3	115720	55632.4	113582	40135.6	38640.4	52054.9	89746.5	17032.4	92505.5	20718	36214.6	74469.3	177887	88017.3	54373.6	40319.3	84695	97696	65144.1	P08574	CYC1
P08575	559852	633293	521162	615247	624385	461501	551732	861529	224921	844634	329129	540233	613542	1079510	331237	369146	692519	812559	775269	814146	P08575;P08575-2;E9PC28;E9PMF8;M3ZCP1;E9PKH0;E9PMF7;M9MMK9	PTPRC
P08579	165971	119297	123236	115041	106648	98569.5	133751	137463	17844.6	166089	91583.6	72310.9	153385	161431	153405	79847.5	140619	131986	145652	105919	P08579	SNRPB2
P08590	209861	232505	148012	240920	199678	30231.2	72618.4	227234	113066	179003	35763.3	64056.5	50750	4345.82	46443.6	95401.2	4106.44	272.927	1862.32	92632.2	P08590;P05976-2;P05976	MYL3
P08603	915.845	1051.69	373.961	1397.25	913.253	427.734	185.759	1278.33	53.6477	1143.32	175.026	128.139	1539.15	2851.19	628.817	2760.5	119.764	1494.25	622.003	1298.65	P08603;P08603-2;Q6NSD3;Q02985-2;Q02985	CFH
P08621	183147	178031	133550	136360	100659	73087	117252	111628	61587.6	115756	46913.2	74315.8	182040	278817	88906.2	104960	91362.8	104350	158979	88005.9	P08621;P08621-2;P08621-3;P08621-4;M0QYR1;M0QX04	SNRNP70
P08637	537.413	2175.48	632.215	536.528	1107.33	1842.18	1784.58	843.475	947.855	616.21	755.912	1484.58	749.052	1878.4	284.14	462.877	1614.64	228.39	248.129	1665.03	P08637;H0Y755;E9PG94;M9MML0;C9JC71;O75015;H0Y4U3;M9MML6	FCGR3A
P08651	31898.2	25674	13738.8	26291.5	4199.38	26078.4	18510.2	25447.1	378.042	19405.3	113180	55378.6	14513.1	24371.5	10501.5	90647.3	19678.7	28888.1	29422.6	37215.9	P08651-4;P08651-3;P08651-2;P08651-5;K7EMU1;P08651;O00712-2;Q5W0Y9;O00712;O00712-4;Q5VW27;O00712-5;Q5VW30;Q5VW26	NFIC
P08670	10155000	10675600	9709530	11421900	11460900	10040400	11361900	14816200	4724800	13634100	6507850	12158000	17131400	21172500	8333920	12799500	12825700	19639100	17337100	15363400	P08670;B0YJC4;B0YJC5;Q5JVS8;H7C5W5;P41219;P41219-2;B4DIR1;K7ELP4;K7EKH6;K7EKH9	VIM
P08697	1625.54	477.557	575.705	602.46	292.277	702.907	569.248	1022.68	124.816	714.679	594.14	631.73	854.559	464.061	3185.27	2027.11	2872.7	113.923	454.313	369.25	P08697;P08697-2;C9JMH6;C9JPV4	SERPINF2
P08754	100221	95237.9	59126	110611	40963	32669.6	45657.2	126860	8067.27	73999	13861.1	31093.7	53053.7	187319	66842	30968.6	37298	42985.7	44051.7	57108.7	P08754;P11488;P19087;A8MTJ3;A2A2R6;F8WE78	GNAI3
P08758	389304	342149	190235	647606	641838	435839	712722	774272	139459	605012	386370	223930	903486	1936140	357203	442962	536660	376529	320041	259210	P08758;E7ENQ5;D6RBL5;E9PHT9;D6RBE9;D6RCN3	ANXA5
P09001	7473.55	7965.81	6276.58	6924.04	4706.63	617.308	5054.42	6085.17	3219.93	7056.2	2029.71	1631.95	9087.54	11927.1	5452.59	1525.14	6388.53	6813.71	5766.37	5058.53	P09001;H0Y9G6;E7ETU7;E9PF06;D6RC14;D6RBQ5	MRPL3
P09012	352797	234529	212332	348983	184733	183388	197069	231683	35623.3	318459	109003	110265	303117	382637	99717.3	381622	127977	165789	182362	147301	P09012;M0R268;M0QXK2;M0R221;M0R2B8;M0QZG7;M0R0G9	SNRPA
P09104	219645	212050	118794	311946	182688	79318.2	108287	192567	61526.1	134430	73910.6	45695.6	143915	430763	54956.9	144757	139418	103085	68387.1	36336.2	P09104;B7Z2X9;F5H0C8;F5H1C3;F5H5U1;F5GWQ3;F5GZ30	ENO2
P09110	40926.6	43652.6	25224.5	38215.6	22407.5	22584	25643.1	30837	7578.71	30097.4	15416.7	23272	24062.8	82318.1	14711.6	32721.5	31406.9	35649.6	24764.3	28787.1	P09110;C9JDE9;H7C131;P09110-2;H0Y4D4;B4E072;B4DVF4;F2Z2Q6;F2Z3P7	ACAA1
P09132	47930.4	48315	38185.5	71130.2	52195.1	20074.9	39290.1	70378.6	15205.8	34276.5	17685.8	24951.1	1396.09	73371.6	6839.01	21262.2	50934.1	43937.1	57220.9	39229.7	P09132;P09132-2;D6RBG4	SRP19
P09211	1117320	830225	639240	715868	900139	502942	535504	790168	336909	970732	827186	511253	584555	1903180	268336	710001	1274470	1200290	781445	502230	P09211;A8MX94	GSTP1
P09234	156189	181948	140842	150693	135593	84161.6	120437	112447	78999.7	180934	65576.5	82831.3	174192	217280	39938.2	135874	170326	150360	120944	102375	P09234;Q5TAL2	SNRPC
P09326	155903	175830	142893	163305	260572	140627	186470	218355	48463	144789	33978.1	88296.3	189745	385059	71759.8	105822	117559	159532	117404	116933	P09326;Q8MGR0	CD48
P09382	323620	186766	128039	165315	975629	303711	743382	1104400	845424	691332	1086240	901385	1425270	2522970	222664	1506880	1413520	899584	1246210	709633	P09382;F8WEI7	LGALS1
P09417	162876	135426	69822.2	175102	105822	50461.1	81400.9	116395	38726.1	80890.5	40665	43260.3	108463	205871	21868.1	79539.3	102393	66183.8	57083.7	61340.3	P09417;B3KW71;B7Z415;D6RGG7;H0Y8F7;D6RHJ7	QDPR
P09429	4408760	3335960	3126080	3839970	4498880	2919280	5104450	3415590	1771950	3141230	3502630	2550440	3499300	2794830	914928	4255800	3701890	3139290	3845270	2467770	P09429;Q5T7C4;Q5T7C6;B2RPK0;Q5T7C0	HMGB1
P09467	166369	101608	71008.9	233061	37485.4	11913.4	30887.6	55850.5	4312.21	5735.35	3702.86	4847.38	5917.29	42657.9	1680.27	7596.47	6884.84	4641.02	15717.5	7749.09	P09467;Q5VZC3	FBP1
P09471	696.835	438.704	402.197	356.657	692.456	940.539	1490.33	3488.95	1753.35	1841.38	1176.52	2177.65	1849.35	4441.85	2321.92	303.797	2521.34	361.287	2651.25	1787.71	P09471-2;P09471;H3BTM2;H3BN82;H3BQG8	GNAO1
P09488	100662	1613.85	47490.5	86961.3	55615.9	971.874	56672.8	74396.2	4265.57	1010.09	31995.5	13456.9	96617.1	245653	23864.2	629.675	52092.8	467.717	24171.1	7223.99	P09488;E7EWW9;P09488-2;B9ZVX7;H3BQT3;H3BRM6	GSTM1
P09496	78905.9	73996.8	57160.4	80721.5	79631.8	60841.4	108211	114950	80344.4	100051	58525.7	82782.5	131989	159247	64943.3	55433.9	162161	91366.8	127869	108792	P09496-2;P09496-4;P09496-3;P09496;F8WF69;F5H6N3;C9J8P9;C9JND5	CLTA
P09497	118878	106726	98620.7	124937	147363	111489	149237	193235	90654	208207	113851	117488	90857.8	230165	53184.7	129571	199207	148438	113339	144407	P09497-2;P09497;D6RJD1;H0Y9Q6	CLTB
P09525	29725.4	15976.2	15059.6	21351.2	118513	59180.2	93796.1	126640	68312.1	104782	109137	85529.9	102604	321263	24031.6	80245.6	108725	60523.4	66322.4	50993.3	P09525;Q6P452;B4DDF9	ANXA4
P09543	37481.3	28724.9	20611.6	31509.6	20228.7	16805.3	26898.8	38172.8	5102.43	30503.6	14862.5	15838.7	61951.4	24194.5	13999.9	11973.9	23053.3	19672.6	16951.7	22360.9	P09543-2;P09543;B4DFN6;K7ERC4;C9K0L8;K7ERZ0;K7EN66	CNP
P09564	64770.9	69594.5	40542.3	49814.5	28956.3	15188.1	19952.5	35510.9	11984.4	18774.1	6270.33	10017.5	18314.2	185374	13043.4	8971.32	22264.2	17561	14873.6	17664.7	P09564;J3QLC7;J3QLM0	CD7
P09622	300626	290895	251360	264743	199286	145593	201234	296484	99612.2	162889	118107	146682	349784	435635	272151	159387	294129	238979	191147	218831	P09622;E9PEX6;B4DT69;B4DHG0;F8WDM5;F2Z2E3	DLD
P09661	521720	447288	286445	414564	249425	206227	262965	302350	115873	363117	220383	186785	593913	739061	273910	297183	234500	265642	282693	195181	P09661;H0YKK0;H0YMA0;H0YLR3	SNRPA1
P09668	698.107	480.88	5009.63	689.987	18414.3	23174.2	83982.3	14164.1	11600.7	10372.2	6144.55	10416.9	27761.1	8173.25	2014.9	5609.71	34321	12964.1	10223.5	5132.69	P09668;E9PKT6	CTSH
P09669	977996	997666	730413	1206240	661775	423287	621830	1423090	212774	630400	367179	824844	384465	1252870	149502	70491.2	570453	672519	1134570	845645	P09669	COX6C
P09693	181993	220215	144460	165336	124309	102812	143288	206083	52173.8	120656	78085.7	128334	64963.4	144789	58835.6	74301.8	128366	104707	100568	75687.5	P09693;A8MUH3	CD3G
P09871	222.053	377.882	204.102	329.717	416.772	253.929	234.531	626.855	194.162	242.401	606.44	109.332	444.401	534.68	360.321	340.859	586.929	228.525	597.222	198.04	P09871;F8WCZ6;H0Y5D1;F5H7T4;B5MCV4	C1S
P09874	596010	569132	425342	492068	437378	321399	480105	469096	177929	471765	250772	276071	581635	1063240	241696	464981	356452	414242	439480	326076	P09874;Q5VX84;Q5VX85	PARP1
P09884	210.233	57.639	82.9304	73.0021	83.6207	101.811	72.6382	37.0073	44.0289	68.6121	79.2765	116.926	647.541	685.396	26.8765	87.704	195.31	97.1971	142.939	37.5463	P09884;A6NMQ1	POLA1
P09914	333.708	700.661	335.142	1070.57	1768.83	227.934	402.872	1234.1	195.566	159.33	344.885	348.201	2051.11	2379.37	924.149	657.379	471.674	126.465	574.739	599.547	P09914;D3DR31	IFIT1
P09960	471843	369798	215202	419401	212573	106781	193024	235264	49397.3	152102	48662.2	60244.5	306198	629994	83952	156919	147123	107236	101987	59987.4	P09960;P09960-4;P09960-2;P09960-3;B4DEH5	LTA4H
P09972	744678	577070	523759	657020	414519	232106	271577	309528	187230	202651	171772	102906	533590	731104	190491	422173	315307	207489	197241	128099	P09972;A8MVZ9;J3KSV6;J3QKP5;C9J8F3;K7EKH5;Q5T7D5	ALDOC
P0C0L5	2996.01	2100.56	2198.82	1884.48	1411.03	1596.5	1410.29	1870.34	1073.16	1275.52	2171.02	1477.42	4297.11	7899.56	2047.5	5949.88	2041.9	1004.49	1649.05	4437.16	P0C0L5;F5GXS0	C4B
P0C221	323.785	3482.3	246.728	3627.64	562.655	106.765	220.436	210.461	3112.71	217.707	4808.73	4186.23	495.881	268.737	50.2747	183.64	4476.24	148.714	651.591	3591.59	P0C221-2;P0C221	CCDC175
P0C7P0	16742.5	27756.8	14087.3	10406.8	22162.9	13772.9	18962.3	34393.3	17396.3	21068.1	8358.23	18000.1	13714.1	30801.3	15372.6	9157.96	32824.3	25435.8	56924.2	36842.7	P0C7P0	CISD3
P0CAP2	4586.72	4032.55	1710.18	3543.52	1995.6	966.722	1323.56	3068.66	665.799	2303.28	668.806	983.077	921.553	5131.33	271.404	1161.79	1046.86	1334.26	1762.83	1663.77	P0CAP2-3;P0CAP2;H8Y6P7;Q9BZD3;P0CAP2-2;P0CAP1-11;E9PP13;H3BV00	POLR2M
P0CF51	1383.8	434.572	1691.17	673.364	1605.7	571.604	1519.43	1413.99	964.445	8450.2	444.848	471.196	2033.95	1595.22	319.566	1026	5881.64	3607.89	2110.48	1278.82	P0CF51;P03986	TRGC1
P0CG06	2699.06	889.944	535.865	1042.31	16724.2	2331.17	1717.08	189090	3227.96	131736	2655.09	17861.7	6727.04	11917.9	2710.77	6086.97	1021.92	648.25	1476.14	3467.03	P0CG06;P0CG05;P0CF74;A0M8Q6	IGLC3
P0CG12	33922.9	28902.4	28037.2	41695.2	17542.5	12818.4	23264.5	30777.2	16168.9	18756.1	11775.9	21642.4	51114.9	57064.7	13652.1	32600.1	21058.8	17657.7	21211.7	21412.2	P0CG12	DERPC
P0CJ78	600.786	723.644	372.086	728.168	314.917	342.565	323.159	805.847	97.5582	710.862	163.014	202.284	169.546	936.748	139.924	337.243	298.895	443.221	331.229	280.307	P0CJ78	ZNF865
P0CW22	798189	653442	766781	945548	813981	521053	696037	633492	297592	506260	503453	510582	1245720	1453940	505271	886462	671190	401915	562023	338258	P0CW22;P08708;H0YN88;H0YK46;H0YN73;H3BNC9	RPS17L
P0DI82	4224.52	3918.54	2740.18	1449.25	4668.01	4047.6	4032.76	2026.49	3100.95	4193.96	4218.33	3857.27	1400.24	3170.34	1828.11	750.396	4667.72	3703.69	3866.57	1618.4	P0DI82;P0DI81;G1K394;P0DI81-3;F5H785	TRAPPC2B
P10109	19560.9	14046.4	14041.1	10409.4	1849.02	8212.19	6317.4	17739.4	13766.8	13085.5	3129.75	2467.4	776.26	32906.5	15952	10138.6	22847.9	18611.5	5823.11	15562	P10109	FDX1
P10114	581.514	1480.94	403.341	1014.46	640.997	806.629	574.329	1055.79	650.207	822.22	390.259	4216.98	1889.95	1230.98	609.578	880.176	673.564	642.565	465.737	929.606	P10114;F6U784	RAP2A
P10124	2919.86	4096.6	3999.4	3474.77	12673.8	8674.66	10357.7	18625.1	11093	20063.7	10192.2	13363.1	4192.1	14500.9	3302.51	6925	22162.6	24336.8	18765.5	23550.3	P10124	SRGN
P10155	97316.7	100646	52088.8	75125.8	68012	40458.6	65894.6	66518.8	26709.3	62331.3	43321.8	24711.1	103589	219637	39043.6	66482.9	48969.9	41321.8	52379.3	23925.4	P10155;P10155-3;Q5LJA0;P10155-4;P10155-2;H0Y9N5;G5E9R9;D6RE09;D6RDN1	RO60
P10253	13172.5	5461.82	4250.22	8330.91	3615.53	6988.6	6305.96	11801.7	1835.11	10436.5	3288.09	4155.26	7006.77	28728.1	4609.66	4198.66	12328.7	5550.94	4884.92	6818.61	P10253;I3L3L3;I3L0S5;I3L2V9	GAA
P10398	14698.6	13271.2	7459.54	14338.5	11056.3	8155.83	8418.8	10912.6	2184.31	12795.5	7501.34	5902.01	7812.19	25727.5	6693.73	15661.4	7740.05	7542.95	5389.95	5525.16	P10398;P10398-2;B4DMG5	ARAF
P10412	114664	109016	93504.1	84641.4	158120	119639	164494	200271	3632830	4470.85	112329	149110	56721.7	166589	4491840	121560	259475	175647	244984	143856	P10412	HIST1H1E
P10415	29665.7	35468.1	17568.3	40617.9	4671.62	21667.1	12178	25836.8	6324.35	14174.8	568.98	11201.4	58328.5	95798.5	51174.4	927.854	6595.59	6666.91	11916.6	3364.21	P10415-2;C9JHD5;P10415	BCL2
P10515	126490	137665	80074.4	119040	71724.2	67788.4	80187.1	109739	27283.4	90390.9	28996.2	44104.7	242934	155978	101420	92169.2	68765.7	68704	69451.1	34228.3	P10515;E9PEJ4;H0YDD4;F5H7M3	DLAT
P10599	701106	366207	383471	659217	1248940	971754	941307	929836	327925	895585	3270140	558128	1582080	2058670	728233	615897	1426540	558605	940476	607901	P10599;P10599-2	TXN
P10606	1532950	1324950	965261	1706960	1362690	1082680	1542000	1651160	659572	1391130	909996	1297040	1786970	2504850	881800	1238170	1174960	1663330	1601380	1646360	P10606	COX5B
P10619	21333.6	29108.8	10714.8	30028.8	29192.3	29485.7	33671.5	50032	5640.68	25385.7	13918.8	10139	27923.2	80616.6	12966.8	28583.5	20520.2	30211.2	24432.1	16624	P10619;Q5JZH0;Q5JZG9	CTSA
P10643	203.41	68.7782	144.351	171.215	126.228	206.765	202.349	195.486	96.8551	192.806	158.935	377.778	389.445	246.685	198.942	115.311	207.244	192.175	214.205	290.653	P10643;CON__Q29RQ1	C7
P10644	243671	193585	115767	208299	130766	76047	75872.4	106954	91111.2	131839	137251	95703.7	184281	335031	113292	201645	112572	123429	115796	107053	P10644;K7ER48;K7EM13	PRKAR1A
P10746	5698.18	9719.82	2838.81	7919.02	4280.04	628.755	4187.31	3770.87	1329	3925.89	424.239	2088.16	3666.94	3762.97	1424.06	954.355	6199.8	2427.14	252.052	1120.14	P10746;Q5T3L9;Q5T3L7;Q5T3L8	UROS
P10747	940.285	1085.68	1291.24	582.686	1510.2	348.232	1295.2	8352.94	469.421	3841.95	1033.21	805.258	4134.51	23749.4	2529.39	6510.72	4913.88	1273.18	1971.82	568.481	P10747;Q70WG0;P10747-2;P10747-4;P10747-3	CD28
P10768	588039	443256	299570	514414	297076	110830	184215	286579	82087.6	186221	106519	62663.7	388702	861667	122507	324790	273838	160935	158310	95935.3	P10768;H7BZT7	ESD
P10809	2571710	2715950	2176500	2424940	1880320	1628540	1853690	2062640	753826	1490640	1082960	1065720	3525340	4607930	1633890	2741460	2290870	1954280	1730500	1678240	P10809;E7ESH4;E7EXB4;B7Z712;C9JL25;C9JL19;C9JCQ4;C9J0S9	HSPD1
P10909	647.901	839.949	258.714	724.253	352.603	152.932	439.54	442.319	136.315	550.198	262.022	242.83	379.513	1294.75	282.688	912.256	1065.57	474.481	146162	361.44	P10909-4;P10909;P10909-5;P10909-2;E7ETA7;P10909-3;H0YC35;H0YLK8;E7ERK6;H0YAS8;E7ETB4;E5RJZ5;E5RG36;E5RGB0;E5RH61	CLU
P10966	140749	105955	111536	153384	60751.4	25104.3	34080.3	103659	822.044	63207.4	22715.2	36474.2	6208.47	43186.9	21122.4	2568.33	61486.7	57840.5	75649.8	70146.4	P10966-7;P10966-9;P10966-8;P10966;P10966-3;P10966-2;P10966-6;P10966-4	CD8B
P11021	820273	739336	641828	757857	993987	810973	1124610	1334910	540936	1102940	700790	941980	1086340	1889430	446915	1148870	1670950	1164890	1203240	1077220	P11021	HSPA5
P11117	6638.09	3789.21	2765.14	3684.04	11059.7	10001.2	11236.8	14473.7	9601.39	10440.4	3176.65	15941.8	4380.89	18160.6	442.732	440.885	14160.2	10593.3	12073.5	12210.3	P11117;E9PQY3;E9PHY0;B7Z7D2;E9PP23;F5GWV7;G5EA28;E9PKW9;P11117-2;E9PQW9;B7Z6U3	ACP2
P11142	2943400	2483220	1940280	2963910	2075910	1401430	1957140	2225010	1016330	2111140	1411870	1325930	2171450	4325430	1073160	2128060	2488610	1809890	2299450	1491050	P11142;E9PKE3;E9PNE6;P11142-2;E9PLF4;E9PQQ4;E9PQK7;E9PK54;E9PS65;E9PPY6;E9PN25;E9PM13;E9PSH5	HSPA8
P11166	666.149	440.693	1301.61	737.359	947.396	298.217	816.757	1535.22	162.701	2208.76	420.196	2261.11	183.525	1949.14	132.868	340.016	1156.97	266.237	2380.22	114.783	P11166;C9JIM8	SLC2A1
P11169	2311.26	2276.33	2172.81	2531.86	5672.02	1786.26	3937.51	4732.47	2224.01	8508.28	294.24	6855.51	8635.89	6022.91	174.183	4709.8	222.068	2854.22	3616.34	1907.58	P11169;B7Z844;Q8TDB8-2;Q8TDB8;B7ZAC3;Q8TDB8-3;F5GYR5	SLC2A3
P11171	151584	193677	112171	159046	106629	83127.1	103970	165513	35451	103092	42345.4	57121.5	129169	260045	75004.4	135783	111888	112824	106618	81414.3	P11171-2;P11171;P11171-5;E9PEW9;P11171-7;P11171-3;P11171-6	EPB41
P11172	34623.2	29564.6	24106.5	35206.9	23192.6	19962.9	19257.5	26096.1	1013.49	17633.1	6018.21	4145.25	11992.6	47361.6	6559.63	34951.3	16766.2	15847.8	2625.73	16274.7	P11172;B5LY68;E9PFD2;F2Z3P2;F2Z303;F8WDG4	UMPS
P11177	323861	323396	200161	303773	157204	157341	197901	227519	75619.5	185049	91319.9	143867	429483	508746	149668	203013	264100	215855	209063	187560	P11177;P11177-2;P11177-3;C9J634;F8WF02	PDHB
P11182	42618.9	38304.8	26127.7	43787.4	21909.8	23186.8	32767.3	28211	2717.51	25651.9	14365.5	22086.9	21536.8	51746.2	8877.85	19777.8	20029.1	26959.8	42566.7	20083.5	P11182;Q5VVL7	DBT
P11215	219.095	137.505	84.0105	73.0157	244.737	113.196	251.058	2359.98	8412.91	6486.99	1128.23	45769.5	349.084	632.699	86.6485	337.987	9147.38	12572.8	4291.46	23705.4	P11215;H3BMV4	ITGAM
P11216	196946	122904	71483.6	132319	60701.9	26868.6	34851	45221	8610.35	46309.5	25818.7	12986.1	64120	208739	24598.4	47664.6	30620.1	19199.9	22714.4	10318	P11216;H0Y4Z6;E9PMM6	PYGB
P11233	87049.1	81860	63979.7	82778.1	32638.4	25332	27377.7	42508.9	10090.8	49279.8	11453.4	16386.5	13686	38278.9	14888.7	75008.6	22162.3	30812.3	36757.3	23309.1	P11233;H7C3P7;C9JPE8	RALA
P11234	835.364	765.146	2213.55	237.138	2901.62	2077.53	2489.16	1821.47	486.949	2888.91	1681.57	3515.33	321.654	553.601	682.81	853.063	367.526	384.481	1940.41	2795.02	P11234;B4E040;C9J6B1;Q6ZS74;C9JQB3;C9JYR1;F8WEQ6	RALB
P11274	8636.78	3017.85	1534.83	4496.85	2688.62	1281.6	2121.28	3525.55	1146.38	2438.95	954.495	2159.89	2211.18	1912.85	642.844	1570.82	3705.41	3026.84	1929.72	3404.65	P11274;P11274-2;A9UF05;H0Y554	BCR
P11279	53540.7	55800	56229.2	52059.3	81747.8	92817.4	123282	128048	76979.9	141178	119596	113047	134236	183427	98315.2	70431.6	95516.9	120539	128635	115274	P11279;B4DWL3	LAMP1
P11310	207267	223445	134702	246077	108106	115072	123129	235805	59048.5	174943	58846.7	138682	149284	236285	124116	134854	145256	127013	85292.3	144289	P11310;P11310-2;Q5T4U5;B7Z9I1;B4DJE7;E9PJM9;E9PRX4;H0YDT5	ACADM
P11387	152250	161437	121877	162864	84562.9	55999.5	81912	120289	39892.5	115337	48582.9	72984.9	111930	192081	59057.1	86506.6	107281	104800	105285	93065.6	P11387;H0YAR3	TOP1
P11388	4530.93	2149.26	1142.34	2525.43	1367.9	1169.37	1438.34	1555.45	799.042	1364.3	696.051	930.992	4274.67	5663.24	1587.44	2226.03	1602.65	1314.63	1161.14	1073.01	P11388;P11388-2;P11388-3;P11388-4;J3KTB7	TOP2A
P11413	261984	157965	116220	184689	217612	111169	156577	207717	102565	198032	136958	127726	198304	448979	99192.7	100103	221388	121600	110038	125277	P11413;P11413-2;P11413-3;E9PD92	G6PD
P11441	12034	15456.8	13835.7	17147.9	14394.8	15056.7	20081.3	15974.4	9735.31	16673.3	10242	7690.38	2453.58	284162	3905.32	18084.7	20359.5	13942.7	7222.82	11256.6	P11441;Q5HY81;F8WB70	UBL4A
P11474	575.333	456.156	396.957	406.433	180.782	380.384	305.358	249.233	93.758	558.57	361.272	196.348	297.761	731.748	193.856	228.056	509.686	227.572	355.943	305.015	P11474;P11474-2;F5H0E9;H0YGT3;F5GWT5;O95718-3;O95718-2;O95718;E7EWD9	ESRRA
P11498	840.574	2621.1	808.114	4329.4	627.919	654.645	1339.81	3039.36	400.971	81.7824	1342.4	583.594	313.646	1796.99	1108.61	157.494	280.376	926.75	152.804	632.646	P11498;B4DN00;E9PRE7;E9PS68	PC
P11532	54.6322	30.4973	13.4512	54.3346	31.8315	34.9834	62.5571	32.68	5.81123	17.2548	1045.99	1511.47	1877.91	7591.13	436.067	1316.72	2105.49	2321.62	47.3298	1770.63	P11532-4;E9PDN5;P11532;Q4G0X0;P11532-3;P11532-2;Q14174	DMD
P11586	119434	92148.7	57307.3	108917	88054.5	48275.9	80391.2	94550.2	34771.2	92014.8	52528.9	35715.7	173751	308240	61219.6	96265.8	163781	63431.6	69412	64944.2	P11586	MTHFD1
P11597	366.247	231.089	313.465	257.137	328.472	761.555	617.274	421.886	171.16	398.358	965.419	486.369	660.187	638.262	155.12	208.096	505.299	165.744	296.432	309.741	P11597;P11597-2;H3BRJ9	CETP
P11717	7903.2	7399.7	4241.93	7840.56	8941.27	6107.34	7826.89	14780.8	8721.23	20905.9	5909.49	13594.2	9311.1	14328.6	3426.14	1171.26	18978.9	15962.6	15799.3	17855.3	P11717	IGF2R
P11766	666746	526220	257598	634253	269995	133818	186868	399557	81723	292214	96721.3	93269.1	263931	1228050	156441	212016	251394	206565	255637	110592	P11766;H0YAG8;D6RFE4;D6R9G2;D6RAY0	ADH5
P11802	608.398	371.315	522.597	292.459	631.905	737.102	526.385	250.439	296.329	1151.45	588.508	460.273	1049.54	523.898	271.668	709.928	1115.51	1269.12	971.03	858.875	P11802;F8VZ51;F8VYH9;F8VZZ0;F8VTV8;F8VWX7;B4DNF9;F8W1L8;F8VXD2;Q96BE9;F8VYY1	CDK4
P11831	829.29	509.826	311.506	563.102	740.879	284.596	1081.99	728.981	743.824	552.876	821.803	1990.83	495.351	5595.62	540.151	277.053	2433.52	220.363	3564.52	2138.68	P11831	SRF
P11908	61863.1	35885.7	23289.2	76592.2	23839.9	19410.9	22092.1	41784.6	7958.59	30084.2	13991.7	8330.37	12081.1	24547.9	508.964	24569.8	20641.1	13506.3	15175.7	12657.7	P11908;P11908-2;D3YTJ7;H7C518;H7C540;A6NMS2	PRPS2
P11940	391847	301220	239176	387020	327838	198651	261955	325982	172523	336262	204123	205316	329079	484192	132588	298721	321986	253598	281663	245507	P11940;E7EQV3;E7ERJ7;P11940-2;H0YBQ4;H0YBN4;H0YB86;H0YAP2;H0YB75;H0YAS6;E5RJB9;Q4VXU2;E5RGH3;E5RH24;H0YAS7;H0YAW6;E5RHG7;Q4VY17;H0YC10;E5RFD8;E5RGC4;E5RJM8	PABPC1
P12004	279792	196834	163415	158323	182463	143509	231973	185867	116306	209772	105454	102691	260579	513841	116828	190312	604492	203087	232391	128355	P12004	PCNA
P12081	183520	134917	76082	132103	79653.8	60916.8	64720.1	108024	37171.4	103009	76044.6	35499.4	115648	304365	84458.8	100043	60172.4	48878.4	49964.1	31835.4	P12081;D6REN6;P12081-2;B4DDD8;B3KWE1;J3KNE5;B4E1C5;C9JWK3;E7ETE2;D6RF05	HARS
P12235	6654.96	5848.88	2727.75	18478.2	5075.51	3677.54	10382.9	12802.2	279.92	6931.26	435.594	5199.03	3333.47	1387.18	469.123	760.989	1348.39	2722.91	3669.01	6222.97	P12235	SLC25A4
P12236	109927	117795	53798.3	131747	70621.7	104627	86040.1	93351.5	15885	69093.8	64572.2	44935.7	139920	167811	115593	194532	76503.1	72945.8	68758.4	104348	P12236;I7HJJ0	SLC25A6
P12259	113.154	136.256	38.7985	192.054	105.387	64.8724	190.611	138.379	8.44659	237.997	35.9239	60.483	94.0078	305.609	112.553	140.952	303.93	213.086	146.366	66.647	P12259;B4DU26	F5
P12268	331122	328022	195321	293729	187631	105884	162704	149219	64429.7	166424	113826	59518.7	127811	376412	85243.4	172100	186077	123737	160517	78782.5	P12268	IMPDH2
P12270	86232.7	88028.2	69988.7	86485.4	73061.9	61063.8	78069.4	98400.8	42475.8	103245	46206.1	61477.6	124676	179869	53984.1	101658	70486.9	94857.7	85972.6	85398.5	P12270;Q5SWX9	TPR
P12273	1259.48	12546.8	948.427	443.881	2429.65	3227.25	2083.05	1415.93	2113.51	9656.05	22574	11725.8	16883.3	6084.35	1006.61	4513.26	30824.5	909.862	101589	14923.6	P12273	PIP
P12277	4510.42	712.168	637.477	4971.85	6001.83	311.972	1281.93	350.403	2085.03	309.92	250.52	2390.42	666.722	3582.19	167.356	795.078	16292.3	1479.49	402.137	7139.31	P12277;G3V4N7;G3V461;G3V2I1;H0YJG0	CKB
P12544	55166.5	13255.8	92977.1	22096.4	1258400	934383	956016	1536190	1131240	2351270	1004940	1401370	826874	708930	260785	199142	2153120	2103650	1673180	2169840	P12544-2;P12544	GZMA
P12694	45439	42388.1	34726	41268.8	22355.2	19202.2	33733.8	47299.9	14075.3	30550.4	14256.3	23999.8	111127	137014	27181.4	18934.5	37751.2	30668.5	29996.4	22615.5	P12694;F5H5P2;B4DP47;F5GXU9;H0YH31	BCKDHA
P12724	560.45	1212.92	1045.46	1728.81	5290.82	1230.32	847.563	5819.42	2415.1	2603.53	549.852	1255.69	1634.53	1210.49	671.373	857.1	1554.22	2754.07	1017.03	799.174	P12724	RNASE3
P12814	641736	513337	362923	543432	26751.5	16643.2	16804	13943	2442.94	4853.69	3992.06	5444.08	18649.6	179303	24600.6	62495.6	17605.3	5070.09	4796.44	4923.82	P12814;P12814-3;P12814-2;B7TY16;H9KV75;H7C5W8;H0YJW3;H0YJ11;G3V2X9;G3V5M4;G3V2E8;G3V380;D6RH00	ACTN1
P12955	55394.9	45753.5	27236.4	40024.2	44299.7	28722.2	51912.3	60588.7	18216.2	45049.6	45605.6	29217.4	93316.9	156285	15541.5	30210.9	60092.9	37458.7	31942.4	25354.3	P12955;P12955-2;P12955-3;K7ES25;K7ELK4;K7EQ51;K7ENZ8	PEPD
P12956	1828820	1594870	1328130	1499140	992579	882367	1202710	1157240	455527	1012820	665329	662718	1176110	1851100	603393	1355600	765452	957670	1155240	868987	P12956;B1AHC9;B1AHC8;F5H1I8	XRCC6
P13010	1749400	1506280	1078140	1447220	768281	690039	930523	960759	177246	872883	431717	415444	1066470	1795270	655738	1105550	612844	635651	727109	591806	P13010;H7C0H9	XRCC5
P13051	4839.8	353.547	3616.59	5078.02	3355.55	6071.76	6107.28	7056.35	1682.37	6199.08	1086.24	3604.8	6861.25	8051.43	579.694	4646.14	8037.33	6567.59	4712.09	5411.47	P13051	UNG
P13056	472.633	313.866	375.523	594.031	345.83	157.283	41.521	515.719	123.932	285.864	272.795	170.891	428.711	287.39	387.774	453.948	305.919	152.295	187.96	186.682	P13056;P13056-2;P13056-3	NR2C1
P13073	1087480	1358880	753498	1439840	820948	514727	684827	1375820	269287	1285120	299421	698448	1222760	2034890	439657	715557	758258	748912	747953	894067	P13073;H3BN72;H3BNV9;H3BPG0;Q86WV2;H3BNI5	COX4I1
P13196	1302.01	978.243	845.116	1300.85	1265.31	715.778	1067.57	1145.96	714.166	1057.21	251.354	1107.19	2499.9	474.627	590.625	95.4166	751.12	392.791	1279.82	226.891	P13196;H7C4H7;H7C5B0;P13196-2	ALAS1
P13284	954.664	561.202	642.491	699.203	865.722	1552.02	3982.06	3341.88	1310.97	3311.93	1732.54	3024.88	4305.23	48783.2	2241.6	4869.19	7555.95	4175.74	21806.6	2600.66	P13284	IFI30
P13489	466797	358537	268995	412249	274950	165715	287290	314775	122924	215957	176104	110908	370635	1108770	166632	372681	242421	180082	223580	131877	P13489;H0YCR7;E9PIM9;E9PMJ3;E9PLZ3;E9PIK5;E9PMN0;E9PMA9;E9PR82;E9PMI1	RNH1
P13498	5331.95	9675.21	5301.68	5710.76	11584.7	5543.3	5342.14	13912.5	259.632	22226.7	1075.54	8576.66	7006.08	12584.6	9536.18	3982.05	12721.5	33943.2	17747.6	15300.9	P13498	CYBA
P13501	6602.01	3404.95	4591.57	1846.54	139778	152722	165639	171963	92770.9	112824	76716.3	115125	238055	121559	59662.5	27941	228411	158553	124330	136876	P13501;K7EJM0	CCL5
P13591	121.1	108.645	124.926	322.705	158.848	82.869	173.232	179.44	131.009	273.975	270.891	149.937	197.904	218.229	122.85	144.226	122.225	147.383	174.193	114.792	P13591-1;P13591;P13591-4;E9PLH7;P13591-3;H7BYX6;P13591-5;E7ESD8;P13591-6	NCAM1
P13612	10441.2	7318.96	4739.37	6065.1	15829.8	2712.23	5094.83	19486.3	8616.22	26016.2	2127.14	8202.56	2818.4	18353.1	4961.61	3404.96	15164.8	21974.6	17573.6	13305.5	P13612;E7EP60;Q7Z4L6	ITGA4
P13639	1659410	1284850	776609	1425230	1107390	629220	712809	1192140	346042	922495	569517	336418	802905	2426350	573714	875641	1042140	478818	427481	382674	P13639;M0R0I6	EEF2
P13667	281473	287353	237920	277832	368332	266273	419805	408108	155431	310375	219076	294845	533138	682460	155544	413318	591133	334380	369721	334280	P13667;C9JMN9	PDIA4
P13674	953.191	829.358	1228.86	670.337	113.831	722.399	250.694	748.406	507.543	804.05	494.367	168.329	1344.62	682.683	168.339	3611.09	1008.69	208.079	327.984	453.267	P13674	P4HA1
P13693	420383	312929	177607	441198	383211	183681	297630	428187	158825	299838	225646	196954	628952	627304	123133	388249	365053	196931	190518	129852	P13693;Q5W0H4;J3KPG2;Q8TBK7;E9PJF7;H0YCX0;Q56UQ5;Q9HAU6	TPT1
P13716	45818.1	50814.8	25627.7	38424.8	16414.4	12311.7	17881.8	15268.5	798.875	7934.64	8382.46	1003.85	16847.6	96443.7	2922.71	11359.7	9722.9	4087.77	4209.52	3633.93	P13716;B7Z3I9;P13716-2;B7ZBK6	ALAD
P13796	3123240	2678030	1867910	2658410	3647750	2710360	3302380	3380660	1172330	2727350	2352040	1625430	3286900	8974250	2207340	2587020	3242020	2092920	2196780	1547390	P13796;Q5TBN3;B4DUA0;Q5TBN5	LCP1
P13797	1958.22	259.979	399.903	335.424	524.546	256.884	192.841	397.538	877.843	170.517	193.358	1436.22	9471.31	13315.1	9207.3	8080.96	183.348	322.575	177.596	1563.92	P13797;B7Z6M1;F8W8D8;B4DGB4;B4DI60;H7C4N2	PLS3
P13798	68574.3	43538.7	20786.6	55025.1	35365	22297.8	23292.1	38872.3	23779.6	33874.2	27583.7	14890.3	25322.7	121073	18611.5	28773	33717.1	18054.5	16556.9	14250.4	P13798;C9JIF9;H7C393;H7C1U0;C9JLK2;F8WEH5;H0YFE5	APEH
P13804	650129	605050	460439	576230	418424	348190	434106	560852	139656	443309	192754	215509	507437	1388100	339792	487892	559646	414359	401343	410701	P13804;P13804-2;H0YLU7;H0YK49;H0YNX6;H0YKF0;H0YL12;H0YL83;H0YM12;J3KN60	ETFA
P13807	2784.83	2714.37	1593.47	7587.95	2023.54	1968.55	860.301	3576.32	424.294	2665.34	148.691	910.452	212.888	3867.34	400.29	233.82	225.303	812.504	695.104	171.358	P13807-2;P13807;B7Z806;F5H1N8;F5H3S3;M0QYU1;P54840	GYS1
P13861	118378	106145	66438.5	106454	92843.2	72114.7	73402.4	91553.8	42916.2	80150.6	46827	55543.1	108945	161003	68635.9	59274.5	85466.8	62537.9	68905.2	80667	P13861;Q9BUB1;H7C330;H7C1L0;H7C4A9	PRKAR2A
P13984	39176.7	40103.4	25684.2	28862.9	29698.9	21864.3	24197.7	24507.5	9578.64	30461.2	13373.1	14839.6	36219.9	49784.1	4397.77	25357.7	36237.4	37851.9	23862	26342.5	P13984	GTF2F2
P13994	776.974	1404.41	1034.71	1312.9	348.43	510.297	145.737	448.762	415.205	497.314	913.646	624.076	598.587	2094.17	230.002	241.708	653.088	1218.69	1131.46	919.341	P13994;K7ELI4;K7ES43;K7EJZ6	CCDC130
P13995	194.064	700.536	388.796	1357	324.245	389.423	1154.69	2177.46	1766.93	1151.74	565.403	401.599	952.056	1715.09	1947.37	502.011	5014.38	556.749	430.95	1942.6	P13995;Q7Z650;B8ZZU9;B4DY35;B9A062	MTHFD2
P14151	29758.1	21677.7	15019.8	11939.2	505.686	2053.84	430.687	2887.97	158.606	4158.55	311.752	417.754	4468.05	18423.3	1207.13	1176.33	14141	3610.95	15699.7	406.361	P14151;P14151-2	SELL
P14174	2166310	1472910	1262010	1902710	1559550	679821	1240250	1252930	748240	686165	636413	343969	1195860	3039720	512792	1134920	738535	560776	408645	343036	P14174	MIF
P14209	34698.7	17841.2	8264.89	55863.4	85190.7	48929.7	51862.6	160268	35569.4	86215.7	28583.3	95715.8	98516.7	218667	151293	81645.9	97681.4	74722.3	84129.6	159802	P14209;P14209-3;P14209-2;A8MQT7	CD99
P14222	3191.44	386.954	818.804	487.585	55540.9	47681.7	101512	88361.8	189324	226220	134308	377771	61858.2	26702.6	15148.2	6738.81	198152	171898	203682	363426	P14222	PRF1
P14316	9418.43	5811.12	8646.83	7676.81	501.117	690.502	4908.73	10461.2	1895.14	5791.05	304.971	224.099	304.968	13756.2	243.649	4529.38	4885.34	19654	3695.62	274.196	P14316-2;P14316;K4DIA5;D6RB34;D6R9N5;D6RB08;K4DIA4;D6RED1;H0Y956;C9JD95;C9J9C5	IRF2
P14317	711874	631793	507008	814798	779033	478027	669134	755324	487498	749615	625466	605110	663026	668938	387993	649757	748817	583381	568272	629094	P14317;E7EVW7;B4DQ69;F8WDD5;F8WEZ6	HCLS1
P14324	59789.6	56828.8	22989.6	52916.4	38101.2	23796.9	34204.3	54531.5	18767.3	45209.7	13259.4	14877.4	14951.9	81040	40812.2	47563.7	105695	24452.5	29208.2	22858.9	P14324;E9PCI9	FDPS
P14384	627.999	762.37	546.547	214.412	120.966	312.759	146.988	147.616	93.9821	258.523	312.626	87.363	284.405	1354.52	269.372	238.629	262.139	503.419	962.383	277.061	P14384;F8W111;F8VVI6;H0YHN7;F8VR29;F8VU13	CPM
P14406	366456	470622	165625	126038	218073	268675	250388	352186	191153	188752	318225	269440	3151020	4248470	108029	361335	351594	668056	573953	330389	P14406;H0UI06;D6R9C3;D6RIE3;D6RGV5	COX7A2
P14550	302949	197781	143670	224590	188289	115879	185856	261444	56705.5	139198	77420.2	62800.6	281704	503372	87919.4	237317	150701	104074	78749.2	74956.2	P14550;Q5T621	AKR1A1
P14618	2950270	2367190	1733790	1865120	1911280	1250600	1448600	1441120	858251	1553240	1307880	561341	3174510	6765690	949805	2596490	1794640	1499580	1413180	631822	P14618;P14618-3;H3BUW1;H3BTJ2;H3BT25;H3BSU3;H3BN34;H3BQZ3	PKM
P14621	26146	21271.5	20122	30891.6	24581.2	11726.5	19518.7	28236.6	3079.24	22447	15947.9	12759.6	16042.9	39955.1	11662.6	14275.6	46736	12998	13539.4	14577	P14621	ACYP2
P14625	476685	464400	328529	453737	532174	462690	622326	693306	215794	640295	336348	507511	723745	1044020	423797	646290	808151	723957	666270	631083	P14625;H0YIV0;Q58FF3;F8W026;F8VPC7	HSP90B1
P14649	1861.49	1627.87	1972.53	1903.01	1786.16	749.021	894.56	1996.92	992.229	2627.51	1213.84	1417.46	3779.95	9177.23	2785.35	1242.43	4127.5	2420.52	3243.43	3984.21	P14649;F8W1I5	MYL6B
P14678	441585	352182	304613	364069	218201	196418	268666	275807	170791	272469	220722	191034	926029	957519	204844	435619	249905	233027	352111	237539	P14678-2;P14678;P14678-3;J3QLE5;P63162;B3KVR1;J3KRY3;A8MT02	SNRPB
P14735	10255.9	5576.71	3876.53	9369.05	7823.89	4407.6	6069.79	8124.22	1047.93	6235.4	11738.4	4345.57	6523.92	21874.7	3739.59	4387.78	14298.8	3679.96	5073.57	4666.94	P14735;P14735-2;Q5T5N3	IDE
P14854	1203330	1336410	1011800	1263880	850044	609892	1064990	1531510	712702	1225210	497257	533042	1401190	1328700	330713	541891	1316270	1306290	1341090	977867	P14854;K7EQD3	COX6B1
P14866	1145410	1003750	833786	1032530	711966	600196	763061	978105	322297	1021190	443656	644553	860484	1221080	339620	724392	873679	1012140	939136	854233	P14866;M0QXS5;P14866-2;M0R1W6;B4DVF8;M0QYL7	HNRNPL
P14868	254110	201374	130454	205149	144949	102799	147960	195610	56107.6	161739	78481.7	65432.3	250390	485951	123582	168169	165967	111891	129737	105513	P14868;Q68CR9;H7BZ35;C9J7S3;C9JLC1;H7C278	DARS
P14921	29788.1	25052.7	17772.2	23530.9	21277	12169.8	15502.5	16355.7	5150.73	20710.7	9687.4	11914.2	7896.63	9341.94	12498	11202.8	7992.64	13271	15222.3	5085.28	P14921;P14921-3;P14921-2;P14921-4;Q96AC5	ETS1
P14923	379.688	12.4192	6.05303	56.858	247.749	23.0493	32.8357	43.0409	29.791	27.4625	158203	231.004	570.64	596.394	11.35	26.5744	223.899	130.882	355.452	147.811	P14923	JUP
P14927	272045	355334	199078	279175	192505	163607	232756	251060	149543	287459	151751	195571	219143	409478	153999	138525	248999	270400	255969	249257	P14927;P14927-2;B7Z2R2;E5RHG9	UQCRB
P15104	554.828	1411.41	1029.54	1307.52	1428.33	493.603	2226.94	1934.75	1803.4	3546.61	1868.5	3224.03	1945.74	1414.54	1011.59	449.474	3432.77	1503.9	3949.7	3564.24	P15104	GLUL
P15121	830539	568900	461756	642531	515642	255097	336456	384953	141992	329004	278609	163729	567918	914914	230230	309681	519343	201449	215143	169888	P15121;E9PCX2;E9PEF9	AKR1B1
P15153	4103030	3094100	2112540	4236020	4019010	4115020	3541400	3336960	1251550	3007660	3226470	2057760	2387240	7183610	3026050	5073520	2855260	1313480	1640930	1940210	P15153;B1AH80;B1AH77;B1AH78;J3KSC4;J3QLK0;B1AH79	RAC2
P15170	101061	96544.2	63069.5	98346.9	78247.4	57567.3	75369	73357.5	24222.6	76235.8	61948.8	48900.3	120354	226254	107187	137969	72773.8	46834.4	55182.5	38094.3	P15170-2;J3KQG6;P15170;H3BR35;H3BSV8	GSPT1
P15289	40930.3	19849.5	14085	28252.7	10020.4	13088.7	17160.9	32778.6	8471.31	28007.2	11013	19770.6	37201.4	27007.1	6382.16	12696.4	24216.5	13919.2	22178.3	34272.4	P15289;P15289-2	ARSA
P15311	334558	273413	179060	369193	564878	249892	356094	573594	197245	461856	389556	229875	414152	738544	227905	334455	444109	359846	288685	295576	P15311;E7EQR4	EZR
P15374	66769	47315.3	35380.7	82146.4	38739.6	12386	30817.7	37936.9	13618.3	25568.5	11781.7	8112.84	151827	124460	30304.4	54664.1	37701.9	22741.1	13850	33990.7	P15374;Q5TBK7	UCHL3
P15408	772.555	363.982	1310.84	533.859	524.746	288.069	1158.57	2508.74	1321.15	2721.17	302.812	369.655	636.43	1433.15	521.336	824.548	641.579	336.371	1833.83	3599.49	P15408;C9JCN8;P15408-3;P15408-2	FOSL2
P15498	24821.4	18857.2	15519.4	24111.2	16090.9	13042.7	15564.3	17979.1	2940.78	13057.3	8867.33	12936.9	11447.1	102500	16876.8	20158.8	17902.7	8733.92	16489	8352.66	P15498;Q96D37;M0QXX6	VAV1
P15531	156934	107712	104510	170962	102055	45763	67078.3	92707.7	17882.7	73933.2	2420.64	1213.7	193568	517861	84433.8	102421	187653	39536.1	78531	55107.8	P15531;P15531-2;E7ERL0;E5RHP0;C9K028	NME1
P15735	1824.72	701.691	709.593	980.574	776.469	771.522	535.182	1215.68	424.19	918.001	728.013	303.028	302.831	4356.52	449.775	566.684	1143.78	1382.83	747.527	685.764	P15735-2;P15735;J3KNN3;H3BP07;H3BTW6;H3BTI9;H3BN16;C9JME8;C9J2Q6;B7Z5U3;Q16816;Q16816-2	PHKG2
P15822	150.954	27.305	90.8206	103.989	108.944	82.6191	45.9367	31.9878	16.6471	72.8043	59.7638	47.7029	106.019	120.293	17.8989	60.1654	98.6511	65.1382	83.1517	139.613	P15822;P15822-2;P15822-3;F5H212;H7BYU7;C9JLG1	HIVEP1
P15880	1417300	848549	638397	1211220	980931	616491	688851	725333	235317	665952	448617	336683	959395	1799620	479482	812977	508370	414955	446976	401851	P15880;H0YEN5;E9PQD7;E9PMM9;I3L404;E9PM36;E9PPT0;H3BNG3;H0YE27	RPS2
P15907	1869.74	1070.19	1097.05	1770.75	417.759	219.27	343.51	272.794	554.702	521.75	373.95	536.464	3301.58	416.902	94.1	547.552	774.304	194.945	1078.16	1565.28	P15907;B2R513;H7C472;C9JH16;C9JVK7;C9JKG0;C9JR47;C9JI90;C9JFM4;C9K0R8;C9J6X5	ST6GAL1
P15924	116.136	812.992	39.6473	259.14	61.393	1677.92	329.835	293.66	44.9386	3278.92	416141	3904.15	72.3085	85.6148	151.204	127.746	304962	407.172	54967	238.381	P15924;P15924-2	DSP
P15927	337170	252119	133215	293040	142726	126598	163079	148494	32989.7	192197	50952.7	68173.7	428546	765363	112874	226617	143187	131044	187759	99470.4	P15927;P15927-2;P15927-3;Q5TEJ7;Q5TEJ0	RPA2
P15954	208869	226628	249888	298353	226806	263730	256433	330130	57130.1	233585	171151	281297	790664	641557	195111	176407	232948	244096	247390	417109	P15954;D6R9Z7	COX7C
P16070	106673	103478	94309.5	100648	121463	56753.8	91289.7	219839	52766.6	137929	35094	54791.9	177262	211360	102814	67884.7	103292	118752	89002.1	116395	P16070-18;P16070-12;H0YD13;P16070-14;P16070-13;P16070-11;P16070-10;P16070-16;P16070-8;P16070-17;P16070-6;P16070-4;P16070-3;P16070-7;E7EPC6;P16070-5;P16070;H0Y2P0;H0YE40;P16070-15;H0Y5E4;H0YDW7;H0YCV9;P16070-9;E9PKC6;J3KN83;Q86UZ1;P16070-19;H0YDX6;H0YD17	CD44
P16083	6651.72	9720.67	2270.03	9284.65	8189.41	11248.2	1240.55	12541.1	2204.59	12277.3	5384.32	3555.4	1803.38	16025.2	4185.98	10456.8	13683.3	10425.9	3748.54	3147.9	P16083;Q5TD07;Q5TD05	NQO2
P16104	2795730	2684880	3144890	2136050	2183670	64624.6	4272380	2177350	2752630	2014510	2532220	578886	2513260	3446010	4515120	5551950	3534380	2433150	2620530	3495410	P16104	H2AFX
P16150	76185.7	103349	98198.8	73240.4	86834.1	116163	115331	135759	48439.9	133015	79168.5	259617	92926.2	150308	56390.7	171460	123931	148004	191652	193403	P16150;C9JUK7	SPN
P16152	500432	353303	214482	614450	201077	110176	149099	349977	64898.7	175403	106152	82438.4	204211	639762	93280.8	174927	163632	116900	88361.9	97506.4	P16152;B4DFK7;E9PQ63;A8MTM1	CBR1
P16219	96102.1	99252.2	55822.7	103094	38437.2	43626	55590.6	82341.2	12237.2	60698	33483.6	44381.9	97529.9	89543.5	47783.7	94086.4	65705.7	57913.8	53288.7	72511.6	P16219;E9PE82	ACADS
P16220	62431.5	62424	61307.2	70743.3	41667	37502.6	53385.4	52985.5	25688.4	46998.1	36304.8	39756.9	47537.9	91553.4	35551.7	64648.2	39702.6	54063.7	54627	46626.1	P16220;P16220-2;P16220-3;C9JBT4;C9J896;C9J4L5;B7Z7P1;H7C3I0;E7EWP8;H7C1R5;F5H0V3;C9J276	CREB1
P16278	11066.2	11151.9	4223.58	7210.02	8630.21	9816.94	9127.66	14971.7	2087.11	12673.9	3245.28	5569.69	16257	36915.2	12623	13075	16840.5	18953.9	6877.5	10337.4	P16278-3;P16278;P16278-2;E7EQ29;C9J539;C9J4G9;F8WF40;C9JF15;C9JWX1;Q6UWU2-2;Q6UWU2	GLB1
P16284	38798.6	34002.3	34039	38855.6	12448.5	3719.35	4836.3	18603.2	2301.15	15667.8	1888.97	846.009	2595.94	12063.2	3897.72	394.793	10971.6	20238.2	17396.2	3653.03	P16284-3;P16284-2;P16284;P16284-6;P16284-5;P16284-4	PECAM1
P16298	11617.3	13592.4	7523.42	16102.6	8926.88	14169.5	9862.93	22876.4	4446.34	15272.6	13958.3	6326.59	10266.9	48696.1	8867.71	5383.38	11062.8	12672.6	5586.26	7233.57	P16298;P16298-4;P16298-3;Q5F2F8;P16298-2;F5H0F8;B7Z6P2;Q5F2G0	PPP3CB
P16333	16471.9	15940.9	8092.67	15803.3	18774.5	8889.61	9873.44	15873.4	8024.8	15204.9	16942.5	7535.19	8317.65	58308.3	2111.6	2185.52	25976.9	18022	15884.4	12346.8	P16333;P16333-2;C9JAB9;C9JVV5;C9J869;C9K098;H7C5C7;C9J0K5	NCK1
P16383	2402.41	1543.4	876.223	1106.96	1073.62	479.817	1702.33	1018.48	44.7103	771.269	448.165	1168.04	2173.8	611.123	182.617	992.462	1513.8	553.99	1143.67	479.187	P16383;P16383-2;H7C335;A4UHQ9;C9JII4	GCFC2
P16401	3292930	2907550	3040180	2611340	5216440	6056160	4700560	4620660	6846550	7666620	8664530	7709070	10361600	5758210	8008990	5954870	4547060	6915860	4885250	7720300	P16401	HIST1H1B
P16402	28673700	27836200	28169200	30170800	27194900	29385800	30020700	25644600	54990000	22561300	23599400	32561900	19337000	33035800	55231500	18731700	25268700	24141100	24900800	23343600	P16402	HIST1H1D
P16403	440030	396558	417503	627024	192653	103393	474374	650535	696564	632012	124003	482158	606719	459069	1237500	572724	768392	631625	226175	730091	P16403;P22492	HIST1H1C
P16435	9616.28	20740.9	8946.14	17490.5	15441.5	9244.2	8567.13	23083.6	2080.29	16609.1	5178.04	11669.4	20201.6	30984.6	6058.19	9654.4	14414.2	17539.6	8688.34	16493.1	P16435;H0Y4R2;F5H468;E7EVY7;E7EMD0;E7EPN3;E7EWU0;C9JU80	POR
P16455	132130	83421.3	119428	176955	61162.5	10180	104819	110912	37594	41738.7	60778.6	46660.4	188585	195744	44925.5	38380.7	70239.7	28718.3	97066	64192.8	P16455	MGMT
P16615	40887.9	52649	41821.9	51636.7	46030.1	23952.3	42298.6	77031.7	18715.7	68188.8	18545.7	37273.8	52510.7	95034.2	29646.1	13005.8	51646	71068.7	84389.1	63755.1	P16615;P16615-5;P16615-2;P16615-3;P16615-4;H7C5W9;J3QSY6;F8VSH0;H3BVB2	ATP2A2
P16871	2162.55	1899.3	2021.35	1682.79	1743.72	1761.77	2914.34	2945.43	228.262	503.829	627.664	134.039	2960.01	6438.81	192.382	548.188	615.609	2775.49	1609.95	1917.15	P16871;P16871-4;P16871-3;P16871-2;H0Y8G3	IL7R
P16885	134.974	83.4806	87.2768	46.1405	491.209	719.255	451.453	495.33	441.15	2880.79	577.576	171.107	285.739	625.835	69.6064	94.8449	654.673	900.759	1136.58	175.517	P16885;H3BPZ3;H3BQV5	PLCG2
P16930	308.424	1252.85	1888.02	1752.86	584.016	2386.91	869.248	3279.7	98.9259	2593.49	594.214	656.119	214.673	3064.38	1153.55	367.583	1738.78	1907.82	1728.79	1726.42	P16930;Q53XA7;H0YLC7;H3BNP8	FAH
P16949	175677	112331	134519	141367	104393	118128	97909.1	87358.9	82596.3	145321	176674	62601.8	208782	101038	101668	242084	452536	227925	201777	98185.9	P16949;P16949-2;A2A2D0;B7Z2Z7;Q9H169;G5EA16;Q9H169-2;E5RIR6;E7EVN3	STMN1
P16989	10060.8	7175.61	5391.02	13305	3176.76	993.713	320.353	6405.71	1865.96	7246.93	1386.54	3236.25	3137.74	14090.5	2393.58	2978.26	11970.1	7933.07	5879.33	11322.9	P16989;P16989-3;P16989-2;H0YG22	YBX3
P17010	8023.59	6547.64	4331.09	6511.4	4530.87	1946.78	2929.94	5890.14	3479.72	4450.37	2017.97	3165.85	5455.96	8658.91	1991.82	4041.12	3192.66	4770.88	3531.42	4381.64	P17010-2;P17010;B9EG97;E9PEP7	ZFX
P17017	287.861	326.934	29.9381	258.684	149.058	193.568	420.456	292.747	143.545	299.787	204.412	197.869	278.307	291.428	220.465	254.139	258.585	764.135	223.764	191.738	P17017	ZNF14
P17026	95784.1	71439.2	83320.4	97446.3	67432.7	42248.4	64955	93566.4	40136.1	62293.6	31742.7	49226.3	75128.1	139984	41335.9	63989.8	59845.3	56014.6	94984.1	74497.9	P17026;F8W6Y9;Q7Z7L9;Q86T29;Q86T29-2;Q3ZCT1;F8WEC7;Q8WTR7	ZNF22
P17028	18393.1	12534.4	10262.3	11607.8	11508.8	6423.88	8314.32	8911.83	6147.6	8503.38	5053.64	5662.19	906.2	663.867	2511.07	4367.88	5602.84	9805.92	4025.92	5621.63	P17028;P17028-2;K7EPL1;K7EQP8;K7EPZ8;Q9C0F3	ZNF24
P17029	2960.22	3647.82	1405.41	2773.73	1223.96	1697.84	2877.05	445.14	892.64	7193.6	504.887	383.466	236.787	812.705	459.754	2141.62	2634.31	1727.4	141.158	3198.11	P17029;E9PC66;B3KRF7;C9JRM9	ZKSCAN1
P17039	86.2085	88.4682	114.44	162.757	92.6456	226.565	107.946	121.865	374.719	91.4834	41.7547	75.3587	486.965	571.828	223.117	130.78	120.355	85.9315	1229.92	88.9543	P17039;P17039-2;Q8TAF7-2;B4DRP8;Q8TAF7	ZNF30
P17050	13734	10979.3	4748.8	15889.5	10697.3	11077	9789.08	27978.3	6326.58	21834.5	9467.53	13463.8	27927	50084.7	11077.4	17208.6	60477.3	22316.3	21984.1	24533.9	P17050	NAGA
P17066	241769	237472	183874	243404	214014	110119	216998	214336	53905.9	267190	147547	152423	97774.9	291674	79630.2	215742	382134	139984	144175	134506	P17066;P48741	HSPA6
P17096	2174040	2465380	2422620	2588650	1714810	1135690	1569370	1860650	122464	1905580	784816	1234490	4542110	3609750	1152210	1601660	1768500	1764090	1375600	1412950	P17096;P17096-3;H7BYM6	HMGA1
P17174	80707.9	66081.1	44321.1	70858	54963.8	32428.6	45191.2	60831.7	21307.1	46253.4	39776.5	22270.8	110914	156751	41037	64175.6	64094.9	33218.5	28093.8	17379.9	P17174;B7Z7E9	GOT1
P17252	68334.8	47074.6	25208.4	57871	292.01	2905.82	414.062	3846.2	522.315	395.916	509.175	383.174	1459.94	23345.6	1039.47	2298.76	278.04	466.899	698.963	134.286	P17252;J3KRN5;M0R0I9;B7Z870	PRKCA
P17275	356.349	867.232	412.952	343.548	405.88	291.309	311.502	318.478	193.822	644.263	215.497	602.472	357.426	674.612	357.276	453.483	1453.25	668.815	620.969	215.149	P17275	JUNB
P17480	183577	176836	143731	206538	143068	106571	140856	190840	45972.2	152211	58270.7	86991.1	181713	173330	94293.1	93512	107616	137734	116093	87495.5	P17480	UBTF
P17535	11472.5	12612.1	6040.18	9913.03	9885.06	6226.74	11853.9	12237	9757.63	18909.6	6173.56	8497.39	5965.45	11822.8	88.7557	14855.3	11550.9	9799.2	12962.7	9951.82	P17535	JUND
P17568	80893.2	81706.3	44999.3	91010.8	43530	36741.2	39168.4	65444.1	16063.7	64113.9	15912.3	34950.9	48721	79051.8	7506.93	39417.8	35749.4	36591.9	39306.8	35088.3	P17568;M0R3B8	NDUFB7
P17612	2534.85	6801.86	2081.44	2704.42	3875.1	487.158	4188.06	351.434	2339.88	384.6	430.537	606.809	10395.2	11473	5838.26	16606.3	2800.96	729.615	275.652	469.714	P17612;P17612-2;Q15136;K7ERP6;K7EMV1;K7ENJ5	PRKACA
P17655	43764.7	35652.3	19639.4	56259.2	82605.7	52294.5	79950.2	90774.9	18113.1	87894.7	47377.6	42904.9	101847	265301	102948	83027.3	47267.5	47440.4	58357.5	50054.2	P17655;P17655-2;C9JWY7	CAPN2
P17693	77904.2	50125	52695.7	40909.1	54876.7	32489	70572.9	89060	38573.9	93528.2	28947.1	223798	20192.2	57163	71583.6	23316.5	65309	79451.2	46884.2	45439.8	P17693;Q5RJ85;Q31611	HLA-G
P17706	4041.03	2375.04	3033.97	3289.9	3447.01	1193.62	3176.92	4541.09	209.546	2976.59	1617.82	925.823	2815.42	2415.6	328.654	1862.11	492.459	3086.69	4581.45	1991.6	P17706;P17706-2;K7ENG3;P17706-3;K7EQG9;K7ER87;K7EIE9;K7ERU1;K7EIY0;K7ENP9	PTPN2
P17812	31983	18275.8	7486.12	13210	11092.5	5431.59	18672.5	8972.01	7359.1	5088.83	4937.16	1198.19	8179.54	101260	2648.29	12197.7	11777.9	5452.56	11717.3	2053.06	P17812;B4DR64;B7Z9C4	CTPS1
P17844	621936	602808	445168	605023	424020	291199	437823	471306	244886	546411	276522	381426	628017	986157	412680	455046	541780	483794	519544	437442	P17844;J3KTA4;B4DLW8;J3KRZ1;J3QRQ7;J3QSF1;J3KRX8;J3QR02;J3QKN9;J3QRN5;J3QS79;J3QLG9;J3QR62	DDX5
P17858	90223.9	76155	37687.7	98794.4	46862.1	27564.6	41103.2	85478.7	14406.8	57197	14869.1	15302.4	113853	371446	52370.3	59608	39298.9	17954.5	30294.4	14837.4	P17858;P17858-2;F8WEU2	PFKL
P17900	24894.8	24510	10342.8	21117.8	25201.1	17574.7	8523.12	12286.7	624.691	14157.3	5533.86	5902.53	41995.3	153433	14007	6564.74	16515.2	1790.7	6858.63	5159.87	P17900;H0YBY3;E5RJD0	GM2A
P17927	297.915	60.1789	94.828	165.487	126.141	187.336	201.449	196.136	37.5391	368.44	141.14	187.767	216.492	361.491	30.1508	276.634	428.686	165.943	68.3774	170.904	P17927;Q5SR44;E9PDY4;E9PQN4;H0YE06;Q2VPA4-3;Q2VPA4;Q2VPA4-2	CR1
P17931	2198.58	571.372	1461.41	1311.84	98673.8	39889.7	70799.4	43015	2457.87	19658.8	12705.4	2922.97	13927.7	9550.94	5059.59	14483.9	12907.6	11787.5	3877.2	1805.76	P17931;G3V3R6	LGALS3
P17980	174411	134148	111402	149901	148616	97758.6	133890	129360	65992.3	113052	100337	82906.6	325074	357119	51750.4	151615	123434	90296.4	109986	70805.8	P17980;E9PM69;E9PKD5;E9PMD8;E9PN50;E9PS45	PSMC3
P17987	2802330	2030390	1223580	2295720	1454720	895186	1033040	1485040	372859	1283190	710883	483227	1969080	2993860	928726	1902210	829198	734434	721179	562998	P17987;E7EQR6;E7ERF2;F5H282;F5GZ03;F5H136;F5GZI8;F5H676;F5GYL4;F5H726;F5H7Y1	TCP1
P18031	97839.3	106018	58150.8	97711.9	64829.3	52645.6	68446.5	103519	28571.5	89591.6	37194.8	59202.9	70052.6	141785	48578.6	45744	46815.4	61583.8	61292.6	70301.1	P18031;B4DSN5	PTPN1
P18077	993684	645902	596355	1094960	528199	445754	724191	716825	133215	566692	311347	381042	973447	1573130	284383	772318	491880	333909	664071	400014	P18077;C9K025;F8WBS5;F8WB72	RPL35A
P18085	1688.37	312.334	2704.98	2172.34	8441.47	2289.05	2340.11	3881.13	984.386	1444.93	803.599	613.479	6703.88	17076.8	12316.3	57725.9	3798.22	1121.12	3617.12	468.335	P18085;C9JPM4;C9JAK5	ARF4
P18124	1492250	1088480	847199	1312400	914876	643048	796375	1019400	190382	822676	390990	396835	841516	2389450	712003	655890	518896	504265	479847	606244	P18124;A8MUD9;C9JIJ5;C9JZ88	RPL7
P18206	39733.4	23609.7	18414.4	17818.5	122029	61353.4	81565.9	56002.4	42059.1	66868.8	112391	93071.4	80147	209372	22482	84775.1	118680	64709.2	57649.3	78800.1	P18206-2;P18206;Q5JQ13;B4DTM7;P18206-3	VCL
P18428	695.69	530.691	237.368	289.821	584.574	198.653	158.735	243.983	94.4104	363.388	354.771	190.924	679.79	1817.52	420.741	920.929	225.728	798.726	309.411	239.63	P18428	LBP
P18583	33245.2	33544.5	26787	33402.8	23298.1	16511.6	20202.3	28679.6	12278.4	28794.4	14413	21876	32465.2	46274.2	18215	17256	24119.2	30452.4	26399.6	22237.3	P18583-5;P18583-7;P18583;P18583-9;P18583-2;P18583-4;P18583-10;H7C1M2;J3QSZ5;P18583-8;H7C2G8;H7C1S4;H7C257	SON
P18615	25271.7	21126.5	17354.5	19480.7	13931.9	11004	18486.7	17305	15690.7	22580	11433.8	14843.1	19855.1	33448.3	6228.48	19914.7	23177.5	16030.1	25397.3	9505.73	P18615;B4DYX9;B4DUN1;A2ABK2;A2ABK4;E7ENC7;E7EWR7	NELFE
P18627	442.866	2736.2	196.463	2256.77	384.345	852.003	1168.93	1115.57	262.678	221.213	148.423	434.078	3782.21	3209.62	2425.87	1607.88	436.648	514.516	354.01	246.388	P18627;Q7Z643	LAG3
P18669	1214330	1020230	932288	1162060	1110740	681644	1075620	1367220	582669	947693	805162	526789	1720510	3485930	674341	1381600	1475370	691246	861906	542008	P18669	PGAM1
P18754	84021.2	82442.2	82131.6	95956	67817.4	58284.9	86059	114874	48859.5	94854.9	59952.1	95752.3	103803	170558	84695.8	32745.8	98205.5	106156	88118.4	108842	P18754;P18754-2;C9JW69;C9JRH2;C9JMJ4;C9J3R0;C9JQZ4;H7C497	RCC1
P18858	8703.24	8396.46	7377.02	10993.5	5019.5	3466.51	5058.48	5744.29	1579.04	6416.44	3141.56	3122.04	2275.36	12423.4	1022.22	2236.82	13453.2	6006.23	8615.67	5885.8	P18858;B4DTU4;F5GZ28;M0R0Q7;Q2TB12;B4E135;M0QY71;M0R1G7;M0R1S4	LIG1
P18859	858171	678004	702622	750465	776581	535629	784861	860229	262628	801350	472774	530424	932930	930531	298653	762359	703512	831013	648076	667551	P18859;P18859-2;A8MUH2	ATP5PF
P18887	28559.3	26595.6	21549.3	25855.7	21671.4	13468	22495.3	22506.9	9552.6	19917.7	9696.84	9893.16	25487.9	44950.3	11123.7	12542.6	21153.1	20448.5	27956.2	14180.7	P18887;F5H8D7;M0QYS5;M0R0D2;M0R1U8;M0QZ96	XRCC1
P19105	1773200	1745800	1463010	1823710	1268250	868510	1162590	2127190	840484	1696860	892752	839249	2091240	3541950	568008	2252150	1567830	1469510	1313310	1079840	P19105;J3QRS3;J3KTJ1	MYL12A
P19338	2467610	2364680	2187370	2473460	1820690	1318660	1764820	1836230	591799	1727260	1022460	1061980	1832960	2186590	742704	1564350	1278500	1377050	1771810	1143660	P19338;H7BY16;C9JYW2;C9JLB1;C9J1H7;C9JWL1;REV__H7BY16;REV__P19338	NCL
P19367	437900	396036	228214	361407	192924	220046	301167	320301	53956.5	195597	88785.2	102168	426392	874103	193550	284574	137285	131476	132954	130750	P19367;P19367-4;P19367-2;P19367-3;E7ENR4;B1AR63;B1AR62;B1AR61;Q2TB90-3	HK1
P19387	90607.3	85094	46586.5	86461	46450.1	20763.9	42480.8	65156.2	27060	63859.7	14633.6	22070.8	49656.9	151117	33116.2	44297.2	24173.2	48134.6	53935.6	33946.3	P19387;H3BRR2	POLR2C
P19388	124562	93704.6	96396.1	104927	70448.7	45189.2	72313.9	80809	32450.8	87100.3	41624	50022.7	82780.8	148442	32178.3	130540	100299	66773.5	113439	57088.3	P19388;K7EQN2;K7EJ87	POLR2E
P19397	13680.3	11293.8	9501.85	9221.14	8067.59	6543.37	13542.6	18473.1	1363.85	17683.8	5756.18	9885.52	21742.3	44192.4	20165.7	17365.4	8982.24	12041	7365.51	18345.3	P19397	CD53
P19404	205128	156217	137346	162096	102757	88758.9	123137	170806	70626.5	157659	61714.1	104132	191344	384855	119924	115805	156227	117124	116355	154553	P19404;E7EPT4	NDUFV2
P19440	580.414	1165.85	221.463	657.324	1588.56	917.86	2945.31	1721.34	359.083	425.248	1346.96	971.01	5924.28	2338.63	1626.28	1082.79	939.885	638.439	1330.42	371.059	P19440;E7ET76;P19440-2;E7ETR7;C9JIY6;E9PHP2;E7ERN9;E7ETN1;E7ESL5;E7ETU4;E7EVF8;E7ENJ5;E7EM62;E7ETJ6;Q14390;B5MC36;P19440-3;B5MD39;J3KR28;B5MC34	GGT1
P19447	7030.92	7147.02	5160.45	6525.7	4604.47	1936.81	4701.12	4277.29	588.302	4946.31	696.961	1823.18	1200.68	4212.26	1468.36	1632.52	2440.23	4707.3	2797.06	3992.04	P19447;G3V1S1;H7C309	ERCC3
P19474	16223.6	13836	5151.57	17360.6	14568	6003.59	8172.4	13371.1	10822.5	13611.1	7429.13	3209.86	18010.7	32008.1	6940.52	11619.7	10695.3	4101.7	6913.45	4010.57	P19474;F5H012;P19474-2;H0YDP8	TRIM21
P19484	402.541	331.283	306.804	206.874	317.963	202.437	326.435	467.54	55.4289	481.833	326.009	338.24	517.54	2351.26	267.13	445.193	248.08	427.603	1089.3	140.517	P19484;B0QYS6;B0QYS7;B1AKB5;P19484-2;B1AKB1;B1AKB2;B1AKB4	TFEB
P19525	19229.5	16461	10764.7	16508.9	20369.3	11818.9	16797.2	16319.8	7212.6	16209.3	18165.2	8630.03	12442.2	22346	9271.29	10219.8	10786.6	13013.1	11720	7100.09	P19525;P19525-2;C9JZT2;F8WBH4	EIF2AK2
P19623	134507	83880.6	57817	93724.7	68981.6	42638.2	57926	65026.3	18453.7	36990.8	33081.7	20014	86745.8	194247	35149.5	96026	53890	36815	38597.8	14961.9	P19623;K7EKM4;K7ESL0;K7EQ47;K7EL89	SRM
P19652	497.292	728.699	639.028	6013.42	4500.32	719.299	3137.09	4108.21	1323.34	2950.16	316.637	291.822	374.771	1427.35	3037.71	6041.4	3464.38	3000.87	2575.36	2140.17	P19652	ORM2
P19784	18841	21118.5	12214.2	19839.8	17908.3	9984.88	16656.7	15662.9	13673.3	15213.9	10388.6	9426.09	6967.74	34501.7	10141.5	10014.2	12352.5	9036.24	9577.61	8593.4	P19784;H3BSA1;H3BV19;H3BNI9	CSNK2A2
P19827	859.865	1170.81	7973.25	1436.15	999.65	5835.69	1286.65	1080.7	264.381	798.913	894.906	6862.74	861.556	1134.24	711.921	447.751	666.84	1017.77	528.224	782.925	P19827;F5H7E1;P19827-2;F8WAS2;P19827-3;H7C0N0;H7C5I0	ITIH1
P19838	131992	121074	69243	151275	61505.1	33422.8	49335.8	57966.5	14838.3	41310.9	26798.1	20992.1	94636.1	231585	38355.5	105887	29403.6	29724.1	33416.4	24547.4	P19838;P19838-2;P19838-3;D6RF93;D6RH30;D6RC45	NFKB1
P19971	2802.8	9903.92	3681.91	7256.58	11427.2	17246	21709	30302.1	9507.3	12049.4	12374.9	3712.4	65004.4	118408	22968.5	16899.8	11962.3	15325.9	11980	7706.38	P19971;P19971-2;C9JGI3	TYMP
P20020	434.22	311.203	190.146	337.116	100.864	64.6363	630.042	1677.7	80.5101	632.452	204.265	624.88	964.855	2101.99	352.483	146.11	881.809	766.063	895.7	797.117	P20020-6;P20020-3;P20020-4;P20020;P20020-5;P20020-2;H0YHH6;F8W1V5	ATP2B1
P20042	174338	154587	113435	207399	182536	112672	153499	209536	73187.1	182063	117004	104735	160366	257692	121104	159002	152817	150451	127856	141298	P20042	EIF2S2
P20226	4182.31	3580.17	12672.1	3435.98	2617.27	459.95	1379.63	609.093	214.125	2140.25	816.903	239.188	181.054	4672.9	491.9	1944.98	376.884	167.721	1735.45	439.546	P20226-2;P20226;H0Y6D8;Q6SJ96	TBP
P20248	953.716	1042	883.876	1056.47	644.265	432.992	567.489	390.384	258.158	944.027	887.433	514.476	2075.41	1884.37	237.184	811.419	662.045	305.404	468.007	342.225	P20248;P78396-3;P78396-2;P78396	CCNA2
P20290	255015	226453	154914	190805	185425	121174	157767	139593	80008.5	121716	108874	51588.6	48701.4	163499	46159.5	74693.6	104810	123973	93191.6	53210.6	P20290;P20290-2;H0Y9Y1	BTF3
P20292	88565.9	95810.2	79526.4	87238.9	119826	111571	197447	209132	18268.6	94129	22543.9	145926	267314	330736	173239	57925	21400.1	82872.1	33564.1	114117	P20292	ALOX5AP
P20339	3836.37	13301.1	1625.66	12078.4	1585.63	1670.9	1968.66	12276.9	886.295	13270	2402.37	1306.52	758.204	5395.83	4164.41	1563.33	1570.68	1397.02	2504.12	3654.78	P20339;B4DJA5;F8WC93;F8WCY6;F8WD79	RAB5A
P20585	3649.97	3731.39	1384.02	2591.17	1982.33	621.727	1260.1	2162.71	1334.18	2356.35	366.342	915.377	1399.97	3207.82	1437.11	683.978	1626.23	764.682	3554.84	892.181	P20585	MSH3
P20591	615.081	367.515	593.999	5150.7	498.561	231.473	503.872	426.886	152.731	4175.64	310.422	301.728	3353.47	885.324	433.488	430.184	3249.77	261.344	322.958	351.304	P20591;F8W8T1;P20591-2;H9KVC7;H9KVC9;H9KVD0;H9KVC4;H9KVD3;H9KVC3	MX1
P20592	55404.4	57858.5	32881.7	58527.8	26825.7	20125.3	25336.6	43240	11084.1	28441	4980.73	9352.96	61090.8	144858	28665.4	56198.7	24985	27826.1	26951.8	16285.3	P20592;B7Z5D3;C9JEL4;C9JS04;C9JZQ9;REV__Q53H47-2;REV__C9JHK2;REV__Q53H47	MX2
P20618	514669	464756	258458	463434	370850	231002	243572	388240	71060	398990	257599	152148	413117	775955	129665	447334	495650	258752	249103	178015	P20618	PSMB1
P20645	26792.5	27340.9	10772.2	34448.7	7254.58	13263.3	19799.6	34004.2	8922.35	21683.5	25183.6	20154.9	79604.3	124964	40943.3	19791.7	34123.1	27604.7	41043.1	21897.2	P20645;H0YGE9;H0YGT2;H0YF90;F5GXE0;F5GXU0;F5H883;F5H4U1	M6PR
P20674	1139360	1073970	689634	1068390	612593	481410	780338	1196330	544462	877357	371142	638998	1075720	2489990	592245	733503	858690	738089	776592	1012710	P20674;H3BNX8;H3BRM5;H3BV69;H3BRI0	COX5A
P20700	3294510	3013190	2503330	3095310	1636000	1179540	1376530	2179190	765726	1913370	897548	1369900	2287770	2990000	1722310	1607060	1620590	2121570	1637950	1726710	P20700;E9PBF6	LMNB1
P20701	52570.9	54876.7	39675.5	44250.3	74721.2	50076.5	64109.5	125554	35163.3	151500	44306	74055.1	126439	233608	63389.9	51178.7	89498	139906	102617	121750	P20701;P20701-2;P20701-3;B4E021;H3BSV1;B4DQ77;H3BUT3;I3L468;H3BNL5	ITGAL
P20718	224.49	63.1118	249.292	288.62	58187.5	96426.1	42399.5	260612	871520	2241240	1120040	2286900	47188	8626.85	27918.4	4896.36	1096580	1117910	1201270	2381320	P20718;Q6XGZ1;G3V2C5	GZMH
P20742	1320.78	1185.77	37.1133	256.551	103.333	124.506	147.967	1267.09	34.5271	1150.4	350.254	102.341	153.141	254.646	70.8083	280.48	1569.45	1030.08	649.448	1002.86	P20742;P20742-2	PZP
P20933	42837.1	46427.9	33178.4	24221.4	66566.9	67515.1	76778.6	80825.2	77100.3	107125	70814.1	108541	62467.9	65661.2	16256	35827.3	210482	100834	162477	137304	P20933;H0Y9C7;H0Y8L9	AGA
P20936	1342.34	786.045	427.187	370.842	399.148	547.759	486.296	568.191	650.996	59.2588	188.013	45.2614	1181.91	2653.05	970.541	192.168	1173.09	663.814	525.169	340.177	P20936-2;B4DTL2;E9PGC0;P20936;Q68CU6	RASA1
P20962	1268.68	1815.75	1468.58	4989.01	4588.57	29028	87267.1	16907.3	41262.2	41222	110800	68048.8	116081	63757	15865.5	30877.9	4317.64	1591.47	94418.2	30110.3	P20962;F5H7R9;F5GXR3	PTMS
P20963	260610	300762	178643	237827	209726	174686	214269	268978	73984.7	299535	73027.9	211289	249562	462366	239920	135324	182015	177068	213173	231437	P20963-3;P20963	CD247
P21127	61566.5	51493	33548.1	43420.2	27663.2	21466.2	24705.3	37950.5	7993.73	41799.5	12577.5	13216.3	32827.7	78679.3	9588.28	15771.3	20984.1	37490.7	28962.3	16728.9	P21127-8;P21127-2;J3QR29;P21127-3;J3QKR5;J3QR44;P21127;P21127-6;P21127-9;J3KTL7;P21127-10;J3QL65;P21127-12;P21127-4;P21127-5;Q9UQ88-9;Q9UQ88-8;J3KS35;E7ESP2;Q5QPQ9;E9PFJ2;G8JLH1;Q13882	CDK11B
P21266	31563.4	80801.4	24040	88948.6	5967.07	2300.31	4974.61	4964.53	3352.57	1786.65	2547.49	587.273	1160.98	18724.4	1240.15	2669.31	4560.05	1509.48	1549.7	1881.64	P21266	GSTM3
P21281	79523.3	59694.9	41075.1	71587.1	46398.6	35747.4	41443.4	59407.4	24596.4	55542	49533.2	24966.5	47053.6	159214	21278.8	54293.4	74242.7	50222.2	60181.9	28418.5	P21281;H0YC04;C9JL73;P15313;E5RGH6;H0YAT8;C9J5E3;C9JNS9;C9JZ02;H0YC45	ATP6V1B2
P21283	7995.77	3624.21	3938.43	7517.53	2461.68	1934.91	265.799	2686.29	843.636	3162.07	763.153	399.989	792.753	4005.46	2724.56	3147.87	1234.39	1921.48	378.732	2698.88	P21283;E7EV59;Q8NEY4-2;Q8NEY4	ATP6V1C1
P21291	126015	115527	74045.4	139206	162547	70226	113021	192265	34519	104218	104088	81053.2	112594	202596	81289.7	131428	168742	122989	119165	90286.5	P21291;E9PP21;E9PS42;E9PND2	CSRP1
P21333	777746	553747	450924	652339	1214040	525295	1127070	1144730	645462	1054410	1034980	972132	1238750	2057570	420437	827641	1702400	713927	1115160	936879	P21333-2;Q5HY54;P21333;E9PHF0;F8WE98;H0Y5F3;H7C2E7	FLNA
P21359	10308.4	954.406	107.263	1548.82	3892.83	36.6642	427.027	1151.27	137.316	736.999	398.804	61.1556	357.033	1104.26	2728.91	2789.07	857.825	49.697	2053.96	116.413	P21359-2;P21359;H0Y465;P21359-4;J3KSB5;P21359-3;P21359-5;B4DXH1;J3QSG6;J3KRT8;J3QQN8;K7EID4	NF1
P21397	155.224	276.808	188.863	305.5	248.579	197.001	300.352	236.146	265.851	474.357	406.034	315.025	2517.37	340.141	1681.3	2329.13	305.657	290.122	164.729	338.477	P21397-2;P21397	MAOA
P21399	27609.6	21844.9	12366.6	21447.2	10407.8	3733.6	7356.96	9667.83	1046.37	5400.29	3892.87	8788.21	16471.7	45853.1	4957.68	6896.65	4519.83	1894.13	3022.32	2858.7	P21399;Q9HBB2;Q5VZA6;F5H2R8;F5H143;F5H3Z7;Q6ZMR1;E9PEF1;O00408-4;F6W5Z0;O00408	ACO1
P21580	2882.04	2477.38	1304.21	3957.83	29.0349	416.007	864.317	1813.92	548.162	1273	400.414	224.823	2208.4	4971.53	533.137	964.716	846.422	956.884	123.276	232.8	P21580;Q5VXQ8;Q5VXQ9;Q5VXR0	TNFAIP3
P21589	17893.5	19626	45316	27707.1	8290.72	4177.13	4329.64	7193.08	1691.58	1392.28	5347.11	4216.71	1271.76	15343.4	1124.65	103.946	3513.66	2190.43	2223.44	1224.76	P21589;P21589-2;H0Y7R7;Q96B60;H0Y3X5	NT5E
P21675	613.366	758.357	672.545	895.05	537.185	327.93	556.368	643.912	238.317	835.822	202.512	515.535	346.053	530.178	265.054	237.036	295.25	237.398	744.513	175.473	P21675;P21675-2;B1Q2X3;P21675-3;P21675-4;H7BY98;H7C2K9;H0Y8N6;H0Y9L7	TAF1
P21796	638599	730933	428352	657336	584253	402246	548592	833115	156636	796553	325108	459831	776790	1332370	310441	481387	511254	785683	678149	618256	P21796;C9JI87	VDAC1
P21912	349302	318150	257516	318214	273970	172341	208794	322474	137970	234110	125436	182792	316863	771923	148065	218952	256182	236837	269612	222627	P21912	SDHB
P21953	32336.1	30732.7	21344	35331.7	15621	19723.1	19198.6	28761.5	3322.54	25545.4	3323.58	4716.3	24497.6	133391	20258.7	18084.5	10837.8	16166	10309.3	14268.7	P21953;Q5T2J3	BCKDHB
P21964	91409.3	105632	62265.2	80025.7	41475.1	30623.7	44545	74442.5	21063.1	84726.9	48537.1	30169.4	26151.4	197099	48536.1	14153.6	34755	85473	68009.3	38189.2	P21964-2;P21964;E7EMS6;E7EUU8;F8WBW9;H7BZ45	COMT
P22001	1036.81	2111.07	719.731	911.406	1213.29	273.404	604.452	2140.21	856.652	2066.75	510.351	680.864	292.229	1246.06	82.6405	196.055	1676.7	1697.49	1206.41	1167.62	P22001;Q09470;Q16322;P17658;P22459	KCNA3
P22033	26065.4	23093.2	15527.5	22278.6	14909.8	11746.4	14692.5	25700.5	5839.24	19747.6	9898.39	13017.9	16828.9	30194.5	11665.9	13986.6	17508.3	17274.7	15076.2	14951.3	P22033	MMUT
P22059	19509.2	13899	11109.9	17539.1	13692.7	7418.12	8957.19	13554.3	2921.58	13187.3	7746.96	5514.33	19304.2	32666.6	6698.98	10568.1	8667.9	9234.16	6943.4	5934.63	P22059;H0YCV6;F5H2A3;Q6ZN50;B4DKE4;Q0VF99;Q969R2;H7C1R2;H7C368;B4DTR3;Q8NA37;H7C428;B4DFA8	OSBP
P22061	398607	286373	160231	325416	157493	121492	125367	273574	94086	218747	97007.2	91946	289257	1153800	154058	255924	224157	162095	136809	91062	P22061-2;H7BY58;P22061;J3KP72;B7Z972;C9J0F2;F8WDT3;F8WAV5;F8WAX2;H7C4X2	PCMT1
P22087	803227	796203	620698	644566	402991	348519	514842	608291	240671	519184	270993	330037	621780	1360600	711402	483543	318468	559995	540774	358666	P22087;M0QXL5;M0R299;M0R2Q4;M0R0P1	FBL
P22090	58176.7	42861.2	44285.3	50981.1	28640.7	27116.7	35269.3	34987.7	6740.26	27622.8	12600.1	13428.3	81642.3	77303.9	23009.2	32702.2	45931.5	15206	17508.7	20347	P22090;C9JEH7	RPS4Y1
P22102	102038	92027.7	55786.8	89231.8	71145	51263	50810.6	74610.8	22135.5	71787.2	33361.3	18582.6	78703.8	179650	34955.2	57362	55608.3	50471.4	27535.6	20854.4	P22102;P22102-2;B4DJ93;F8WD69;C9JBJ1;C9JTV6;H7C489;C9JZG2;C9JKQ7;H7C366;H7C5I9	GART
P22234	233329	210234	141358	210233	107770	114884	104481	80814.8	20462.2	48926.7	54927.6	22697.6	143007	275869	83852.4	161182	101434	53703.7	53195.2	52111	P22234;P22234-2;E9PBS1	PAICS
P22304	9157.17	6503.57	4982.56	5548.21	19700	14123	16534.7	26800.9	12901.5	38368	27351	43420.3	11099	37872	4045.87	13322.2	50140.8	38454.8	38263.9	37576.7	P22304;P22304-2;P22304-3;B3KWA1;H0YB91;O60597;B4DIX1	IDS
P22307	59728.8	63271.5	28826.8	54741.9	40690.4	39627.3	43089.6	48857.2	36785.9	76702	30257.5	60970	93383	135757	33253.7	63096.2	70958	64542.2	55893.3	55018.6	P22307;C9JC79;A6NM69;P22307-4;P22307-2;E1B6W5;E9PLD1;H0YF61;P22307-3;H0YCB0;F2Z3J1;H0YD06	SCP2
P22314	645980	494962	345066	507466	328586	277323	359497	363094	131574	322742	207770	137196	563913	1071660	252860	554791	356905	190695	228482	146512	P22314;Q5JRR6;Q5JRR9;Q5JRS0;Q5JRS2;Q5JRS1;Q5JRS3	UBA1
P22392	1284620	964779	673535	1005120	921007	633163	752448	727609	158951	606403	355835	237165	1817620	2707710	710625	1525920	979653	407005	477877	338251	P22392-2;Q32Q12;J3KPD9;P22392;O60361	NME2
P22570	37432.5	34065.7	26589.9	29742.2	28635.9	22097.5	32813.4	38112	20457.3	45595.5	17756.4	21334.5	67083.1	75881.2	11335.7	15041.2	46246.8	39611.7	30143.4	19673.9	P22570;E7EQC1;B4DX24;P22570-2;P22570-3;B7Z7G2;J3QQX3;B4DQQ4;G3V0F2;J3QKZ8;J3QQW7;J3KS64	FDXR
P22626	5444680	5350510	5144490	5849310	4297440	3680820	4653410	5302900	2369760	5479920	3566930	4460290	5067690	5203080	2966890	4650130	6885610	6027050	6959840	5659130	P22626;P22626-2	HNRNPA2B1
P22670	5111.43	4550.6	4446.32	6929.96	3461.56	2175.92	2955.39	4446.32	1726.9	5057.96	1024.3	2825.28	2663.65	14102	2125.71	2145.93	3145.34	4240.17	4800.24	2409.3	P22670;H0Y7W5;F6USP3	RFX1
P22681	12182.1	7203.62	5494.46	12526.5	6667.73	1710.38	2889.03	5557.31	1249.15	3898.96	287.617	1761.05	3658.97	9255.89	2074.01	67.7897	2331.43	2444.74	1508.21	1211.91	P22681	CBL
P22694	179399	167133	80796	173603	105496	68832.9	65649.4	103197	30613	104519	35606.4	38145.2	99731.1	174280	37050.3	121840	72235	55235.8	45850.3	62649.5	P22694-2;P22694-4;P22694-3;P22694;P22694-5;P22694-7;P22694-6;C9JK39;P22694-9;P22694-10;B1APG2;B1APF8;B1APF9;P22694-8;B1APG3;B1APG1;B1APG0;B1APF6;B1APF7	PRKACB
P22695	378126	388711	249814	372022	216248	187491	234696	383364	78829.2	406295	116332	186255	264063	479061	174362	210864	315729	447034	324619	312545	P22695;H3BRG4;H3BSJ9;H3BP04;H3BUE4;H3BUI9	UQCRC2
P22749	3943.58	1019.55	465.899	3144.93	61909.1	20597.2	44754.4	11977.6	166419	58554.4	35597.5	73160.3	22683.5	9467.18	3929.55	2266.78	176550	71183.1	52756.9	78684.6	P22749-2;P22749;B4E3H9;H0YDW8	GNLY
P22830	92048.8	62520.5	54853.5	88441.2	45256.4	32746.9	33546.7	61483.7	29009.9	56219	26485	36483.2	59318.1	115158	21790.6	39200.1	48593.7	50270.7	51562.7	54461.7	P22830;P22830-2;K7ELX4;K7EJX5;K7EKP7;K7EPN2;K7EJM8	FECH
P23025	449.415	189.274	5883.22	6762.9	6058.35	531.29	8726.2	779.898	4232.44	3718.4	5076.31	3612.27	6077.88	18742.9	2409.12	2434.49	10526.3	6395.59	504.233	3066.91	P23025;F2Z2T2	XPA
P23142	127.525	139.765	171.78	224.637	202.139	235.868	917.806	963.652	329.981	636.097	119.659	387.171	361.655	1326.76	80.4216	239.717	1768.04	1209.76	1332.42	1281.87	P23142;P23142-3;F8W7M9;CON__ENSEMBL:ENSBTAP00000016046	FBLN1
P23193	310439	250106	185510	259733	229847	141376	228197	207331	99325.5	184597	137014	111158	392273	690164	119371	385072	189384	155474	184403	117601	P23193;P23193-2;E5RIS7;B7Z4S1;E5RJ93;E5RK46;E5RFI1;Q5JRI7	TCEA1
P23229	2416.04	1631.47	1040.54	2332.64	2368.33	320.426	745.716	3332.7	555.932	1401.05	246.415	258.59	2182.87	6449.26	273.76	57.3836	916.517	1015.74	777.209	962.273	P23229-4;P23229-2;P23229-5;C9JK10;P23229-3;G5E9H1;P23229-9;P23229-6;P23229;J3KN41;P23229-7;C9JXX7;H7BZ97	ITGA6
P23246	931029	816275	651972	742889	558140	376230	559569	775385	370748	761996	346636	481681	880528	1097960	369282	637162	759044	723520	786947	660601	P23246;P23246-2;H0Y9K7;H0Y9U2	SFPQ
P23258	41577.2	33739.1	19925	35264.4	15569.3	13777.4	15163.7	20788.4	4586.03	16761	9924.58	11707.7	16219.3	31393.2	14715.4	13566.3	19673.5	19279	15160.8	16103.9	P23258;Q9NRH3;K7EIS0;K7EKE5	TUBG1
P23284	793529	609705	715954	688331	1402100	952595	1574730	1616950	416056	1194450	1031820	1263910	1810740	2662260	600298	1326920	1795580	1062500	1285550	1305940	P23284	PPIB
P23368	210541	142487	114559	144435	88303.8	82427.3	125721	180575	41288.4	144538	62846.8	64788	305898	533088	104712	111422	203182	121535	140609	97615.9	P23368;P23368-2	ME2
P23381	220560	135735	121264	170443	203400	147484	170674	182993	34060.3	160696	125170	72568.9	245714	331822	74641.3	166847	167572	118760	84311.3	68576.3	P23381;P23381-2;G3V277;G3V3H8;G3V3Y5;G3V423;G3V5U1;G3V456;G3V3P2;G3V227;H0YJP3;G3V3X0;G3V2Y7;G3V4C7;G3V4N8;G3V5W1;G3V3S7;G3V4S4;G3V313;G3V339;G3V2C0;G3V2F2;G3V3R3;G3V4N0;G3V5H5;P78534;G3V4A3;G3V4Q0	WARS
P23396	2303810	1629410	923129	2072170	1204620	767207	931026	1576480	271721	1220650	382176	442759	1704990	3893960	847860	1186650	887064	734364	858964	620298	P23396;J3KN86;E9PL09;E9PPU1;E9PL45;F2Z2S8;H0YCJ7;H0YF32;H0YEU2;E9PQ96;E9PJH4;E9PSF4;E9PQX2;H0YES8	RPS3
P23434	6542.79	4860.26	5449.75	4590.11	3402.25	1638.79	2247.09	2626.28	1422.04	2669.43	437.123	2237.19	772.92	5043.81	1850.99	1519.82	6057.89	2864.54	2677.65	2333.51	P23434;H3BNV1	GCSH
P23458	11347.1	12482.1	6805.21	9405.97	7999.11	6753.55	6862.81	10488.3	2515.77	6355.85	1420.67	3473.74	9534.8	14555.3	5532.59	6841.98	5168.54	9745.88	6879.18	6638.74	P23458	JAK1
P23497	34654.9	28240.9	24235.9	42873.3	35479.7	14770.1	43510.1	42746.1	9500.56	19959.4	19934.3	20116.1	26645.3	51123.9	4147.22	10176.4	26511.1	12191.1	296358	18228	P23497;P23497-3;E7EUA7;P23497-5;E9PBK3;P23497-2;P23497-6;E9PHV6;P23497-7;C9JBL0;H7C4B4;H7C1G8	SP100
P23508	78.7356	326.281	289.361	143.386	156.594	544.562	997.309	269.132	106.017	105.328	852.851	618.709	192.233	472.622	207.567	1656.18	145.631	163.863	268.49	90.7884	P23508;P23508-2;D6REY2	MCC
P23511	6408.58	5010.08	5007.84	3898.51	351.934	9784.47	5371.43	3623.31	2869.64	3787.39	609.434	2950.66	536.073	28441.1	3263.64	512.787	298.238	503.014	4571.71	2839.26	P23511-2;P23511	NFYA
P23526	511517	529859	346262	442998	113030	110499	158788	157389	32937.6	104083	66711.5	45648	435818	785898	120828	179889	178398	85659.1	119655	68842.2	P23526;P23526-2	AHCY
P23528	16662200	13213500	12203300	16103800	19070600	10833500	13549800	15035000	8715920	10855400	13371100	11073700	16503400	16009100	7869470	13748100	18518700	11877900	9974190	8566000	P23528;E9PP50;E9PK25;G3V1A4;E9PLJ3;E9PS23	CFL1
P23588	110145	96101.5	79283.2	119137	123254	56523.8	88393.6	98770.2	17210	91914.9	68519.2	45280.3	64259.3	215692	46755.9	120133	110497	67514	71947.8	52095	P23588;E7EX17;B4DS13;F8VX11;F8VSC7;F8W0K0;F8VYE9;F8VRU1	EIF4B
P23610	3156.52	3894.29	1162.81	5424.36	157.177	3157.52	4194.31	4451.8	2898.42	3527.98	723.883	319.923	2342.21	4481.91	2066.17	1706.85	2578.54	2179.78	2416.94	1808.14	P23610	F8A1
P23634	8507.6	8939.41	8236.52	9931.22	29173.6	21045.9	28999.3	46684	9574.16	34857.8	15537.6	23812.6	39932.9	51525.4	22189.2	18266.9	23668.1	31622.9	27273	31159.2	P23634-7;P23634-6;P23634-8;P23634;P23634-5;P23634-4;P23634-3;P23634-2;H0YDG5;H7BZS8;H7BY13	ATP2B4
P23743	318565	253593	175744	331293	113523	73900	93635.6	125199	25291.1	67471.8	37934.8	31070.3	109502	346678	97737.5	226654	63514	56487.2	44778.5	40312.5	P23743;G3V4E1;Q3ZE25;F8W1H7;F8W1M3;C9JM35;P23743-2;G3V327;H0YJH4;F8VNZ9;G3V4I3;H0YJE7;F8VWX8;F8VU33;G3V312	DGKA
P23786	11615.2	18671.5	9070.14	13133.3	6217.24	7013.29	6451.05	13997.3	1500.42	14417.8	3771.19	5378.88	6577.03	14285.4	9641.24	8777.73	9255.12	12722.3	13980.5	8440.25	P23786	CPT2
P23919	28399.2	57640.4	64977.3	66101	55069.6	34997	53150.9	48543.5	22422.3	46845.2	28846.7	26123.8	110518	95150.5	42230.1	49143.1	40483.5	38914.5	32909.9	35006.6	P23919;H7C312;H7BZ20;G5E9E9;H7C3A4	DTYMK
P23921	355.757	1557.46	117.746	5493.73	6916.57	227.334	298.033	523.572	1226.83	7184.13	445.999	130.655	1310.54	8029.8	910.557	586.085	16673	3205.3	5255.81	1211.97	P23921;E9PD78;E9PL69;F5H861;E9PP77;H0YCY7	RRM1
P24278	400.708	806.782	541.303	293.116	353.807	267.445	211.595	344.283	98.6551	548.743	201.901	358.19	2843.54	806.005	769.237	1545.86	257.059	237.143	393.03	193.613	P24278;G3V351;G3V2K3	ZBTB25
P24386	1259.84	877.138	125.35	1094.12	95.2814	181.223	139.223	437.556	461.8	247.559	144.565	315.703	1573.9	346.269	1524.77	1144.5	397.864	205.651	340.24	184.51	P24386;B4DRL9	CHM
P24534	335760	268134	319189	313019	366429	223423	346907	324000	141840	211009	249034	135787	607870	899927	179454	352051	348464	243793	180511	183985	P24534;C9JZW3;F2Z2G2;F8WF65	EEF1B2
P24539	446715	341405	252021	383088	288080	275640	301722	361178	75052.5	344699	142965	172697	292704	1014790	286073	257318	280276	219181	239718	371785	P24539;Q5QNZ2	ATP5PB
P24557	568.386	229.787	742.893	81.2415	321.476	523.224	545.97	226.592	205.307	794.997	967.477	136.082	435.033	1430.6	1052.59	190.85	936.085	607.231	613.439	580.013	P24557;C9J8N6;E7EP08;E7ENP0;E7EMU9;E7ESB5;C9JS68;E7EP75;B7Z6W1;F8WD37;F8WC80	TBXAS1
P24666	428192	233155	172494	301066	176421	88188.2	124016	252934	136343	130335	100218	87734.9	181100	464670	94049.2	148419	207598	117602	117484	85295.6	P24666;G5E9R5;B5MCC7;P24666-3;F2Z2Q9	ACP1
P24723	25672.7	28297.3	22966.3	19813.1	34746.9	14494.9	18371.1	30678.3	9189.05	42153.5	8132.16	23191.8	28571.1	49404.8	13501.7	20111.5	24372	25069.8	20053.1	14663	P24723;B4DJN5;G3V4Q6;G3V4X4;G3V5U5;G3V4Q9;G3V5F8;G3V3E7;G3V304;H0YJX3;G3V520;G3V4L3;G3V4H0;G3V5Y6	PRKCH
P24752	295375	305332	203599	308671	211134	211477	267567	377557	148362	333657	136379	220325	350860	551866	219299	288459	336951	292170	349341	305847	P24752;H0YEL7;G3XAB4	ACAT1
P24928	48607.9	50041.3	30998	46832.5	29257.7	19715.2	28191.2	33889.7	13281.7	35412.5	13081.1	16706.9	50105.7	72149.5	16401.6	36171.6	22589.2	26526.9	31505.9	23913.5	P24928;Q6NX41	POLR2A
P24941	894.387	860.89	1090.78	1828.03	787.791	429.968	848.287	691.91	177.217	1627.91	769.572	346.959	1259.45	8161.25	777.384	648.72	594.456	435.673	1144.87	134.21	P24941;G3V5T9;P24941-2;E7ESI2;G3V317;K7EJ83	CDK2
P25054	612.286	444.392	77.3616	353.014	634.279	29.4987	108.651	35.4395	7.59946	62.3151	178.741	94.7856	82.4009	190.79	51.8111	52.2572	450.834	145.284	98.9241	68.5452	P25054;P25054-2;E9PFT7;B7Z2B6;D6RFL6;E7EMH9	APC
P25098	31054.4	23366.2	16410	25031	26499.5	9180.31	17331.3	19664.6	13649.5	18504	9098.44	6236.41	20744.8	168234	16423.9	15582.9	14466.7	16382.5	9011.17	6848.07	P25098;E9PRV7	GRK2
P25205	28226	25655.2	14844.3	22689.8	12321.6	6828.13	7958.1	12051	10817.5	26419.8	5506.47	3971.39	38647.1	42254.1	20473.4	26770.4	89551.8	33332.3	36625.4	21918.8	P25205;B4DWW4;J3KQ69;Q7Z6P5	MCM3
P25208	29898.5	27738.7	16331.5	28348.9	15602.5	10386.6	19456.7	20760.6	8581.72	25935	9966.51	9618.59	10241.6	21372.2	5644.4	8418.71	17218.8	29685.1	21958.4	15217	P25208;F8VSL3	NFYB
P25311	260.841	2338.48	202.982	689.328	1147.44	1106.14	1468.42	908.089	585.279	3513.87	373975	2505.01	676.451	2642.99	257.314	6182.41	215331	1774.15	89762	2589.27	P25311;C9JEV0;H7BZJ8	AZGP1
P25325	6397.76	408.893	1389.97	1171.44	15726.9	14317	27923.5	25509.8	8008.77	24997.7	21417.3	19287.7	17893.5	3514.47	5304.86	1029.28	30852.3	21157.4	19780.6	22162.8	P25325;J3KPV7;B1AH49	MPST
P25398	2600140	1890170	1617180	1970570	1938020	1308660	1792150	1344820	866930	1094100	1052410	892487	1368300	4065380	596481	1615140	1308820	1026070	931857	926693	P25398	RPS12
P25440	8998.68	7754.01	6441.5	6764.74	7486.52	4837.4	7909.93	7029.72	4355.35	8610.41	2386.56	4247.89	6716.26	5423.01	3735.4	4495.15	8291.96	10689	5790.68	4799.01	P25440;P25440-2;B0S7P1;H0Y6K2;B0V073;Q658Y7;B0V072;E9PIQ3;H0Y799;E9PKQ9;H0YDJ7	BRD2
P25445	2573.83	3139.09	1553.58	2601.49	10961.3	5750.61	7200.36	20287.4	3562.08	10997.7	2247.49	4322	9390.24	14905.1	3462.84	4206.37	13514.1	10814.4	9345.53	6980.36	P25445-6;P25445;P25445-5;P25445-4;P25445-7;H7C5Z8	FAS
P25490	89498.9	102546	53226.9	88531.4	69675.1	30004.1	54124.5	72669.2	9191.51	82553.4	19490.3	31479.3	95957.4	139678	44075.8	54775	72200.1	53617.9	72281.7	62867	P25490;H0YJV7;H0YJU4;Q96MM3	YY1
P25685	217284	184601	109450	178287	128885	64259.6	102404	109195	48949.2	127686	69772.5	58427.4	202804	232051	53272	225446	74442.7	94327.5	95213.9	70520.1	P25685;B4DX52;M0R080;M0QYT3;M0QXK0;M0QZD0;M0R1D6;M0R128	DNAJB1
P25705	2168160	1744850	1486030	1765890	1415230	1241460	1441000	1591030	572462	1496640	977217	1221540	1908030	3351030	1410010	1445660	1631700	1342690	1262630	1099750	P25705;K7ENP3;K7ERX7;K7ESA0	ATP5F1A
P25713	4612.08	1755.46	2321.73	7938.88	2305.02	8651.23	7312.21	2636	581.399	4670.66	1749.97	2203.61	1027.91	4061.96	4645.69	4339.7	1412.35	4169.88	2019.48	2331.33	P25713;H3BQX6;H3BPK2	MT3
P25774	76388.8	73035.1	45549.8	87755	115678	74058.2	129677	171261	77292.9	171328	65858.4	98591.5	161043	225652	47169	84779.1	257534	211967	124532	149623	P25774;P25774-2	CTSS
P25786	596460	456956	274272	549968	320172	232121	327251	456104	186035	459076	289871	148442	668033	1247980	193822	384903	362067	217521	296869	222690	P25786;P25786-2;F5GX11;B4DEV8;F5H112	PSMA1
P25787	262166	226406	196369	212315	182886	193461	173780	165549	80163.5	152110	232007	89320.1	474773	277476	130481	286769	158906	123211	151887	63001.9	P25787;C9JCK5;H3BT36;Q6MZI6;H7C402	PSMA2
P25788	371479	283139	184582	297296	262110	159126	190156	257199	66081.3	208273	143246	81868.1	362204	869350	106524	272262	305377	125745	155205	101982	P25788-2;P25788;G3V4X5;G3V3W4;G3V5N4	PSMA3
P25789	497616	366310	249791	385666	378186	226577	287031	302559	74903.7	295051	234788	101597	528319	1139980	180651	362558	250893	162042	188295	107944	P25789;H0YL69;H0YMZ1;H0YMA1;H0YN18;H0YMI6;P25789-2;H0YKS0;H0YLC2;H0YLS6;H0YMV3	PSMA4
P26010	6510.66	10832	4833.9	4770.77	7483.1	6391.71	8271.42	13122.5	2897.3	10887.3	2559.71	3451.53	10188.4	17289.5	3685.47	3150.08	4880.78	7021.36	8003.24	4703.96	P26010;P26010-2;F5H6T4;F8VNX4;F8W186;H3BRM2;H3BRX4	ITGB7
P26038	2277290	1898220	1500980	2460310	2615630	1200310	1681860	2809440	1198430	2340430	1914720	1321730	1567930	3009050	1040650	1253990	2372820	1433940	1552540	1497140	P26038;E9PNP4	MSN
P26196	164959	126693	90506.2	147072	114897	81190.5	106760	124615	36108	126804	90299	73607.2	220766	349285	130937	98451.2	125395	98045.4	113466	113887	P26196	DDX6
P26368	372952	357618	258198	369894	251013	188820	244505	301479	105799	336016	156177	174032	210418	383988	145873	164648	318756	316927	346667	203285	P26368-2;P26368;K7ENG2	U2AF2
P26373	1179160	950521	1035940	1332820	1356860	723007	947588	1023020	365356	837058	481367	569447	1185410	1759900	576927	1173960	803306	639377	848103	601378	P26373;P26373-2;J3QSB4;H3BTH3;J3KS98;H3BUK8	RPL13
P26440	167860	195556	124603	182485	67226.3	70467.8	101245	122969	27637	113048	63163.5	64563.9	185988	176746	58096.8	86277.9	108904	83636.4	99481.2	90580.3	P26440;J3KR54;P26440-2;H7C4G6;H0YLC3;H0YN10;H0YKV0	IVD
P26447	1076840	698890	850505	685547	4017340	2107260	4330490	2121850	1577780	969221	2530120	2000630	1558260	3305730	924359	769411	1722890	809058	1096300	1016590	P26447	S100A4
P26572	2245.69	1593.38	822.304	1957.19	399.399	104.58	484.821	1734.34	127.3	1315.33	359.406	531.254	3267.84	4630.76	938.598	605.055	539.428	840.802	376.036	607.024	P26572;D6RF69;D6RA48;D6RBS3;D6RAK2;D6R9U2;D6RD15;D6RB69;D6RHZ8	MGAT1
P26583	2154670	1347140	1354110	1522650	2475190	1140860	1738200	1985140	1790280	2162600	1778020	1578030	2669100	3449050	813319	2037190	2510140	1992550	2646960	1810650	P26583;D6R9A6	HMGB2
P26599	868607	829207	624971	722613	539071	531151	595023	771977	207961	706643	447715	465806	1080130	2329820	759102	805815	653463	672173	718797	582201	P26599;P26599-2;P26599-3;A6NLN1;K7ES59;K7EK45;K7EKX4	PTBP1
P26639	81490.4	78645.3	52314.6	92827.4	79503.2	32724	56713.9	82813.5	27700.8	66981.8	39211	30041.4	53601.2	109302	31500.1	38995.5	67653.8	41985.4	37079.5	24913.4	P26639;P26639-2;G3XAN9;E7ERI3;D6R9F8;D6RCA5;D6RDJ6;D6RBR8;D6RJ97;D6RHV7;D6RCS6	TARS
P26640	62533.7	52265.6	28709.3	55302.9	49189.3	31705.2	46476.6	53750.5	15076.3	34882.9	20172.6	17419.9	47561	176529	27309.6	45848.7	32125.4	20368.8	24170.1	18806.2	P26640;B0V043;Q5SP20;B4DZ61;H0Y426;B0V044;A2ABF4	VARS
P26641	399392	331574	219009	331458	260470	219916	265308	287960	68368.3	192864	117722	86811.5	380245	886993	268552	303596	212243	127635	150078	126309	P26641;B4DTG2;E7EMT2	EEF1G
P26718	10336.3	9460.28	6146.81	8159.46	8247.9	2785.36	5083.76	9905.36	4481.84	11047.2	470.71	6865.13	342.928	12274.4	4831.6	1010.05	6328.37	10673.2	11071.5	13361.2	P26718	KLRK1
P26842	24285.9	8465.38	9869.17	10183.5	5038.55	4249.6	3439.62	5818.07	2058.45	10182.6	855.193	1984.15	4507.13	32182.7	2253.54	3503.66	5627.55	4838.71	4108.28	2969.13	P26842	CD27
P26885	166067	125988	139305	107712	157008	125664	203556	221890	52506.1	168947	123491	114790	261086	487882	36271.3	210221	296476	160241	144009	78592	P26885;F5H0N4	FKBP2
P27105	9316.12	3190.01	8498.53	2644.6	88342.3	71650.7	82043.1	149054	55139.5	139573	50192.4	88273.1	125488	275332	97388.3	12794.3	82875.8	130295	122925	157785	P27105;B4E2V5;P27105-2	STOM
P27169	1184.14	726.314	773.097	957.774	326.207	550.787	809.952	772.744	181.562	284.586	390.064	372.82	644.911	3411.57	538.741	505.045	476.856	1178.1	682.413	414.993	P27169;F5H4W9;F8WF42	PON1
P27348	633713	548335	337717	590014	759153	626680	771369	843491	166924	648222	416274	351377	1198000	1989880	377848	771676	995885	478864	422818	595786	P27348;E9PG15	YWHAQ
P27361	21106.2	17880.6	10935	17914	19366.6	13529.2	14969.9	21562.5	7503.08	14077.7	7298.98	7821.91	11934.2	33345.9	8892.23	12196.8	12086.6	7862.7	6290.82	4275.76	P27361;P27361-2;E9PQW4;P27361-3;E9PJF0;E9PBK7;B3KR49;H0YEX6;E9PRH7;H0YDH9;K7ELV1;K7EN18;P31152	MAPK3
P27448	1333.5	900.47	1376.03	1325.51	1194.23	478.484	1196.46	1355.97	767.5	2049.33	1053.39	1419.49	369.592	1146.57	611.121	801.736	1961.49	1369.24	1673.33	1673.08	P27448-3;P27448-4;P27448;P27448-2;J3KNR0;P27448-6;P27448-8;P27448-7;H0YIY6;A2SY06;Q9P0L2;H0YKP9;H0YNV4;Q9P0L2-3;Q9P0L2-2;H0YKJ3;K7EN95;K7EK17;K7EKG8;Q6IPE9	MARK3
P27487	32687.1	18243.1	13508.9	36058.5	122789	99232.3	193380	127762	309.487	3951.11	1315.38	3189.81	65431.1	100731	2932.04	15836.4	7414.65	5817.16	2735.66	8291.04	P27487;H7C1N5;F8WBB6	DPP4
P27540	1516.2	1324.44	566.027	1266.35	184.445	413.101	358.052	127.693	141.612	796.345	255.677	246.781	385.623	2839.95	179.15	230.643	177.984	188.768	538.204	258.651	P27540-2;P27540;P27540-3;F8WAP6;A6NGV6;Q9HBZ2-2;Q9HBZ2;D6RDB3	ARNT
P27635	1416120	1055970	694778	1346260	776352	496719	668270	887750	312692	806983	328143	434405	939897	1747790	471137	772441	549508	502811	515541	498496	P27635;Q96L21;B8A6G2;A6QRI9	RPL10
P27694	391576	318219	214917	340797	205106	130526	211293	233546	73078	218447	119607	93352.2	290363	575136	134553	199943	195205	176357	218756	97787.2	P27694;I3L4R8;I3L2M5;I3L524	RPA1
P27695	1955990	1567670	1404620	1582510	905100	564955	1094410	925575	302793	769934	540457	379297	1042650	2206710	232933	892754	816485	527632	854437	418959	P27695;G3V3M6;G3V5Q1;G3V3C7;H7C4A8;G3V359;G3V5M0;G3V5D9;G3V574;G3V2D9;G3V3Y6	APEX1
P27701	4877.94	4306.46	6671.71	4206.13	3914.84	755.028	9329.86	14361.1	386.518	3100.24	531.905	944.378	1138.29	1060.83	110.164	7275.11	1821.14	2945.59	560.545	3481.54	P27701-2;P27701;E9PJC7;E9PP61;E9PJB7;E9PJK9;E9PJ45;E9PM43	CD82
P27707	124969	95766.9	58741.6	87181.3	65462.2	48319.3	76214.2	65468.6	21029.2	79685.5	41858.9	27533.5	63049.8	118943	17034.6	64915.2	61119.7	32664.3	40767.8	27108.2	P27707;D6RFG8;D6RCP9;D6RG38	DCK
P27708	49595.1	37417.8	19436.7	41989.2	19090.4	6734.1	12432.9	17613.7	7049.3	12676.9	2219.42	1791.05	4941.27	60053.5	5823.77	7445.67	8197.28	4818.99	3986.39	1214.76	P27708;F8VPD4;H7C3Z5;H7BZB3;H7C2E4	CAD
P27797	766865	796902	684457	658779	825682	616189	775935	1003290	377339	1102060	718602	809571	617791	1085440	297336	595405	1966700	1498370	1198500	1158960	P27797;K7EJB9;K7EM77;K7EL50	CALR
P27824	200348	288274	230872	298872	348342	217873	296782	590983	59482	374704	124063	285030	254858	531820	286086	186195	315522	383442	324660	423278	P27824;B4DGP8;B4E2T8;H0Y9Q7;D6RGY2;D6RDP7;D6RB85;D6RFL1;D6RAU8;H0Y9H1;D6RAQ8;D6RHJ3;D6RD16;D6RG29	CANX
P27986	72762.7	55675	52132.6	57790	59671.1	33679.2	48918.6	54239.9	15100.4	45585	28917.4	18490	52348.4	115237	17615.9	43544.4	37454.3	22273.5	22866.4	22113.9	P27986;P27986-4;P27986-3;P27986-2;P27986-5;H0YBC2;E5RJY0;H0YB27;E5RGI8;Q92569;F6TDL0;Q92569-3;E7EMU8;Q92569-2;E5RHI0;Q5T4P3	PIK3R1
P27987	8753.77	7387.23	6430.76	5124.9	3514.96	1397.83	2557.1	2097.98	1885.44	2958.95	928.093	1079.84	1210.51	9031.68	64.5899	2206.03	2155.28	5422.48	1159.53	533.24	P27987;P27987-2	ITPKB
P28039	472.425	785.828	310.473	818.626	187.334	632.561	409.132	447.662	57.7682	1643.22	912.991	213.856	1428.64	169.604	171.267	240.396	1239.84	1401.15	1270.08	356.042	P28039-2;P28039;C9J8T1;B7Z598	AOAH
P28062	386015	300755	145644	313655	235685	115884	172804	228928	119272	235625	89757.5	84817.9	318982	313994	104642	285697	271832	123471	160324	116343	P28062;Q5JNW7;B0UZC1;P28062-2	PSMB8
P28066	798790	685922	285957	797252	343200	262565	359350	525806	127055	532837	202912	149081	907659	1537050	194312	522161	590344	203701	284815	151125	P28066;P28066-2	PSMA5
P28070	281411	221731	94958.1	236739	130336	106883	156567	152247	42178.1	179591	109538	61857.1	249407	679615	83617.5	191515	216113	100548	153141	81618.8	P28070	PSMB4
P28072	941.993	1262	785.222	970.438	1577.14	627.696	1110.1	1432.37	692.33	1467.84	28053.6	786.452	1267.12	3527.31	658.998	1082.13	2550.58	1055.91	342.895	906.005	P28072;I3L3X7	PSMB6
P28074	697.444	721.554	356.985	1526.76	1068.97	1084.55	1271.8	1726.1	502.618	675.861	1025.5	975.29	620.023	2380.97	810.462	537.646	484.954	1485.35	662.319	738.507	P28074;P28074-3;P28074-2;H0YJM8;G8JLC2;G3V3K3	PSMB5
P28161	177680	57662.8	61449.3	110252	9726.71	4292.8	8677.34	13852.5	2038.64	4370.02	2024.08	3122.87	6915.12	92917	3261.73	2271.87	15507.8	6096.86	1671.96	4139.38	P28161;E9PHN7;P28161-2;E9PHN6;F6XZQ7;E9PLF1;E9PGV1	GSTM2
P28288	7288.37	9543.54	2991.94	7311.24	1015.76	628.941	1649.97	6193.66	587.822	5317.6	209.973	1311.17	75751.4	14083.9	2452.77	829.874	3414.53	8052.88	126830	5803.73	P28288;E7EUE1;F5GYC1;P28288-2;P28288-3	ABCD3
P28331	185664	183327	115884	181266	110395	91012.2	112896	190887	52410.5	161119	71167	99851.5	185175	327613	123090	88677.4	157799	153597	138145	104628	P28331;P28331-2;P28331-4;P28331-5;B4DJ81;P28331-3;C9JPQ5;F8WDL5	NDUFS1
P28340	9646.97	7786.12	5422.51	7405.49	7673.04	2610.01	4118.13	5058.61	584.604	3917.07	1295.87	734.854	3068.16	19519.9	686.291	1753.29	7700.09	5738.82	3737.92	2560.1	P28340;M0R2B7;M0QZR8;M0QXE6;M0QXQ2;M0R3H8;M0QZB4;M0R2I8	POLD1
P28482	154294	115510	70157.5	141343	168941	125750	133155	148784	49984.1	118508	72514.5	63614.5	273559	501418	123163	210810	98810.4	58129.5	72439.9	51998.4	P28482;A8CZ64	MAPK1
P28715	3408.61	5311.84	3462.38	3664.72	2787.93	1972.26	2832.91	3737.85	2197.01	3653.18	2483.76	2110.91	4509.78	7709.2	2355.84	3844.08	3307	2851.1	3056.48	1968.35	P28715;P28715-2;Q9HD60	ERCC5
P28749	1913.09	1898.99	1368.59	1276.35	1830.45	1412.17	2161.64	1125.64	1482.35	1140.42	1496.41	2803.19	3752.8	3954.14	4008.38	3439.12	682.601	1304.39	1330.21	1528.84	P28749;P28749-2;H0YE05;E9PNB6	RBL1
P28799	12768.8	11352.8	7154.89	8618.68	11300.8	5125.65	4875.16	16473.3	6616.15	14342.3	5100.1	9491.93	7274.16	16401.9	2254.29	8758.37	17185.6	20499.6	11790	13416.1	P28799;K7EKL3;P28799-2;K7EQ05;K7EQI0;K7EMR1;K7EPL0	GRN
P28838	102673	83931.2	49067.4	79463.9	79346.8	60109.3	66484.6	79000.6	25954	74402.8	49654.2	34093.6	90927.4	229132	69301	93336.2	103664	55327.4	42486.7	39944.1	P28838-2;P28838;H0Y9Q1;H0Y983	LAP3
P28845	581.994	494.659	681.3	720.164	326.984	184.437	1578.39	607.128	990.235	396.702	886.864	314.818	1598.15	3143.49	530.143	1638.79	1251.14	637.428	628.396	439.204	P28845	HSD11B1
P28907	9697.48	443.91	4758.79	10794.5	5110.46	3246.21	2243.05	7674.03	284.933	8708.82	1074.75	630.384	2032.23	9179.27	7248.52	798.302	21933.1	6764.84	5623.62	12269.9	P28907;H0Y950;P28907-2	CD38
P28908	106.502	604.067	410.068	604.063	559.412	422.072	545.86	767.041	196.52	819.145	253.233	137.501	332.675	1411.02	487.843	237.956	368.414	569.543	160.799	596.868	P28908;D3YTD8;P28908-2	TNFRSF8
P29074	733.227	676.594	140.468	857.051	1600.99	713.637	1319.6	1477.26	714.322	2509.88	108.307	1566.02	1918.62	216.859	349.656	203.319	1870.1	1071.35	1238.14	1473.28	P29074;F5H1A0;J3KQD3;J3QT89;F5H020	PTPN4
P29083	4455.48	522.829	839.653	2823.73	1196.72	515.359	1348.86	1824.58	767.807	3377.74	1203	406.665	51677.6	7387.47	254.669	902.105	1365.36	2775.88	2462.07	939.265	P29083;E9PER7;C9IYL4;C9J329	GTF2E1
P29084	15228.9	13673.1	12668.9	11568.7	15990.4	8611.04	14708.6	8976.56	3362.15	12202.6	8723.55	10115.2	11538.8	23802.3	23373.9	29527.7	17473.5	16064	21679.5	13749.8	P29084;E5RH41;E5RIW4;E5RK24	GTF2E2
P29144	53984.1	44252.7	22156.3	45370.6	31973.6	15956.6	19914.3	24581.8	14519.5	18958.9	17015.4	10090.7	17521.9	67556.1	9402.15	25686.7	29964.7	12058.3	17847.9	11288.2	P29144	TPP2
P29218	246117	138307	80906.5	135394	101996	37729.4	72677.2	81269.1	35741.9	67588.1	57081.3	44226	121719	262330	87289	97647.1	91046.3	77027.7	54702.3	46807	P29218;P29218-3;H0YBL1;E5RIP7;E5RG13;P29218-2;E5RGY4;E5RI82;E5RHE9;E5RG94;E5RIF4	IMPA1
P29350	615288	515686	385425	672943	358135	202044	248464	435925	152389	377483	245864	147785	493555	901816	364581	299362	373581	288664	319021	206476	P29350;P29350-3;P29350-2	PTPN6
P29353	5654.66	2724.08	1084.35	3723.51	1430.67	594.958	2810.1	5118.16	3022.42	5009.09	1788.87	2769.15	3893.41	25115	643.36	784.279	2906.03	2465.14	2696.88	2367.98	P29353-2;P29353-7;P29353;P29353-6;P29353-5;Q5T182;Q5T188;Q5T181;Q5T187	SHC1
P29374	3821.87	6235.07	4094.71	6233.73	2349.96	713.891	2084.97	3458.75	858.888	3737.33	555.475	1113.68	337.508	3694.34	696.379	779.129	3355.29	2367.45	2306.25	1715.06	P29374-3;P29374-2;P29374;H7C485;C9J1W3;F8WAR5;C9JIF4	ARID4A
P29401	2091730	1508820	1295560	814627	998154	559031	1202820	478151	407996	709705	601139	208961	1352250	2270420	195075	1052800	780311	476940	702594	190361	P29401;P29401-2;B4E022;E9PFF2;F8W888;F8WAX4	TKT
P29466	36983.5	31529.7	20820	27025.2	90619.2	75720.5	81015.9	89705.6	34634.9	67532.6	57064	45270	69548.5	124777	46860.8	52701.8	49189.6	53048.8	37087.8	33909.5	P29466-2;P29466;Q5FBZ0	CASP1
P29508	3146.65	1485.5	2931.82	3019.13	3483.33	3834.41	3612.65	1814.08	178.746	2418.05	72940.1	3477.04	5396.26	4247.71	2898.93	3974.8	24309.9	242.503	4123.83	283.954	P29508;P29508-2	SERPINB3
P29558	11122.7	9810.76	7528.8	11287.5	13204.7	7217.88	10952.8	9808.97	7393.16	11296.4	6558.3	9016.14	11010.8	16932.2	2898.49	8299.78	10904.9	9673.34	10453.7	11152.6	P29558	RBMS1
P29590	135689	111407	91871.6	131224	80946.4	52362.1	80578	108252	43909.7	102386	37067.4	58688.5	126911	218472	47381.1	73267.4	80953.6	84116.7	76402.2	78367.7	P29590	PML
P29692	113495	404.613	81214.8	134513	155048	74226.6	105739	104795	78574.5	94740.2	62169.4	40019.4	230599	290988	68156.2	127972	93476.8	90610.9	85154.8	43799.4	P29692;E9PK01;E9PI39;E9PQ49;E9PPR1;E9PL12;E9PMW7;E9PK72	EEF1D
P29728	3003.06	9346.73	4239.27	20280.9	8598.21	13778.3	15636.2	10843.6	887.45	16375.5	5262.54	8452.02	5836.84	22944	32213.2	8689.06	2137.29	5166.33	8983.16	5401.75	P29728;F8W1C5;P29728-3;F8VPI5	OAS2
P29965	1717.75	145.667	1022.43	1129.07	1640.71	497.599	1527.57	1190.37	562.951	1857.72	1671.21	697.667	2314.56	5639.49	603.39	977.557	786.531	352.842	659.908	300.753	P29965;Q3L8U2	CD40LG
P30038	1482.66	2185.58	1997.88	2028.21	1452.85	1729.71	1539.59	3622.49	3040.04	5460.78	1692.02	2295.3	240.124	2469	1060.36	323.282	13853.4	5552.87	4667.14	4464.97	P30038;D2D4A3;P30038-2;Q5TF55	ALDH4A1
P30040	368313	343440	298352	332822	372674	312978	450746	429398	291140	500729	340501	420826	673027	932226	176851	534544	764884	619343	606156	457073	P30040;F8VY02;F8W1G0;P30040-2	ERP29
P30041	1668770	1336730	873614	1337280	539395	404943	511415	654605	118838	489670	331252	193534	1025380	2466560	494506	644584	549272	303877	310962	187487	P30041	PRDX6
P30043	35817.8	33368.9	28191.5	36015	30913.7	18602.2	19458.8	34084.4	17178	16974.7	21362.5	11528.1	107742	78010.3	28023.6	19392.6	21991.5	21663.8	8333.74	6701.65	P30043;M0R192;M0QZL1	BLVRB
P30044	1126520	889272	673455	816141	852765	588139	852730	807819	354141	619311	614444	541421	865828	1640310	455804	738196	864512	726012	646610	463758	P30044;P30044-3;A6NC19	PRDX5
P30046	335165	316675	111154	402836	123440	162918	261023	214105	55665.2	262617	113804	75237.6	82306.4	482391	108562	176448	104262	104420	93293.8	71800.5	P30046;B7Z522;A6NHG4;B5MC82;J3KQ18;H7C342	DDT
P30047	6426.9	6502.31	2650.03	6451.98	21512.7	1593.24	21776	29677.5	1711.27	9519.21	955.329	523.114	2366.55	2192.77	8586.26	1593.93	3617.55	931.224	1310.54	1888.63	P30047;B7ZLM8;H0YNX7;H0YNM1	GCHFR
P30049	497063	292870	255764	300559	188417	154896	233996	285717	114055	220469	92837.9	139575	1044670	831000	402706	320667	399465	238935	249417	355161	P30049	ATP5F1D
P30050	1617250	1229590	1161290	1615370	1271850	820164	987873	1356480	529496	1007900	540622	545201	1450110	3156060	717332	1267190	1081100	1039140	971237	651275	P30050;P30050-2	RPL12
P30084	743314	628712	445788	598807	506659	376929	421877	697458	202484	405742	242355	316154	736853	1502200	254413	593241	647994	437320	347372	410937	P30084	ECHS1
P30085	182696	129646	106794	127745	130342	106164	130883	118675	41549.2	116758	111600	74960.4	160607	481009	74104.6	137189	84927.6	63668.6	81342.8	57747.9	P30085;Q5T0D2;E9PGI8;E9PJD2	CMPK1
P30086	3658990	2960770	2152370	3511440	2654880	977815	1709670	2397810	997631	1335000	1022050	651098	1224380	3823310	614090	1284960	2104270	1409930	1003020	585381	P30086	PEBP1
P30153	255954	230045	98511.7	222747	131963	117340	124373	194385	52793.4	175065	68625.3	60586.9	96356.8	889813	147112	132117	172846	103970	103758	90712.8	P30153;F5H3X9;B3KQV6;C9J9C1;E9PH38;E9PNM7;M0QXG4;M0R0K6	PPP2R1A
P30154	2128.28	2280.45	338.51	6538.26	2300.92	1263.11	1651.5	317.325	1011.69	327.427	1037.89	1331.99	189.422	3001.71	1031.66	276.186	7008.27	2692.09	430.856	1209.76	P30154;P30154-2;P30154-4;P30154-3;A8MY67;J3KR29;H0YDG7;E9PPI5;E9PHZ6	PPP2R1B
P30203	51736.5	60152	44197.6	71369.3	43004.2	24040.4	44463.9	55904.6	10917.9	21109.3	9697.4	31956	24965.9	78647.1	18690.6	15615.9	32734.1	25727.8	45235.1	50761.2	P30203-5;P30203;P30203-3;P30203-4;P30203-2;G5E973;E7ER04;F6UFK6;H0YGL3	CD6
P30260	6026.25	6783.31	2417.88	6714.04	2654.69	2243.7	4130.35	6140.42	1513.96	3476.8	156.012	2697.71	11109.6	21079.5	645.437	1272.53	21551.9	5032.51	11596.7	4076.4	P30260;G3V1C4;B4DL80	CDC27
P30273	11657.6	3561.62	882.634	1685.79	2863.61	1559.92	3157.97	25013.9	1426.36	3648.75	2356.8	16277.5	1931.01	5344.01	489.663	48839.6	1600.4	1580.98	4404.88	1711.11	P30273	FCER1G
P30405	34422.3	40538	30530	38351	22890.9	22538.5	29134.1	49838.1	22263.5	45188.1	17857	24697.5	35088	43097.8	4236.84	36672.1	70772.3	51248.6	44283.7	33208.4	P30405;Q2YDB7;H0Y548	PPIF
P30414	1515.21	1088.73	1334.78	1172.86	1309.57	834.038	1129.56	1434.9	384.174	1294.65	249.734	767.969	3254.37	716.101	35.4493	373.83	728.159	1634.06	911.962	811.212	P30414;C9JMM5;A8K7K2	NKTR
P30419	84212.6	94490.2	46120.9	106093	48889.3	35031.8	51801.3	57171.3	9118.72	44030.3	21619.3	17615.1	117307	135780	33162.1	59883.8	33118	20829.2	20605.5	19238.3	P30419;P30419-2;B7Z8J4;K7EN82;K7EN42	NMT1
P30519	118957	165642	111098	160766	115153	93690.4	106899	167356	42361.9	168027	67903.2	111431	138815	155742	95654.2	72830.3	135735	145629	183782	151504	P30519;I3L159;I3L1F5;I3L4P8;I3L463;I3L276	HMOX2
P30520	55035	57091.6	29245.9	49694	42640.2	26241.1	44394.2	48442.6	18362.4	41115.4	30655.5	25488.8	58209.1	283979	23446.6	30757.5	46241.9	30383.7	30778.9	14225.5	P30520;G3V5D8;G3V232	ADSS
P30533	5413.21	5792.61	3792.55	4704.71	4737.07	3210.22	6034.97	4910.53	2963	5737.94	3304.34	3977.05	7111.53	11811.2	1987.73	2489.11	6211.98	8158.2	5809.9	2595.62	P30533;D6REW6	LRPAP1
P30566	113322	122413	53005.6	108301	55070.7	37307.6	41580.7	64769.6	17814.3	47162.5	20446.8	12534.2	43083.5	136795	38647.3	64413.3	44483.5	30200.4	26858.7	18644.3	P30566;E7ERF4;P30566-2	ADSL
P30622	7887.13	6411.35	5985.55	8797.05	14804.1	7327.54	10885	13552.2	8187.51	21309.7	6476.42	12648.6	18089.3	53473.4	3902.77	13016	16460	14417.7	15647.4	16662.4	P30622-2;P30622-1;P30622;F5H0N7;J3KP58;F5H6A0;F6VGP8;F5H1T5;F5H367;F5H270	CLIP1
P30711	5631.28	4593.49	2611.8	7396.19	5952.46	294.488	754.109	822.961	509.363	914.979	405.072	362.189	8454.37	857.496	1418.7	725.833	976.744	1055.17	342.127	180.835	P30711;H7BZG9;Q6IC69;C9JA47;G3XAK0;G5E9I8;G5E9P7;F8WCF3;Q4W251;G5E9K8;A8MPT4	GSTT1
P30740	681451	515166	310952	586987	401164	269316	346739	385026	65186.9	371715	287270	202958	704604	1057640	258330	522179	350625	216614	292340	193943	P30740;B4DNT0	SERPINB1
P30837	50119.3	105560	40495.2	76215.6	38306.2	70718.9	49290.2	76724.2	11499.8	67363.4	23288.4	48408.8	48866.4	104371	21542.5	81781.5	46471.5	76084	40049	67523.1	P30837;P47895;H0YKF9;H0Y2X5;P00352	ALDH1B1
P31025	833.547	5461.37	1651.66	15566.3	1249.31	2010.32	1387.55	3186.49	1217.32	3506.07	4941.58	2807.91	981.302	3923.67	228.267	4251.17	11417.7	2443.37	576.533	941.986	P31025;Q5VSP4	LCN1
P31040	406110	340605	243067	342734	233944	155948	212560	357344	108141	310675	120899	190663	429666	807454	164824	226837	271735	258053	261745	266592	P31040;E9PBJ5;D6RFM5;H0Y8X1;H0Y8S2	SDHA
P31146	6217300	4751940	4570570	6223850	5115590	2412630	3843340	5364750	2327700	4201540	3329570	2428140	3372770	6406650	2362520	4251660	5344590	3418670	3544790	3103690	P31146;H3BRY3;H3BRJ0;H3BNA2;H3BU76;H3BSL1	CORO1A
P31150	137431	136022	76939.5	147563	146911	71020.7	109605	137729	30842	84454.2	66690.7	42216.7	94725	365409	38170.2	79296.5	69706.3	55137.6	43594	42951.4	P31150;G5E9U5	GDI1
P31151	1492.89	15686.3	4235.38	3164.39	1026.81	7181.8	1368.01	2061.17	241.49	2599.47	522988	15255.6	2097.04	6399.04	528.581	8320.87	1912.22	6697.84	1408.15	5934.27	P31151;Q86SG5	S100A7
P31153	96481.3	81171.8	66970.9	75416	62997.4	37315.4	70224.9	59340.9	33745.5	72783.9	38596.7	31182.9	116280	227577	58391.1	67078.4	96804.9	41975.2	55599.8	38642.9	P31153	MAT2A
P31321	15904.1	13528.8	10920.1	8795.42	689.667	560.377	358.142	439.098	353.795	612.435	570.219	1142	1646.58	6583.66	807.828	241.099	307.729	1114.3	579.347	1074.94	P31321;H7BYW5;C9JSK5;C9IZL8;C9J4C2;C9JR00	PRKAR1B
P31327	81.5342	52.0657	109.799	192.906	76.2358	86.0326	69.3169	154.828	26.5997	89.1344	128.809	90.532	257.664	173.932	59.9684	96.0883	88.9148	69.3647	89.372	45.0048	P31327;J3KQL0;P31327-2	CPS1
P31350	880.146	483.485	495.515	974.838	564.654	403.884	1556.43	853.593	274.434	686.91	990.9	330.588	970.413	913.967	323.766	383.918	674.965	487.925	994.094	220.538	P31350;P31350-2;C9JXC1	RRM2
P31431	1963.07	950.157	1403.76	2150.44	790.025	602.636	877.056	457.138	322.074	1569.71	534.29	3025.73	568.158	1856.1	468.505	1352.78	3413.92	2136.43	2590.23	2299.39	P31431;B4E1S6;P31431-2	SDC4
P31629	56.0087	92.7199	86.64	69.5461	98.9468	141.317	119.545	57.5635	16.1754	105.733	104.964	26.5454	64.2735	123.363	87.8546	411.456	191.561	84.0785	60.0078	29.8677	P31629	HIVEP2
P31641	2277.21	2171.2	1327.44	2319.29	1567.49	209.659	1061.02	388.127	784.144	166.367	130.283	171.631	511.221	5457.93	69.3948	191.364	94.227	232.7	179.368	131.758	P31641;E9PDM3;C9JPV1;F8WF95;P31641-2	SLC6A6
P31689	100931	87921.8	67691.6	77786.2	66586.2	36173.2	66307.2	67396.2	27057.7	70563.9	44150.8	41236.9	38600.2	78964.9	36083.8	66318.4	84422.2	60684.1	82924.2	55109.7	P31689;B7Z5C0	DNAJA1
P31749	3704.27	5284.31	3125.47	3902.8	3201.95	5001.59	5496.6	4935.45	1892.8	4282.84	3393.41	3380.21	4535.47	17507.4	7804.22	13499	4031.75	2954.48	7870.3	3079.32	P31749;B7Z5R1;G3V3K5;G3V3X1;G3V2I6;G3V4I6;J3KTP4;J3KTC6;F8VS91	AKT1
P31751	6010.37	8639.72	3685.96	8714.85	3847.54	4051.02	4019.14	6825.9	100.594	3807.66	2820.66	2532.72	4654.03	5788.04	3268.74	3873.83	5921.96	2136.71	5277.83	3453.07	P31751;M0R0P9;J3QKW1;J3QLS6;C9JHS6;M0QZK3;J3KRI8;A8MX96;E7EVP8;C9JIJ1;C9JC83;F8W8B1;C9J258;J3QQM6;J3KSY8;J3QL45;M0R275;C9JIF6;M0R283;M0QZW8	AKT2
P31930	320348	359793	234863	352020	199299	172689	229107	366978	142601	331925	150635	171803	267508	531459	147486	198586	327138	376632	291276	337448	P31930	UQCRC1
P31937	244157	256995	171665	215238	143588	146144	178193	203707	66061.2	160072	85129.8	93641	150500	351952	61231.9	182765	237693	148408	131752	104114	P31937;H7BZL2	HIBADH
P31939	654035	517657	385800	489663	308493	187692	314328	320089	104420	201926	160883	92230.9	560794	979100	166760	380534	282842	157289	158238	110387	P31939;E9PBU3;F5GWY2;H7C1S2;H7C084;C9JLK0;F8WEF0;H7BZU3	ATIC
P31942	307482	266813	209752	339432	120051	110054	157100	245278	91335.4	238095	73699.5	94486.1	416613	342703	195751	229400	192214	169829	174052	180352	P31942-2;P31942;P31942-3;B4DHY1;P31942-4;P31942-6;P31942-5	HNRNPH3
P31943	1110500	977545	720760	958551	488232	413267	548639	834660	283978	795286	337019	399974	895671	1661770	694706	868118	714273	573396	745751	682561	P31943;G8JLB6;E9PCY7;D6RBM0;D6RIU0;E5RGV0;D6RIT2;H0YB39;D6RAM1;D6R9T0;D6RDU3;D6RJ04;D6RIH9;E7EN40;E7EQJ0;H0YBD7;D6RDL0;E5RGH4;H0YBG7;D6RF17;F5GZT4;H0YAQ2;D6R9D3;E5RJ94	HNRNPH1
P31944	198.058	707.069	1557.66	166.445	1241.12	3993.58	7826.76	781.593	86.4332	3496.94	963889	3237.34	173.612	2405.01	161.99	1320.63	80011.4	1418.77	51479.5	1393.43	P31944	CASP14
P31946	2603520	1908970	1375210	2840770	2109720	1499820	1484020	2347530	536662	2279160	1442820	800285	1397280	3447530	999798	1992120	1877410	1242240	1085430	1118000	P31946;Q4VY19;Q4VY20	YWHAB
P31947	177500	143779	206896	220984	264767	236483	342542	296430	59881.2	170372	302437	187948	162910	133233	149862	116026	293125	73744.9	171496	142964	P31947;P31947-2	SFN
P31948	770872	598030	466628	726928	579366	345022	386938	444888	175592	360550	319841	215918	570606	905433	168008	664173	472806	285292	329518	228895	P31948;G3XAD8;F5H0T1;H0YGI8	STIP1
P31949	606022	469231	278669	501584	2028780	1188620	1743050	1294870	788180	677461	1419390	715838	986176	2291690	600110	798320	841183	589972	601644	899226	P31949	S100A11
P32019	1257.58	871.082	123.813	1495.23	228.077	197.989	198.765	827.916	124.963	238.049	251.634	116.706	580.773	2104.2	321.803	308.542	174.033	80.3598	409.085	189.12	P32019;P32019-3;P32019-2;P32019-4;E7ESY0	INPP5B
P32119	2767590	2034200	1456810	2330190	1063640	786774	857853	1259810	355471	517912	821782	521205	1786960	2979600	638867	1118180	950369	441745	445501	597522	P32119;A6NIW5;P32119-2	PRDX2
P32121	48559	52973.3	30621	49155.7	43269.2	23289	38200.2	38331	17335.4	45516.4	29891.7	29444	30071.9	99468.3	12364	19337.9	42924.4	25236.7	37659.6	40820.4	P32121;P32121-3;P32121-4;P32121-2;K7ENA6;I3L412;Q68DZ5;K7EL17;I3L0V6	ARRB2
P32189	646.072	531.594	419.212	218.18	957.703	279.07	204.494	549.059	381.034	1092.91	902.328	283.078	2340.74	3338.12	753.367	472.214	518.569	456.667	794.124	227.133	P32189-1;P32189-4;P32189-2;P32189;Q14409;C9JLT1;F8WC39;A6NP46;H7C2A0;F8WDA9;F8WBI8;F8WF44;H7BYD2	GK
P32321	16007.3	11251.1	9192.41	16032	7874.41	7282.63	14638.5	19923.4	6626.12	10943.3	5150.94	5564.46	10379.8	18067.3	443.608	5240	17697	7510.07	4132.92	5818.04	P32321;P32321-2;D6RBJ9;D6R9S0;D6RBN2;D6RC36;D6RAR9;D6RAD7	DCTD
P32322	8327.98	4486.83	4109.75	11492.2	294.259	971.985	2039.26	3408.06	395.961	3054.37	2295.14	504.97	1582.13	5483.01	1097.02	1246.48	641.467	305.678	2439.64	1670.62	P32322;E2QRB3;P32322-2;B4DMU0;J3KQ22;J3QL24;J3QLK9;J3QKT4;J3QL23;J3QRZ0;J3QKT3;J3KTA8;J3KSA9;J3QR88	PYCR1
P32455	177805	160061	114876	189384	128083	83929	122880	143975	41190.4	115371	95117.9	51394.1	237990	475855	127668	187768	114009	62754.5	68665.8	54030.9	P32455	GBP1
P32456	50881.1	42077.8	32506.2	44560.1	61546.8	65837.5	57470.1	44391.8	9695.63	42536.4	29108.4	19646.1	28505.4	217849	61200.7	190134	27418.7	28671.7	36853.2	13294.9	P32456;F6SPX6;H3BRX6;H3BP53	GBP2
P32519	48043.5	45575.9	41899.3	49735	39378.4	25551.7	37320.9	43080.8	21726.5	34325.7	22088.9	26572.2	35395.8	69784.2	16212	46720.9	38098.4	32182.8	47069.5	27423.7	P32519;P32519-2;Q5T9E7	ELF1
P32754	1297.1	823.604	2922.86	366.457	2330.85	269.161	4156.41	820.821	928.194	497.833	2639.53	7062.44	1384.43	1810.26	377.993	222.043	230.592	10828.9	8661.06	239.187	P32754-2;P32754	HPD
P32780	2073.7	1495.1	1390.49	1590.67	1372.14	210.329	488.294	1320.28	60.3972	1733.45	205.122	1845.68	1049.09	18530.9	620.411	479.937	620.503	2316.32	1885.62	1812.8	P32780;B3KXE0;E9PM51;E9PI26;E9PL58;F5H0Y9	GTF2H1
P32942	35374.4	30407.7	25499.9	28286.8	39579.4	28214.5	36122	69440.2	27310.8	76828.7	9419.5	43126.3	41583.2	108737	58657.8	27643	48444.3	49311.5	70386.4	68984.5	P32942;K7ERN2;K7ERF0;K7EP52;K7EQC7	ICAM3
P32969	1095140	742385	642868	1013630	737729	594319	639078	913075	266797	792031	430924	338253	324616	1808760	492627	741859	561201	522494	600406	435530	P32969;D6RAN4;H0Y9V9;E7ESE0;H0Y9R4	RPL9
P32971	703.173	1505.96	443.448	1701.1	1187.02	2192.76	1259.52	1517.16	594.623	1065.32	1035.18	587.885	1988.18	6203.45	560.625	1202.94	2256.99	1397.4	451.82	1798.56	P32971	TNFSF8
P33176	34879.8	24758.5	18281.4	31199.3	34340.3	17961.5	22808.9	35613.8	20780.9	30995.1	25006.8	19563.1	29446.5	62679.8	13974.6	34257.3	39793.8	26227.1	31515.1	24666.4	P33176	KIF5B
P33240	32270.9	39167.7	23201.5	26305.3	23196.5	17619.4	27933.9	37914.7	19114.8	42487.9	17702.9	20204.2	29273.4	83979.3	23603.5	20840.4	39694.7	31017.7	30475.8	32037.7	P33240-2;P33240;E7EWR4;E9PID8	CSTF2
P33241	1275140	1109020	1004540	1083480	1345740	841266	1458390	1797510	865040	1555210	1027100	1272140	1376780	1818130	546112	1109720	1724160	1476450	1426750	1818260	P33241;P33241-3;E7EMG9;C9JU59;C9JDV1;O43649	LSP1
P33316	205897	236011	227965	256391	179726	176987	255363	290090	97641.7	164788	110004	154804	217056	404852	140897	210809	575643	236176	289183	217587	P33316;H0YNW5;H0YKC5;H0YKI0;H0YMM5;H0YMP1	DUT
P33527	1177.64	455.31	1450.93	1522.26	1211.77	461.461	566.283	1041.54	156.496	654.67	552.823	98.6181	1082.33	1843.06	311.067	87.6349	386.029	1209.75	893.13	1175.79	P33527;P33527-9;I3L4X2;P33527-3;P33527-4;P33527-2;P33527-7;P33527-5;P33527-6;P33527-8;O15438;O15438-4	ABCC1
P33897	555.207	470.063	386.86	424.907	280.708	324.83	327.569	314.089	153.255	467.587	157.449	250.202	217.221	754.99	403.711	683.259	386.577	212.11	241.512	121.657	P33897;H0Y7L9;A6NEP8	ABCD1
P33908	182.94	255.318	511.896	370.375	1127.6	953.35	1549.6	652.488	201.418	175.522	979.363	1088.04	162.518	362.057	326.215	403.479	308.963	1302.03	859.404	959.505	P33908;Q6P052	MAN1A1
P33992	40218.1	23106.1	11358.2	22246.3	6074.26	7035.31	464.757	10190.9	5949.67	19929.6	1512.37	875.894	36614.4	36425.4	14927.7	18010.7	61863.4	38538	16357.4	11528.6	P33992;B1AHB1;B1AHA9;F8WFD7	MCM5
P33993	10214.3	7870.44	1141.71	9250.54	1187.91	2941.49	568.156	5182.65	4577.41	9726.86	280.597	1983.67	7797.45	23603.4	6981.1	1062.38	32762.6	21295.7	10876.4	7959.45	P33993;P33993-3;P33993-2;C9J8M6	MCM7
P34059	3193	4028.78	1443.73	5683.71	1784.21	4187.6	3683.29	5174.99	1216.42	6263.12	1880.31	3751.44	11574.5	5439.01	1776.48	175.657	6576.79	4843.19	8703.48	3733.98	P34059;F5H325;H3BP66	GALNS
P34896	55402.2	5956.65	5310.17	41461.3	20714.6	1378.72	3934.27	12920.8	4493.9	3538.51	2893.59	715.555	11606.7	48540.7	3517.99	2811.87	6795.14	2638.89	367.204	1405.82	P34896-2;P34896;P34896-3;A8MYA6;B4DPM9;J3KRZ5;J3KRK5	SHMT1
P34897	104031	87420.3	47684.6	84033.2	72543.7	61277.1	78378.7	128223	36665.8	137074	50563.8	45011.8	299353	270040	87340.9	106429	175681	117114	126656	84831.7	P34897-3;P34897;P34897-2;B4DLV4;H0YIZ0;G3V5L0;G3V4W5;G3V540;G3V2W0;G3V241;G3V3Y8;G3V4T0;G3V4X0;G3V2E4;G3V2Y1;G3V3C6	SHMT2
P34910	8719.17	11978	9215.59	14380.2	11926.5	8695.33	10243.3	15593.5	2587.05	12228.8	5282.38	10752.9	20521.5	32881.4	8676.18	25884.7	15278.8	18867.8	9666.21	13315	P34910;B7Z4A7	EVI2B
P34913	89163.9	49746.3	241767	58656	4989.1	136.685	1324.68	919.723	2381.14	638.765	2366.22	666153	3755.52	20732.3	1179.2	5096.7	592.558	863.546	599.664	805.089	P34913;E5RFU2;P34913-2;P34913-3;E5RFH6;H0YAW7;E5RI53	EPHX2
P34932	258260	228415	114895	223387	175911	96482.3	127548	188259	67835.5	164832	69582.4	57686.3	162764	506434	65578.5	181323	207193	113623	95126.2	85104	P34932	HSPA4
P34949	119756	71213.7	44229.5	90690.2	58880	16678.6	53245.8	59604.5	13081.4	24624.2	32094.2	14409.4	38012.4	289722	35299.4	57093	25243	12302.1	15115	4016.55	P34949;H3BPB8;P34949-2;F5GX71;H3BPP3;H3BP57;H3BUZ9;H3BMZ9;H3BT48;H3BPM5;H3BQX0;H3BNY8;H3BT46;H3BPU7;H3BUG1;B4DYB8	MPI
P35221	542.672	404.211	300.562	331.958	426.487	436.72	396.346	306.563	108.457	128.83	347.853	542.65	792.342	289.034	161.149	259.322	337.915	386.111	413.383	421.255	P35221;P35221-2;G3XAM7;F8W845;Q8N1C0;E5RIB1;E5RG03;E5RIC3;E5RHV7;E5RGY6;E5RJ41;E5RJL0;E5RFM5;E5RIE0;E5RJP7;E5RGD2;H0YBB8;E5RFK9;E5RFG3;E5RFM3;E5RGY7;E5RGU3;E5RHJ5;E5RJZ2;E5RGG4;E5RJ43;E5RGS1;E5RIT8;B9A010;A6NKP0;Q9UI47	CTNNA1
P35226	5870.93	2477.73	1629.78	5854.76	2466.97	2892.2	3357.44	5626.65	944.455	4226.49	989.146	3523.43	7584.97	12794.8	839.078	2941.55	2920.27	4097.11	6920.71	4164.99	P35226;Q5T8Z1;Q5T8Z2;Q5T8Z4;Q5T8Z5;Q5T8Z6;J3QS42;J3KT13;P35227	BMI1
P35232	994068	1075450	705736	1056240	693857	774747	808546	945063	320319	801523	535027	647177	1109190	3125090	846214	749965	575752	723705	673466	472086	P35232;C9JW96;C9JZ20;E7ESE2;E9PCW0;B4DY47;D6RBK0	PHB
P35236	32003.3	47665.7	28137.7	71376.1	48800.8	35588.8	36118.4	71847.4	26806.2	82373.6	43593.4	43022.6	45049.1	147444	45443.4	51881.5	43043.4	51894.7	50355.3	38498.1	P35236;P35236-2;J3KR55;Q5SXQ0;B4DDG6;B4DX06;H7C5I3;H7C4T8;E9PE54;E7EUM0;F8WF66;C9IYI6;C9JBA9	PTPN7
P35237	79766.9	138021	71150.6	125465	72263.8	71966.7	76918.6	124025	32968.2	98172.5	75800.4	76126.2	110525	248248	30649	59622.5	87576.3	82937.7	76917.4	95924.8	P35237;H0Y3G3	SERPINB6
P35241	5732.1	2745.93	3916.46	4403.3	8660.23	4096.02	4763.12	12215.5	5616.41	10481.1	5088.82	2816.68	37485.2	7979.69	36717.1	2013.42	6316.88	8012.99	6304.11	5453.03	P35241;A7YIJ8;F5H1A7;H0YE16;P35241-2;E9PKN5	RDX
P35244	495804	450398	275825	344545	260916	261913	328174	294432	106850	317670	229577	134198	1234710	1462300	172015	371020	299902	221924	320924	192744	P35244;B5MC59	RPA3
P35249	49137	40841.6	24522.3	49634	18388.8	15805.2	29651.8	42238.7	12280.3	40306.9	12136	11087.9	30453.6	45542.7	8228.48	19175.3	44309.6	30080.9	27204.2	12678	P35249;C9JZI1;C9J8M3;C9JTT7;C9JXZ7;C9JGY5;F8WE44;H7C1P0;C9JW34	RFC4
P35250	43442.4	40240.1	26340.6	34089.4	22408.2	27283.8	22251.2	25783.5	8659.65	17940	8945.11	15473.5	75192	83660.9	28546.3	46992.9	36764	18654.7	27938.1	22100.9	P35250;P35250-2;H7C5P4;F8WC37;H7C5G4;H7C5Q7;H7C5A0;H7C596;H7C5P1;H7C5S7;F8WDC9	RFC2
P35251	14249.8	11390.9	9083.56	12630.1	8970.86	4063.08	7509.97	9358.77	4667.56	9727.26	2669.61	5237.02	9149.22	16877.6	7065.01	3964.15	9153.76	8276.33	8563.65	7222.05	P35251-2;P35251;H0Y9P8;H0Y8U4;E0CX09;D6RAD2	RFC1
P35268	1433960	1042340	1176980	1285400	1332800	829371	1101660	1051130	511964	934463	411253	592350	926335	2409070	405754	730369	945888	847483	1003620	763608	P35268;K7ERI7;K7EMH1;K7ELC4;K7EP65;K7EKS7;K7EJT5	RPL22
P35269	23834.7	29208.6	13887.1	20644.9	18896.2	12098.3	18232.4	19060.1	8552.39	22632.7	6558.33	7398.82	7765.28	42554	9864.51	15867.8	17852	20608.7	11845.6	7928.82	P35269;E7EUG6;M0QXD6;M0R0R9;M0R0Z3	GTF2F1
P35520	237.338	424.532	199.865	1952.11	469.013	256.43	251.343	480.707	212.11	239.712	134.115	195.478	648.272	3630.24	226.962	365.221	739.708	382.418	324.094	488.357	P35520;P35520-2;C9JMA6;F5H2U1;H7C1W6;H7C2H4	CBS
P35573	21440.7	11608.5	3938.27	15554.9	6081.05	1639.43	2705.38	10328.4	1485.65	7289.69	740.21	1357.12	6515.9	25460.1	3694.11	2223.26	1760.61	1160.62	1056.25	919.259	P35573;P35573-2;P35573-3	AGL
P35579	3143310	3060600	2510840	2999880	2932110	1771380	2093630	3047310	1320170	2484340	1460380	1378170	2482910	5378650	1275000	2975250	2412630	2534780	2141920	1822030	P35579;Q5BKV1;REV__E7EQT4;REV__Q9UKV3-5;REV__Q9UKV3	MYH9
P35580	1056.61	462.739	264.076	247.7	106.476	49.2693	755.716	174.16	126.371	193.396	213.499	61.4428	114.348	542.815	199.132	252.718	319.112	111.684	170.909	1757.49	P35580;P35580-3;P35580-2;F8W6L6;P35580-4;E7ERA5	MYH10
P35606	70616.8	58858.1	32418	69472.1	62888.9	30916.4	41138.4	63921.8	16287.9	66040.1	30916.1	24848.3	95795.5	155938	30966.5	58310.3	40219.4	41248.7	41069.9	35020.4	P35606;B4DZI8;D6R997;D6RBT6;D6RBZ7;D6RBG7;H0Y938	COPB2
P35610	10639.6	13495.5	11074.4	18797.8	7934.06	4569.21	5067.8	17676.1	5161.5	10123.2	5294.16	8698.16	226.959	17763.4	6033.37	440.06	6817.05	11506.7	13231	9467.02	P35610;P35610-3;P35610-2;B1APM4;B4DFD8	SOAT1
P35611	181257	181462	115670	181637	86231.5	68079.1	85590.8	107061	42035.4	119536	48485.7	61264.3	108448	215547	65328.4	136099	93639.8	93456.7	73181.1	72069.8	P35611-3;A2A3N8;E7ENY0;P35611;P35611-2;E7EV99;Q86XM2;H0Y9H2;D6RAH3;D6RF25;D6RJE2;H0YG19;H0YFD8	ADD1
P35612	2700.81	2989.94	1659.41	2945.09	112.267	240.989	148.971	299.599	115.894	189.132	311.851	138.011	445.299	1175.17	365.605	154.632	463.275	220.561	370.663	212.101	P35612;P35612-2;P35612-8;P35612-4;P35612-3;C9JTM0;C9J080;P35612-5;P35612-6;P35612-7;C9J299	ADD2
P35613	9616.8	11758.9	5494.33	10339.4	17217.1	8489.83	14943.7	19866.4	6252.46	9063.17	3382.46	5441.94	11263.4	13737.1	6128.63	4399.61	6530.25	11935.4	8815.17	6196.71	P35613-2;P35613;P35613-3;P35613-4;I3L4S8;I3L192	BSG
P35637	146177	106647	118321	138784	106582	70844.5	100986	115320	84113.8	126146	74393.9	74386	223477	205164	46258	84029.4	118810	94694	114060	87954.7	P35637-2;P35637;H3BPE7;H3BNZ4	FUS
P35658	29886.9	31323.4	24141.2	33865.9	28303.2	19068.6	25415.2	33160.1	14182.3	33940.1	17715.7	22706.2	30043.2	55309.3	20404.5	26320	32391.6	29172.7	28644	29120.9	P35658-2;P35658-4;P35658;P35658-5;P35658-3;H0Y837;B7ZAV2;H0YF36;E9PKD2;H0YDS4	NUP214
P35659	640762	709066	487592	627455	485998	350788	521787	671522	224209	664625	294310	395855	766702	930786	225925	518185	484709	544276	624538	461194	P35659;B4DFG0;P35659-2;D6R9L5;H0Y993;H0Y8X0	DEK
P35754	970104	668472	400784	926094	650902	325755	550885	537786	300681	219335	276787	122086	353986	1242030	273414	203081	391442	230146	214329	152851	P35754	GLRX
P35813	32200.8	27798.9	20081.7	38597.8	34114.4	21524.3	27334.4	31687.3	11180.9	28112.6	30264	17987.3	36139.9	53029.6	10473.7	25048.2	17521.1	17333.3	10543.6	19344.9	P35813;P35813-3;P35813-2;E9PKB5;E9PJN3;E9PL75	PPM1A
P35858	1907.5	1877.76	659.007	2481.65	386.724	81.6475	216.681	1224.94	131.694	2229.59	722.144	152.092	286.04	1163.06	1403.79	193.156	619.816	1162.56	928.44	254.609	P35858;P35858-2	IGFALS
P35908	1437.24	10074.4	1985.47	1711.21	310.643	2042.68	2934.22	2447.56	158.801	21524.8	61431.4	4452.18	869.407	3373.97	824.376	1092.35	28041.4	2382.94	115410	5848.07	P35908	KRT2
P35998	262988	218075	143046	238719	179006	97932.9	146050	178995	62913	161646	96974.2	80152.5	250867	502999	91171.4	214416	132582	115153	128521	116099	P35998;B7Z5E2;C9JLS9	PSMC2
P36402	67009.2	54808.1	57479.4	57772.4	16583.3	14068.8	29805.6	35552.4	6465.15	17746.2	4132.84	1826.12	36077.9	86503	11548.5	11202.5	19888.2	31439.5	33672.5	18063.7	P36402-5;P36402-13;P36402-15;P36402-7;P36402;B7WNT5;P36402-11;P36402-3;P36402-6;P36402-14;P36402-16;P36402-8;P36402-2;D4PHA3;P36402-12;P36402-4;H0YAR8;H0YBC8;H0YBP2;E5RHL1;E5RG75;E5RGQ1;E5RJ51;E5RG34;H0YBM1	TCF7
P36404	26320.8	16782.2	11804.9	29604.6	5653.06	9189.71	14569.1	9566.86	2810.03	8024.04	1475.97	2512.19	4347.74	14028.7	137.242	5726.63	5548.09	5286.95	6900.35	3033.1	P36404;G3V184	ARL2
P36405	22125.3	20861.2	20067.7	30523.4	42642.7	15285.7	31411.6	29811.3	11325.1	11223.4	17354.5	5242.4	13596.3	40239.6	7229.67	5388.75	31684.5	21640.3	11397.6	11503.3	P36405	ARL3
P36406	1164.52	682.912	499.94	517.367	661.941	1487.34	2331.44	1189.97	191.933	1320.76	1769.29	1472.89	837.381	1791.83	2325.88	664.665	250.332	553.732	939.458	475.318	P36406-3;P36406-2;P36406;D6RD22;D6R9E9;D6RBN4	TRIM23
P36507	80687.2	71091.2	53901.5	92263.6	83620.4	52846.6	69967	79818.7	32919.6	63146	70033.2	47744.2	82661	256358	44106.4	81761.9	59251.9	40666.1	35683.1	39060.1	P36507;G5E9C7;M0R1B6	MAP2K2
P36542	550317	379209	355179	399026	338629	223450	291878	331709	76552.4	343027	100115	214870	578048	615886	262559	264114	238855	240269	229532	240412	P36542	ATP5F1C
P36543	32798.6	27749.5	10929.4	43332.6	17449.1	17805.7	12770.6	19634.2	11580.8	18633	12862.5	9298.8	10075.7	19281.3	6650.11	24115.3	6319.02	10989.3	503.876	10709.2	P36543;P36543-3;C9J8H1	ATP6V1E1
P36551	63361.2	50863.4	46727.8	63904.6	76876.5	38933.9	85179.2	102730	28970.5	73328.1	24291.4	36547.5	113883	177495	45077.1	49480.7	148075	84440.6	89527.3	61937	P36551;H0YA22;D6RER6	CPOX
P36578	1568750	1237770	994887	1386490	1264030	697062	961804	1156940	403105	1006710	526388	643804	901703	1769640	401738	806360	778717	847513	880546	745864	P36578;H3BM89;H3BTP7;H3BU31	RPL4
P36639	9941.28	12293.8	5221.69	8916.34	12607.2	3584.92	4291.95	5707.57	1646.92	6501.32	5427.61	381.175	6504.4	10646.5	667.088	2567.62	44240.1	7293.14	5139.59	5990.13	P36639-4;P36639-3;P36639-2;P36639;C9J361	NUDT1
P36871	126590	75565.2	53743	111550	60150.4	37462.1	65498.1	77931.6	17885.8	44016.4	18410.3	15285.3	57910.6	175923	27468.5	9927.69	49052	22022.5	21325.5	26579	P36871;P36871-2;P36871-3	PGM1
P36897	3458.46	2188.37	309.372	2191.39	730.691	145.135	574.609	992.077	190.235	1137.41	346.109	744.974	313.165	724.611	178.237	193.27	1756.91	808.184	1789.55	3156.71	P36897-2;F8W1R9;P36897-3;B4DY26;P36897;F8VRH6;F8W0K6;F8VXZ5;F8VVC4;H0YHS4;Q8NER5-3;Q8NER5-4;P36896-2;P36896-3;Q8NER5	TGFBR1
P36915	38081.7	32812.1	14461.1	33994.9	31775.6	11008	17785.8	26921.2	8517.73	18184.2	6280.25	7611.06	10361.8	75116.9	8988.14	12778.9	12534.3	8389.83	4915.52	2283.82	P36915;B0V0L0;P36915-2;A2AB27;B0V0L1	GNL1
P36954	93795.9	92282.3	65328.3	82257.3	40320.9	10235.3	37476.5	51438.9	32366.9	50843.1	5164.86	23179.7	59342.7	113315	19432.1	55047.3	40766	45486.9	28025	36514.5	P36954;K7EKS1;K7EK49	POLR2I
P36955	1257.03	950.494	464.614	1035.87	1094.36	305.374	998.63	1181.95	451.259	352.325	580.017	269.464	513.55	1013.87	340.571	1229.52	331.311	500.741	786.065	552.982	P36955;I3L4Z0;I3L3M1;I3L2R7;I3L4N7;I3L4F9;I3L107;I3L3Z3	SERPINF1
P36957	350496	364073	290348	376805	256737	225839	266900	401161	99843	282088	160050	226472	519982	829462	323773	198468	420090	280489	349712	218432	P36957;B7Z5W8;Q86SW4;H0YJF9;G3V3F0;G3V5M3	DLST
P36969	318422	211795	91447.9	323857	93449.6	56214.2	59737.6	188274	17502.5	115589	16324.8	27341.6	115219	452968	42219.3	68851.7	112358	80197.3	54930.8	39251.8	P36969-2;P36969;K7ERP4;K7EJ20;K7ENB4;K7EKX7;K7EQM8	GPX4
P37108	1440070	1222950	1593850	1258460	967804	692072	1043030	701536	570809	815662	791226	707998	2084590	2484700	612046	1057060	789441	890157	1057230	603016	P37108;H0YLA2	SRP14
P37173	9050.52	15024.3	5747.7	9041.87	1964.26	121.675	1357.44	1924.13	1360.88	2035.14	3881.05	1472.66	1909.38	3864.92	1530.31	1478.5	2711.97	2563.36	2928.43	2794.91	P37173-2;P37173	TGFBR2
P37198	66077.9	62718.8	56527.5	61790.7	49437.3	39861	49998.7	55803	26892.5	63638	30921.2	36329.5	16029.1	98400.7	32168	68561.9	53049.8	99892.5	58646.3	58539.2	P37198;M0QXN5;M0QX10;M0QX41;M0QYY0;M0QX13;M0QZL5;M0R1S1;M0QX64;M0R302	NUP62
P37235	163136	155316	63158.9	205494	67187.5	49458.6	55400.3	99972.8	11424.9	69336.2	41076.9	30836.6	42529	171122	50007.2	52208.6	69296.9	26775	47930.7	23874.7	P37235;E9PC71;P84074;H7BZC1;C9JW46	HPCAL1
P37802	2004970	1706580	1144380	1632180	2184790	1468530	1832530	2180090	1103630	2021240	1575120	946650	2458890	6715580	1268880	3542350	2066920	1579750	1459510	1322570	P37802	TAGLN2
P37837	1751630	1422890	941857	1634910	780374	610560	814519	962175	332236	817417	598814	329374	1361070	2688230	310018	938203	947644	476227	753701	266668	P37837;F2Z393;E9PKI8;E9PM01	TALDO1
P38117	994527	862271	623243	856309	514647	520580	695906	832601	253138	657308	311607	367454	1028590	1771110	455483	771511	921951	557243	548606	486626	P38117;P38117-2;M0QY67	ETFB
P38159	999367	1072830	806736	981462	554123	399438	611307	919819	386736	887251	366273	611045	675375	954790	699930	688530	918617	855804	914938	965092	P38159;P38159-2;H3BT71;B3KRG5;H3BUY5;H0Y6E7;H3BR27;P38159-3;H3BNC1	RBMX
P38432	4469.02	310.785	4085.02	5059.09	2779.61	144.033	4617.3	2797.39	518.557	3301.72	116.983	2563.83	3097.44	5483.85	1904.69	140.964	605.828	2498.12	313.52	1748.48	P38432;I3L369	COIL
P38435	503.627	520.17	525.045	541.468	406.924	338.115	557.379	492.748	79.128	320.373	339.688	1005.85	450.435	256.334	521.087	265.623	279.213	334.188	604.878	129.072	P38435;P38435-2;F8WDU9	GGCX
P38571	12231.4	10208.8	3840.52	15909.7	5303.7	2811	3094.64	9738.92	932.413	3643.53	857.515	4499.08	1272.19	19374.5	4224.83	1440.39	4898.59	2503.37	2373.9	6281.94	P38571-2;P38571;E7EUT7;Q5T073;Q5T770	LIPA
P38606	40792.7	43715.4	27656.1	33713.7	21022.5	21376	20099	31046.2	8642.43	30224.4	20846.3	11290.1	61956.2	75155.7	24393.4	22056.8	33745	29997.3	23536.2	15235.7	P38606;B7Z1R5;C9JVW8;C9JA17	ATP6V1A
P38646	941378	939440	838585	908379	683469	541276	703850	899653	262637	703686	380140	631039	771325	1041430	398976	776622	999755	795791	905242	839616	P38646;D6RJI2;H0YBG6;H0Y8S0;D6RA73;H0Y8K0	HSPA9
P38919	331397	350275	198487	363456	194924	194126	202298	326270	51507.2	300453	111661	122606	656960	929413	342791	224907	281767	193813	222664	160703	P38919;I3L3F6;I3L2Z3;I3L3H2;I3L2M0;I3L1H0	EIF4A3
P39019	1915490	1509360	1292800	2483260	1822580	1072320	1380520	1793310	513290	1431670	1005080	813258	1179070	2025700	681115	1470800	1147580	1180910	1018640	1162720	P39019;M0R2L9;M0QXK4;M0QYF7;M0R140	RPS19
P39023	864692	651975	785152	860401	944546	656424	800044	670507	287700	460703	428681	496479	989317	1630830	544958	892593	643696	435839	688463	472005	P39023;G5E9G0;H7C422;H7C3M2;F8WCR1;Q92901	RPL3
P39656	88527.9	84711.7	57112.9	94430.5	79514.3	96464.7	114687	132135	30863.2	96046.4	42050.4	49824.2	67849.1	283940	71463.1	50113.9	67326	93161.8	70549.8	38236.7	P39656;E7EWT1	DDOST
P39687	1546730	1155280	1022220	1284440	1041110	813597	1071880	926731	423494	1004410	892810	602867	1540440	1432490	491150	1285240	823989	900347	905657	558892	P39687;H0YN26;H7BZ09;O43423	ANP32A
P39748	110461	97263.5	74083.5	99679	103901	71973.7	107408	114194	67247.7	153532	81085	57155.9	148438	244167	48867.2	100207	145823	84707.9	110026	85271.5	P39748;I3L3E9;F5H1Y3	FEN1
P39880	763.03	569.016	660.21	586.35	399.666	62.5811	123.387	494.231	180.312	527.58	487.813	366.722	157.56	65.8443	33.2065	118.12	555.032	857.649	307.032	376.058	P39880-2;P39880;P39880-3;P39880-5;P39880-4;P39880-6;O14529	CUX1
P40121	27276.9	29081.7	16897	31207.7	50060.9	38591.9	54771.8	52426.5	1292.99	8907.43	24778.8	6747.31	126989	355779	41793.2	265229	29010.6	57315.2	61653.9	3936.83	P40121;B4DU58;P40121-2;E7ENU9;B8ZZL6;H7C0X8	CAPG
P40222	19435	15253.9	11393.7	12867.9	16786.5	8517.21	13801	20107.3	9100.31	21671.2	9811.73	6571.33	26531.2	51340.3	9522.68	12808.6	20434.6	15201.7	10073.8	13310.7	P40222	TXLNA
P40227	597072	404049	269239	486562	323527	232586	244045	303450	98112.4	262008	163642	111020	457826	972273	192078	407452	186719	175567	132776	132290	P40227;P40227-2;B4DPJ8;J3KRI6	CCT6A
P40306	379923	295762	193280	305957	177394	139141	191719	272286	118058	284184	177262	83880.1	564261	1244640	346116	401588	309204	131423	152038	118317	P40306;J3QQN1;J3QL48	PSMB10
P40425	3203.28	2331.37	2176.84	1734.2	1860.42	870.984	1191.75	298.802	690.419	1711.48	776.881	845.111	878.646	1015.96	454.177	1178.53	769.045	2613.63	3165.47	1821.72	P40425;B7Z774;H0YLB0;P40424-2;P40426-2;P40426-5;H0YKN0;P40424-3;P40424;P40426;Q5JS98;H0YLD4;H0YLT4;H0YKH1;H0YLF5;Q9BYU1;H3BLX0;H0YLM3;H0YL59;H0Y5D0;B7Z5Q0;H0YNB6;F8WA05;P40426-4;P40426-3	PBX2
P40429	1319440	1047580	688635	1351770	743940	761135	759661	1057710	246521	979409	389659	376363	821641	1137760	417125	700934	624354	457452	640559	542660	P40429;M0QYS1;Q6NVV1;M0QZU1	RPL13A
P40692	2815.98	1550.32	2692.64	2230.95	2378.04	163.193	2599.39	1086.88	76.8982	1422.51	171.983	188.871	2600.58	10279.9	273.396	491.811	2924.56	684.464	3163.43	299.196	P40692;H0Y818;E9PCU2;P40692-2;B7Z821;F2Z298;E9PF25;H0Y5L7;H0Y793;E7EUC9;H0Y806;C9JZ54;H0Y5U4	MLH1
P40763	65037.4	46251.5	15955.5	55143.5	22754.2	15402.9	13568.8	41756.6	5992.6	24415	3616.33	11511.1	19516.7	105539	26544.6	5864.85	7519.51	6544.88	12361.9	5434.59	P40763;G8JLH9	STAT3
P40818	4618.5	3962.89	2798.02	5205.53	5869.13	1672.26	3019.66	3998.56	1773.5	3421.23	1865.18	1499.2	7025.99	26459.9	1751.3	3835.57	1824.31	2576.2	2899.88	1643.09	P40818;B4DKA8;H0YNL5;H0YM47;H0YKV1;H0YLH2;H0YM17;H0YLS3	USP8
P40855	14594.3	11952.7	8847.78	15212.1	15496.4	969.808	9893.04	11828.7	6564.96	14447.2	9795.69	8728.02	9360.57	1035.5	412.383	12473	12911.4	10741.9	9757.16	10497	P40855;Q5QNY5;P40855-5;B7Z6I5;H0YJ60;B7Z8B3;H0YDY4;E9PS71	PEX19
P40925	1487880	1073250	772090	1469960	918569	655411	987757	950975	392319	719918	505293	432133	1273800	2813280	466136	1050450	956990	444832	588998	431840	P40925;P40925-3;P40925-2;B9A041;C9JF79;B8ZZ51;C9JLV6;F8WFC2;C9IZI0	MDH1
P40926	3957460	3488500	3041660	3492350	2762140	2214910	2930850	3939770	1669330	3089610	1744770	2317260	3758910	7328890	1792970	2875440	5497880	3868550	3199030	2509830	P40926;E9PDB2;G3XAL0	MDH2
P40937	23256.8	16570.1	10151.1	10575.1	13006.3	14505	18849.9	15255.3	3746.93	11664.1	5626.74	6135.22	555.75	33029.2	6930.12	10135	16279	13023.2	15981.9	7765.87	P40937;P40937-2;F8W9B4;C9JH72;F5H5S0;E9PEP3;F5H0U6;F5H304	RFC5
P40938	34700.6	23010.4	18243	33276	21453.6	2651.86	18781.2	30921.4	7973.11	29535.9	5092.11	5573.53	28384.7	74993.2	21746.9	17777.9	23032.5	13866.2	24358.1	6917.07	P40938;P40938-2	RFC3
P40939	450633	413612	279653	391571	303220	235634	285819	450300	117161	382180	184400	225272	611689	1012720	317324	332870	279342	378270	338558	297178	P40939;H0YFD6;B4DYP2	HADHA
P41091	337827	237679	153344	318525	231698	171409	199150	297026	77265.1	239047	114340	110499	250804	512615	108127	233691	193114	169708	156926	173075	P41091;Q2VIR3;Q2VIR3-2;F8W810;H7BZU1	EIF2S3
P41162	619.518	804.547	617.625	850.297	578.918	458.781	623.923	984.22	138.33	820.592	618.718	607.334	449.391	983.59	517.445	225.614	803.483	908.063	877.371	776.906	P41162;P41162-2	ETV3
P41208	31100.6	47350.2	32978.5	42938.2	24333.5	12555.5	27174.3	32885.9	6129.31	19978.3	11040.2	11137.5	17662.8	17441.7	19093.3	9345.87	35975.5	1456.92	3724.35	5389.88	P41208;Q12798	CETN2
P41214	10098	6347.25	4467.56	11071.1	7379.98	4183.65	7085.63	9610.54	2099.07	6335.25	1513.89	2597.33	417.098	14416.1	3408.7	181.885	3186.5	1040.6	3357.14	3341.18	P41214;P41214-2;Q5SY38	EIF2D
P41217	156.04	1020.25	408.576	2021.06	1115.21	1769.05	748.444	585.231	314.05	424.095	1704.22	264.158	1032.75	1189.44	750.763	439.666	798.709	804.865	728.723	994.089	P41217-2;P41217;P41217-3;F8WC99;F8W7G1	CD200
P41218	763.198	901.037	428.573	920.411	496.956	915.613	742.464	803.168	2055.71	14183.9	1999.29	84.6481	588.451	377.728	138.072	637.548	15546.6	209680	4937.8	2557.87	P41218;H0Y6P3	MNDA
P41223	146830	112192	84400.8	117321	91851.5	48908	94250.1	148451	52405.1	121619	50530.3	60523.5	83672.7	252281	54840	60167.7	123455	81363.9	100013	103317	P41223;C9JNV2;C9JCD9;F8WCN7	BUD31
P41226	6769.88	6142.21	1296.04	6685.1	2819.39	171.399	848.962	3623.83	1326.51	3017.42	827.01	938.125	14684.5	16173.5	2989.94	1618.91	1357.89	2339.49	459.068	1106.03	P41226	UBA7
P41227	68338.2	55918.3	48469.5	59595.8	58179.6	25535.4	36330.3	47435.8	19777.3	34034.8	24704.2	16108.3	29040.3	39499.7	16998.9	59000.6	42998.7	23248.7	35696.7	23778.3	P41227;P41227-2;C9JN83;F8W808;A8MWP7;C9JW55;Q9BSU3;H0Y8T0	NAA10
P41240	239786	220576	133629	250024	219996	150371	156436	235398	76601.4	253973	158869	135814	251142	476893	108667	225476	240564	127396	134802	142699	P41240;H3BUM9;H3BN15;H3BU69	CSK
P41250	82649	92319	57131.3	85547	64352.7	42086.2	46303.5	73243.1	27569.3	61868.1	36922.4	24685.8	92855.9	244803	37687	82389.2	77979.2	35246.9	38775	27137.4	P41250;H7C443;F8WCK4	GARS
P41252	76258.9	63971.8	35393.7	73183.9	32881.3	15749.4	26838.6	56198.9	10465.6	31671.5	4956.16	15177.7	22415.2	129266	24230.3	10099.3	26497.1	32448.3	25839.3	23225.5	P41252;J3KR24;Q5TCD1;Q5TCC4;Q5TCD2;Q5TCC5;Q5TCC6;Q5TCC9	IARS
P41567	233374	190115	121894	192407	202687	129094	155981	174344	35879.4	138009	175106	97298.2	262285	872746	214863	105178	93778.7	89852.4	99363.1	93965	P41567;K7EM18;K7EQP2	EIF1
P41743	574.995	170.607	230.959	640.31	724.424	130.155	318.949	229.768	191.75	485.149	301.404	136.31	881.571	1011.43	359.183	1417.12	151.217	225.116	165.235	246.216	P41743	PRKCI
P42025	43670.3	25666.4	21142.4	36577.9	30026.7	15903.1	23308.8	29095.5	1049.55	15320.2	10442.2	19490.7	10385	45474	3763.35	3459.22	22291.8	17818.9	13764.9	29624.2	P42025;G5E9Q5	ACTR1B
P42126	42037.8	39406	22829.1	34831.8	35451.3	42399.2	37420.5	41355.6	12478.5	31275.5	16237.6	25682.7	118336	150366	42171.1	43163.6	80902.1	31991.4	28868.5	32475.2	P42126;P42126-2;H3BP91;Q96DC0;H3BS70	ECI1
P42166	634769	688263	624723	676389	380468	324197	350806	486975	149715	487394	221063	325869	1048110	849434	389302	435647	488241	471876	474689	368416	P42166	TMPO
P42224	337316	255962	176123	290014	157781	73929.9	130761	167260	35928.1	101232	45904.5	36022.1	220648	551894	235466	132068	68598.6	48799.8	66935.3	41835.9	P42224;E7EPD2;D2KFR9;E7ENM1;E9PH66;H7BZB5;H7BZ88	STAT1
P42226	22178.4	12758.7	3386.9	14445	3760.34	4599	6523.31	7283.97	1326.76	7238.95	503.338	1923.55	2297.85	40187.4	1267.26	4308.51	682.869	1129.57	815.469	646.008	P42226;P42226-3;P42226-2;H0YJH6;G3V2X7;G3V5I8;G3V370;G3V5K5;G3V568;H0YIY2;Q5FBW6;G3V2L2;G3V2M3;G3V3E9;G3V2H4	STAT6
P42229	22557.8	16640	6280.76	11020.9	7941.97	3205.47	5076.16	8190.93	796.214	6125.05	513.235	1483.31	1398.91	39607.3	1512.4	2530.5	2948.34	1880.39	1673.56	1025.19	P42229;K7EK35;Q8WWS9;Q1KLZ6;K7EIF9;K7EM17;C9JVV6	STAT5A
P42285	36519.3	37836.8	20202.6	32151.4	18207.2	17962	23172.8	23598	5810.46	27712.5	5043.95	9435.58	57510.9	76880.5	26075.2	19592.2	21173.5	25065	22931.5	21522.6	P42285;F5H7E2;H0Y8U3;H0YAC4	MTREX
P42330	981.814	392.333	999.381	3499.73	534.327	575.099	285.158	1226.72	8451.55	456.859	9303.4	4437	5290.59	4169.64	1480.28	1805.13	2315.8	1126.83	1051.4	386.065	P42330;B4DL37;Q04828;A6NHU4;H0Y804;P17516;H7C4R4;P52895-2	AKR1C3
P42331	241.541	1054.58	870.627	1144.06	1248.02	186.126	131.545	1715.5	61.3308	2451.42	672.366	828.805	3629.04	3863.08	1309.22	1520.12	1097.81	902.3	844.016	938.759	P42331;P42331-5;F8WDF6	ARHGAP25
P42336	434.204	3750.99	216.664	3008.54	1023.43	10030.8	156.86	1165.88	797.662	2633.92	12047.5	98.2258	809.408	316.106	1370.49	176.989	1276.57	151.781	44.9278	156.851	P42336;C9JAM9	PIK3CA
P42345	2795.6	2471.33	2261.75	1944.34	2102.39	907.265	1482.58	1438.57	701.386	1365.21	463.88	245.254	806.123	7442.75	407.933	218.52	644.051	396.415	1028.09	582.851	P42345;B1AKP8;B1AKQ2	MTOR
[truncated: 4,154 more rows]

## Sheet: TPM (mRNA)
	CD45RO-	CD45RO-	CD45RO-	CD45RO+	CD45RO+	CD45RO+	CD45RO+	CD45RO+	CD45RO+	CD45RO+	CD45RO+	CD45RO+	CD45RO+	CD45RO+	CD45RO+	CD45RO+	CD45RO+
[truncated: 35,342 more rows]

[truncated: 9 more sheets: Secreted, CD, TF, RBPs, ribo proteins, TCA, AREs (CN), AREs (TPM), RNA-protein distribution]
